# Supplementary material for: Mammalian Proteome Profiling Reveals Readers and Antireaders of Strand‐Symmetric and ‐Asymmetric 5‐Hydroxymethylcytosine‐Modifications in DNA
Source: Adv Sci (Weinh). 2026 Jan 4;13(16):e11925. doi: 10.1002/advs.202511925 (PMC13042984; doi:10.1002/advs.202511925)
Supplement: Supplementary file 2 — Supporting File 2: advs73656‐sup‐0002‐TableS1_Quantitative_Mass_spec_data_complete.xlsx [file ADVS-13-e11925-s003.xlsx]

## Sheet: header
TableS1: Quantitative Mass Spectrometry data. Data from each of the three biological experiments obtained in the pulldowns with HEK293T nuclear extracts and with mouse brain. For each protein Protein name, gene name, LFQ intensities , GO terms and biological data is specified. Further, number of peptides, razor + unique peptides and unique peptides, as well as sequence coverage and intensity is s…

## Sheet: HEK293T experiment 1
Fasta headers	Protein names	Gene Names (primary)	LFQ intensity CC1	LFQ intensity CC2	LFQ intensity CC3	LFQ intensity CC4	LFQ intensity CC5	LFQ intensity HC1	LFQ intensity HC2	LFQ intensity HC3	LFQ intensity HC4	LFQ intensity HC5	LFQ intensity MM1	LFQ intensity MM2	LFQ intensity MM3	LFQ intensity MM4	LFQ intensity MM5	LFQ intensity HM1	LFQ intensity HM2	LFQ intensity HM3	LFQ intensity HM4	LFQ intensity HM5	LFQ intensity HH1	LFQ intensity HH2	LFQ intensity HH3	LFQ intensity HH4	LFQ intensity HH5	Only identified by site	Reverse	Potential contaminant	Taxonomy IDs	Reviewed	Organism	Active site	Binding site	Calcium binding	Catalytic activity	Cofactor	DNA binding	Function [CC]	Kinetics	Metal binding	Nucleotide binding	Pathway	Site	Keywords	Protein existence	Interacts with	Subunit structure
tr|A0A7P0Z434|A0A7P0Z434_HUMAN Protein AATF OS=Homo sapiens OX=9606 GN=AATF PE=1 SV=1;tr|A0A7P0TAR0|A0A7P0TAR0_HUMAN Protein AATF OS=Homo sapiens OX=9606 GN=AATF PE=1 SV=1;tr|A0A7P0T868|A0A7P0T868_HUMAN Protein AATF OS=Homo sapiens OX=9606 GN=AATF PE=1 SV=	Protein AATF	AATF	0	4827000	4976900	0	0	0	0	0	6312900	0	0	0	0	0	0	0	0	0	0	0	0	0	0	0	0				-1	reviewed;unreviewed	Homo sapiens (Human)							FUNCTION: May function as a general inhibitor of the histone deacetylase HDAC1. Binding to the pocket region of RB1 may displace HDAC1 from RB1/E2F complexes, leading to activation of E2F target genes and cell cycle progression. Conversely, displacement of HDAC1 from SP1 bound to the CDKN1A promoter leads to increased expression of this CDK inhibitor and blocks cell cycle progression. Also antago…						3D-structure;Acetylation;Nucleus;Phosphoprotein;Proteomics identification;Reference proteome	Evidence at protein level;Inferred from homology	O75478;O75528;O96017;P05067;P08047;P27986-2;P63000;Q04206;Q13315;Q6ZWQ9;Q86TJ2;Q8NEH6;Q8NEJ9;Q92830	SUBUNIT: Binds PAWR, POLR2J, RB1/RB, RBL1/P107, RBL2/P130, and SP1. May also bind MAPT.
tr|Q5STZ8|Q5STZ8_HUMAN ATP-binding cassette sub-family F member 1 OS=Homo sapiens OX=9606 GN=ABCF1 PE=1 SV=10;sp|Q8NE71-2|ABCF1_HUMAN Isoform 2 of ATP-binding cassette sub-family F member 1 OS=Homo sapiens OX=9606 GN=ABCF1;sp|Q8NE71|ABCF1_HUMAN ATP-binding	ATP-binding cassette sub-family F member 1	ABCF1	0	0	0	0	0	0	0	0	0	0	0	0	0	0	0	0	0	0	0	0	0	0	0	0	0				-1	reviewed;unreviewed	Homo sapiens (Human)							FUNCTION: Isoform 2 is required for efficient Cap- and IRES-mediated mRNA translation initiation. Isoform 2 is not involved in the ribosome biogenesis. {ECO:0000269|PubMed:19570978}.			/evidence="ECO:0000255|PROSITE-ProRule:PRU00434";/evidence=""ECO:0000256|PROSITE-ProRule:PRU00434"";/note=""ATP 1"";/note=""ATP 2"";/note=""ATP"";NP_BIND 336..343;NP_BIND 337..344;NP_BIND 409..416;NP_BIND 658..665";NP_BIND 659..666";NP_BIND 87..94"			3D-structure;Activator;Alternative splicing;ATP-binding;Cytoplasm;Nucleotide-binding;Nucleus;Phosphoprotein;Proteomics identification;Reference proteome;Repeat	Evidence at protein level		SUBUNIT: Isoform 2 interacts (via N-terminus) with EIF2S1;the interaction is independent of its phosphorylated status. Isoform 2 associates (via both ABC transporter domains) with the ribosomes. {ECO:0000269|PubMed:17894550}.
sp|Q9UG63|ABCF2_HUMAN ATP-binding cassette sub-family F member 2 OS=Homo sapiens OX=9606 GN=ABCF2 PE=1 SV=2;sp|Q9UG63-2|ABCF2_HUMAN Isoform 2 of ATP-binding cassette sub-family F member 2 OS=Homo sapiens OX=9606 GN=ABCF2	ATP-binding cassette sub-family F member 2	ABCF2	0	0	0	0	0	0	0	0	0	0	0	0	0	0	0	0	0	0	0	0	0	0	0	0	0				-1	reviewed;unreviewed	Homo sapiens (Human)										/evidence="ECO:0000255|PROSITE-ProRule:PRU00434";/evidence=""ECO:0000256|PROSITE-ProRule:PRU00434"";/note=""ATP 1"";/note=""ATP 2"";/note=""ATP"";NP_BIND 118..125;NP_BIND 118..125";NP_BIND 430..437"			Acetylation;Alternative splicing;ATP-binding;Coiled coil;Nucleotide-binding;Phosphoprotein;Proteomics identification;Reference proteome;Repeat	Evidence at protein level
sp|Q9ULW3|ABT1_HUMAN Activator of basal transcription 1 OS=Homo sapiens OX=9606 GN=ABT1 PE=1 SV=1	Activator of basal transcription 1	ABT1	5003900	0	0	0	4329400	0	0	0	5390700	0	0	0	0	0	0	0	0	0	3720300	0	0	0	0	0	0				-1	reviewed	Homo sapiens (Human)							FUNCTION: Could be a novel TATA-binding protein (TBP) which can function as a basal transcription activator. Can act as a regulator of basal transcription for class II genes (By similarity). {ECO:0000250}.						Acetylation;Coiled coil;DNA-binding;Nucleus;Reference proteome;RNA-binding;Transcription;Transcription regulation	Evidence at protein level	P42858;P50402;Q2KHN1;Q63ZY3;Q8IZU0;Q8N205;Q8N8X9;Q8NHQ1;Q92997;Q96GN5;Q96JN2-2;Q9BRK4;Q9H2G4;Q9NRD5	SUBUNIT: Interacts with ESF1/ABTAP (By similarity). Interacts with IGHMBP2. {ECO:0000250, ECO:0000269|PubMed:19299493}.
sp|Q709F0|ACD11_HUMAN Acyl-CoA dehydrogenase family member 11 OS=Homo sapiens OX=9606 GN=ACAD11 PE=1 SV=3;tr|D6RDI8|D6RDI8_HUMAN Acyl-CoA dehydrogenase family member 11 OS=Homo sapiens OX=9606 GN=ACAD11 PE=1 SV=2;sp|Q709F0-3|ACD11_HUMAN Isoform 3 of Acyl-C	Acyl-CoA dehydrogenase family member 11	ACAD11	0	0	0	0	0	0	0	0	0	0	0	0	0	0	0	0	0	0	0	0	0	0	0	0	0				-1	reviewed;unreviewed	Homo sapiens (Human)		/evidence="ECO:0000250";/evidence="ECO:0000269|Ref.9";/note="FAD;/note="FAD";/note="Substrate;BINDING 514;BINDING 657;BINDING 727;BINDING 755;shared with dimeric partner";via amide nitrogen";via carbonyl oxygen"		CATALYTIC ACTIVITY: Reaction=a 2,3-saturated acyl-CoA + H(+) + oxidized [electron-transfer flavoprotein] = a (2E)-enoyl-CoA + reduced [electron-transfer flavoprotein];CATALYTIC ACTIVITY: Reaction=docosanoyl-CoA + H(+) + oxidized [electron-transfer flavoprotein] = (2E)-docosenoyl-CoA + reduced [electron-transfer flavoprotein];CATALYTIC ACTIVITY: Reaction=eicosanoyl-CoA + H(+) + oxidized [electron-…	COFACTOR: Name=FAD;Evidence={ECO:0000269|Ref.9};Xref=ChEBI:CHEBI:57692		FUNCTION: Acyl-CoA dehydrogenase, that exhibits maximal activity towards saturated C22-CoA (PubMed:21237683). Probably participates in beta-oxydation and energy production but could also play a role in the metabolism of specific fatty acids to control fatty acids composition of cellular lipids in brain (Probable). {ECO:0000269|PubMed:21237683, ECO:0000305|PubMed:21237683}.			/evidence="ECO:0000269|Ref.9";/note="FAD;/note="FAD";NP_BIND 504..514;NP_BIND 538..540;NP_BIND 727..731;NP_BIND 756..758;shared with dimeric partner"	fatty acid beta-oxidation. {ECO:0000305|PubMed:21237683}.;PATHWAY: Lipid metabolism		3D-structure;Acetylation;Alternative splicing;FAD;Fatty acid metabolism;Flavoprotein;Lipid metabolism;Membrane;Mitochondrion;Oxidoreductase;Peroxisome;Phosphoprotein;Proteomics identification;Reference proteome	Evidence at protein level	O95400	SUBUNIT: Homodimer. {ECO:0000269|Ref.9}.
tr|S4R3H4|S4R3H4_HUMAN Apoptotic chromatin condensation inducer in the nucleus OS=Homo sapiens OX=9606 GN=ACIN1 PE=1 SV=1;tr|E7EQT4|E7EQT4_HUMAN Apoptotic chromatin condensation inducer in the nucleus OS=Homo sapiens OX=9606 GN=ACIN1 PE=1 SV=2;sp|Q9UKV3-5|	Apoptotic chromatin condensation inducer in the nucleus	ACIN1	5667100	6891000	5150200	5753100	0	6798900	8349900	6009200	5971500	7572300	9040000	6922600	4428800	6764400	0	8098100	0	7080800	6312200	6717200	0	7878800	7120000	10130000	6460200				-1	reviewed;unreviewed	Homo sapiens (Human)							ACIN1 confers RNA-binding to the complex. The ASAP complex can inhibit RNA processing during in vitro splicing reactions. The ASAP complex promotes apoptosis and is disassembled after induction of apoptosis. Involved in the splicing modulation of BCL2L1/Bcl-X (and probably other apoptotic genes);FUNCTION: Auxiliary component of the splicing-dependent multiprotein exon junction complex (EJC) depos…					/note="Cleavage;by caspase-3";SITE 1093..1094	3D-structure;Acetylation;Alternative splicing;Apoptosis;Direct protein sequencing;Isopeptide bond;Methylation;mRNA processing;mRNA splicing;Nucleus;Phosphoprotein;Proteomics identification;Reference proteome;RNA-binding;Ubl conjugation	Evidence at protein level	P61457;Q15287-1;Q9BZZ5;Q9H307	SUBUNIT: Found in a mRNA splicing-dependent exon junction complex (EJC). Component of the heterotrimeric ASAP (apoptosis- and splicing-associated protein) complexes consisting of RNPS1, SAP18 and different isoforms of ACIN1;the association of SAP18 seems to require a preformed RNPS1:ACIN1 complex. Interacts with API5. Interacts with SRPK2 in a phosphorylation-dependent manner. {ECO:0000269|PubMed…
tr|I3L4N8|I3L4N8_HUMAN Actin, cytoplasmic 2 OS=Homo sapiens OX=9606 GN=ACTG1 PE=1 SV=9;sp|P63261|ACTG_HUMAN Actin, cytoplasmic 2 OS=Homo sapiens OX=9606 GN=ACTG1 PE=1 SV=1;tr|A0A804GS07|A0A804GS07_HUMAN Actin, cytoplasmic 2 OS=Homo sapiens OX=9606 GN=ACTG1	Actin, cytoplasmic 2;Actin, cytoplasmic 2, N-terminally processed	ACTB;ACTBL2;ACTG1;ACTG2;POTEE;POTEF;POTEI;POTEJ;POTEKP	249100000	378320000	216680000	295960000	282049984	295030016	266400000	357249984	387100000	300209984	400840000	303009984	219940000	184970000	217560000	429390016	205090000	238830000	217540000	224240000	336780000	285280000	291120000	218170000	492630016				-1	reviewed;unreviewed	Homo sapiens (Human)							FUNCTION: Actins are highly conserved proteins that are involved in various types of cell motility and are ubiquitously expressed in all eukaryotic cells.;FUNCTION: Actins are highly conserved proteins that are involved in various types of cell motility and are ubiquitously expressed in all eukaryotic cells. {ECO:0000250}.;FUNCTION: Actins are highly conserved proteins that are involved in variou…						3D-structure;Acetylation;Alternative splicing;ANK repeat;ATP-binding;Coiled coil;Cytoplasm;Cytoskeleton;Deafness;Direct protein sequencing;Disease variant;Isopeptide bond;Mental retardation;Methylation;Muscle protein;Non-syndromic deafness;Nucleotide-binding;Oxidation;Proteomics identification;Reference proteome;Repeat	Evidence at protein level;Evidence at transcript level;Inferred from homology;Uncertain	O60826;P23528;P40123;P40692;P42858;P60709;P60981;P63261;Q08426;Q16543;Q1KLZ0;Q549N0;Q8IW35;Q96HA8;Q9Y281	SUBUNIT: Polymerization of globular actin (G-actin) leads to a structural filament (F-actin) in the form of a two-stranded helix. Each actin can bind to 4 others (By similarity). Interacts with PFN1 and PFDN1. {ECO:0000250, ECO:0000269|PubMed:16824795}.;"SUBUNIT: Polymerization of globular actin (G-actin) leads to a structural filament (F-actin) in the form of a two-stranded helix. Each actin can…
sp|O96019|ACL6A_HUMAN Actin-like protein 6A OS=Homo sapiens OX=9606 GN=ACTL6A PE=1 SV=1;sp|O96019-2|ACL6A_HUMAN Isoform 2 of Actin-like protein 6A OS=Homo sapiens OX=9606 GN=ACTL6A;tr|H7C5S0|H7C5S0_HUMAN Actin-like protein 6A (Fragment) OS=Homo sapiens OX=	Actin-like protein 6A	ACTL6A	0	0	0	0	0	0	0	0	12227000	0	0	0	0	0	0	9764000	0	0	0	0	0	0	0	0	0				-1	reviewed;unreviewed	Homo sapiens (Human)							FUNCTION: Involved in transcriptional activation and repression of select genes by chromatin remodeling (alteration of DNA-nucleosome topology). Component of SWI/SNF chromatin remodeling complexes that carry out key enzymatic activities, changing chromatin structure by altering DNA-histone contacts within a nucleosome in an ATP-dependent manner. Required for maximal ATPase activity of SMARCA4/BRG…						3D-structure;Acetylation;Activator;Alternative splicing;Chromatin regulator;Direct protein sequencing;Disease variant;DNA damage;DNA recombination;DNA repair;Growth regulation;Isopeptide bond;Mental retardation;Neurogenesis;Nucleus;Phosphoprotein;Proteomics identification;Reference proteome;Transcription;Transcription regulation;Ubl conjugation	Evidence at protein level	P25490	specifically part of a complex module associated with the DBINO domain of INO80 (PubMed:16230350, PubMed:18026119, PubMed:18922472, PubMed:21303910). Interacts with DPF2 (PubMed:28533407). {ECO:0000250|UniProtKB:Q9Z2N8, ECO:0000269|PubMed:10966108, ECO:0000269|PubMed:11509179, ECO:0000269|PubMed:11839798, ECO:0000269|PubMed:12963728, ECO:0000269|PubMed:14966270, ECO:0000269|PubMed:16230350, ECO:0…
tr|H7C144|H7C144_HUMAN Alpha-actinin-4 OS=Homo sapiens OX=9606 GN=ACTN4 PE=1 SV=2;tr|F5GXS2|F5GXS2_HUMAN Actinin, alpha 4, isoform CRA_a OS=Homo sapiens OX=9606 GN=ACTN4 PE=1 SV=3;tr|A0A8V8TL71|A0A8V8TL71_HUMAN Alpha-actinin-4 OS=Homo sapiens OX=9606 GN=AC	Alpha-actinin-4;Alpha-actinin-1	ACTN1;ACTN2;ACTN3;ACTN4	0	2435700	0	0	0	0	0	0	0	0	0	0	0	0	0	0	0	0	0	0	0	0	0	0	3273500				-1	reviewed;unreviewed	Homo sapiens (Human)							FUNCTION: F-actin cross-linking protein which is thought to anchor actin to a variety of intracellular structures. This is a bundling protein (Probable). Probably involved in vesicular trafficking via its association with the CART complex. The CART complex is necessary for efficient transferrin receptor recycling but not for EGFR degradation (PubMed:15772161). Involved in tight junction assembly …		/evidence="ECO:0000255|PROSITE-ProRule:PRU00448";/evidence=""ECO:0000305"";/note=""Calcium 1;/note=""Calcium 2;/note=""Calcium"";METAL 759;METAL 761;METAL 763;METAL 765;METAL 766;METAL 770;METAL 770";METAL 773;METAL 777;METAL 778;METAL 779;METAL 780;METAL 784;METAL 789";METAL 802;METAL 804;METAL 808;METAL 809;METAL 811;possibly ancestral"""				3D-structure;Acetylation;Actin-binding;Alternative splicing;Calcium;Cardiomyopathy;Cell junction;Cell membrane;Cell projection;Coiled coil;Cytoplasm;Cytoskeleton;Direct protein sequencing;Disease variant;Membrane;Metal-binding;Nucleus;Phosphoprotein;Protein transport;Proteomics identification;Reference proteome;Repeat;Transport;Ubl conjugation	Evidence at protein level	A0A0S2Z4Y0;A2RRN7;A8K571;A8MYP8;B2R8Y4;J3KMY6;O00151;O14561;O14964;O43707;O43827;O60232;O60294;O75031;O75604;O94875-10;O95059;O95257;O95863;O95865;P00540;P00973;P00973-2;P03466;P03950;P05166;P05198;P05496;P10276;P10599;P12814;P12931;P22460;P23497;P23497-2;P23771;P25786;P26440;P26842;P28222;P29373;P30711;P35222;P35452-2;P35609;P42830;P43360;P46940;P47897;P48668;P49458;P50222;P50461;P50479;P62140;P…	antiparallel. Also forms heterodimers with ACTN3. Interacts with ADAM12, MYOZ1, MYOZ2 and MYOZ3. Interacts via its C-terminal region with the LDB3 PDZ domain. Interacts with XIRP2. Interacts with DST isoform 1 (via N-terminus). Interacts with PARVB. Interacts with SYNPO2. {ECO:0000269|PubMed:10427098, ECO:0000269|PubMed:10984498, ECO:0000269|PubMed:11114196, ECO:0000269|PubMed:11171996, ECO:00002…
sp|P61163|ACTZ_HUMAN Alpha-centractin OS=Homo sapiens OX=9606 GN=ACTR1A PE=1 SV=1;tr|R4GMT0|R4GMT0_HUMAN Alpha-centractin OS=Homo sapiens OX=9606 GN=ACTR1A PE=1 SV=1;tr|A0A1B0GVS3|A0A1B0GVS3_HUMAN Alpha-centractin OS=Homo sapiens OX=9606 GN=ACTR1A PE=1 SV=	Alpha-centractin	ACTR1A	0	3024000	0	0	0	0	0	3162700	2413400	0	0	0	0	0	0	0	0	0	0	0	0	0	0	0	0				-1	reviewed;unreviewed	Homo sapiens (Human)							FUNCTION: Component of a multi-subunit complex involved in microtubule based vesicle motility. It is associated with the centrosome.						Acetylation;ATP-binding;Cytoplasm;Cytoskeleton;Direct protein sequencing;Nucleotide-binding;Proteomics identification;Reference proteome	Evidence at protein level		SUBUNIT: Interacts with BCCIP (isoform 2/alpha). {ECO:0000269|PubMed:28394342}.
tr|B4DXW1|B4DXW1_HUMAN Actin-related protein 3 OS=Homo sapiens OX=9606 GN=ACTR3 PE=1 SV=1;sp|P61158|ARP3_HUMAN Actin-related protein 3 OS=Homo sapiens OX=9606 GN=ACTR3 PE=1 SV=3	Actin-related protein 3	ACTR3;ACTR3B;ACTR3C	0	0	0	0	0	0	0	0	0	0	0	0	0	0	0	0	0	0	0	0	0	0	0	0	0				-1	reviewed;unreviewed	Homo sapiens (Human)							FUNCTION: ATP-binding component of the Arp2/3 complex, a multiprotein complex that mediates actin polymerization upon stimulation by nucleation-promoting factor (NPF) (PubMed:9000076). The Arp2/3 complex mediates the formation of branched actin networks in the cytoplasm, providing the force for cell motility (PubMed:9000076). Seems to contact the pointed end of the daughter actin filament (PubMed…						3D-structure;Acetylation;Actin-binding;Alternative splicing;ATP-binding;Cell projection;Cilium biogenesis/degradation;Cytoplasm;Cytoskeleton;Direct protein sequencing;Nucleotide-binding;Nucleus;Proteomics identification;Reference proteome;Signal	Evidence at protein level;Evidence at transcript level;Inferred from homology	P05067;P10809;P13051-2;P17535;Q00535;Q96BI3-2;Q9H3R5;Q9ULD4-2;Q9UNE7	SUBUNIT: Component of the Arp2/3 complex composed of ACTR2/ARP2, ACTR3/ARP3, ARPC1B/p41-ARC, ARPC2/p34-ARC, ARPC3/p21-ARC, ARPC4/p20-ARC and ARPC5/p16-ARC (PubMed:9000076, PubMed:9230079, PubMed:11741539). Interacts with WHDC1 (PubMed:18614018). Interacts weakly with MEFV (PubMed:19109554). Interacts with AVIL (PubMed:29058690). {ECO:0000269|PubMed:11741539, ECO:0000269|PubMed:18614018, ECO:00002…
tr|A0A3B3ITG9|A0A3B3ITG9_HUMAN Double-stranded RNA-specific adenosine deaminase (Fragment) OS=Homo sapiens OX=9606 GN=ADAR PE=1 SV=1;tr|A0A3B3ISX1|A0A3B3ISX1_HUMAN Double-stranded RNA-specific adenosine deaminase OS=Homo sapiens OX=9606 GN=ADAR PE=1 SV=2;t	Double-stranded RNA-specific adenosine deaminase	ADAR	0	0	0	0	0	0	0	0	0	0	0	0	0	0	0	0	0	0	0	0	0	0	0	0	0				-1	reviewed;unreviewed	Homo sapiens (Human)	/evidence="ECO:0000255|PROSITE-ProRule:PRU00240";/note="Proton donor";ACT_SITE 912			CATALYTIC ACTIVITY: Reaction=adenosine in double-stranded RNA + H(+) + H2O = inosine in double-stranded RNA + NH4(+);EC=3.5.4.37;Evidence={ECO:0000269|PubMed:12618436, ECO:0000269|PubMed:7565688, ECO:0000269|PubMed:7972084};Xref=Rhea:RHEA:10120, Rhea:RHEA-COMP:13885, Rhea:RHEA-COMP:13886, ChEBI:CHEBI:15377, ChEBI:CHEBI:15378, ChEBI:CHEBI:28938, ChEBI:CHEBI:74411, ChEBI:CHEBI:82852			and RNA structure-dependent activities such as microRNA production or targeting or protein-RNA interactions. Can edit both viral and cellular RNAs and can edit RNAs at multiple sites (hyper-editing) or at specific sites (site-specific editing). Its cellular RNA substrates include: bladder cancer-associated protein (BLCAP), neurotransmitter receptors for glutamate (GRIA2) and serotonin (HTR2C) and…		/evidence="ECO:0000255|PROSITE-ProRule:PRU00240";/note="Zinc";METAL 1036;METAL 910;METAL 966				3D-structure;Aicardi-Goutieres syndrome;Alternative promoter usage;Alternative splicing;Antiviral defense;Cytoplasm;Direct protein sequencing;Disease variant;DNA-binding;Hydrolase;Immunity;Innate immunity;Isopeptide bond;Metal-binding;Methylation;mRNA processing;Nucleus;Phosphoprotein;Proteomics identification;Reference proteome;Repeat;RNA-binding;RNA-mediated gene silencing;Ubl conjugation;Zinc	Evidence at protein level	P03496;PRO_0000037965 [P14340];PRO_0000045599 [Q99IB8];Q13148;Q15633;Q92900;Q9UPY3	SUBUNIT: Homodimer. Homodimerization is essential for its catalytic activity (PubMed:12618436). Isoform 5 can form heterodimers with ADARB1/ADAR2. Isoform 1 interacts with ILF2/NF45 and ILF3/NF90 (PubMed:16055709). Binding to ILF3/NF90 up-regulates ILF3-mediated gene expression. Isoform 1 and isoform 5 (via DRBM 3 domain) interact with TNPO1 (PubMed:19124606, PubMed:24753571). Isoform 5 (via DRBM…
sp|Q9UHB7-2|AFF4_HUMAN Isoform 2 of AF4/FMR2 family member 4 OS=Homo sapiens OX=9606 GN=AFF4;sp|Q9UHB7|AFF4_HUMAN AF4/FMR2 family member 4 OS=Homo sapiens OX=9606 GN=AFF4 PE=1 SV=1	AF4/FMR2 family member 4	AFF4	0	0	0	0	0	0	0	0	0	0	0	0	0	0	0	0	0	0	0	0	0	0	0	0	0				-1	reviewed	Homo sapiens (Human)							FUNCTION: Key component of the super elongation complex (SEC), a complex required to increase the catalytic rate of RNA polymerase II transcription by suppressing transient pausing by the polymerase at multiple sites along the DNA. In the SEC complex, AFF4 acts as a central scaffold that recruits other factors through direct interactions with ELL proteins (ELL, ELL2 or ELL3) and the P-TEFb comple…					/note="Breakpoint for insertion to form KMT2A/MLL1-AFF4 fusion protein";SITE 350..351	3D-structure;Acetylation;Alternative splicing;Chromosomal rearrangement;Direct protein sequencing;Disease variant;Dwarfism;Isopeptide bond;Nucleus;Obesity;Phosphoprotein;Proto-oncogene;Reference proteome;Transcription;Transcription regulation;Ubl conjugation	Evidence at protein level	O60563;P04608;P42568;P63010;Q03111;Q08379;Q12933;Q5JR59;Q8IUQ4	SUBUNIT: Interacts with ELL3;the interaction is direct (By similarity). Interacts with ELL2;the interaction is direct and leads to stabilize ELL2 and prevent ELL2 ubiquitination and degradation. Component of the super elongation complex (SEC), at least composed of EAF1, EAF2, CDK9, MLLT3/AF9, AFF (AFF1 or AFF4), the P-TEFb complex and ELL (ELL, ELL2 or ELL3). Interacts with ELL. {ECO:0000250, ECO…
sp|Q8WYP5|ELYS_HUMAN Protein ELYS OS=Homo sapiens OX=9606 GN=AHCTF1 PE=1 SV=3;sp|Q8WYP5-3|ELYS_HUMAN Isoform 3 of Protein ELYS OS=Homo sapiens OX=9606 GN=AHCTF1;sp|Q8WYP5-2|ELYS_HUMAN Isoform 2 of Protein ELYS OS=Homo sapiens OX=9606 GN=AHCTF1	Protein ELYS	AHCTF1	46457000	42775000	48517000	48457000	45927000	43337000	44006000	43574000	39193000	40197000	43329000	52840000	56672000	54011000	57147000	39962000	48928000	45952000	47051000	46723000	38172000	37580000	36063000	38377000	30426000				-1	reviewed;unreviewed	Homo sapiens (Human)						/evidence="ECO:0000250|UniProtKB:Q5U249";/note="A.T hook";DNA_BIND 1971..1983	FUNCTION: Required for the assembly of a functional nuclear pore complex (NPC) on the surface of chromosomes as nuclei form at the end of mitosis. May initiate NPC assembly by binding to chromatin and recruiting the Nup107-160 subcomplex of the NPC. Also required for the localization of the Nup107-160 subcomplex of the NPC to the kinetochore during mitosis and for the completion of cytokinesis. {…						Alternative splicing;Cell cycle;Cell division;Centromere;Chromosome;Cytoplasm;DNA-binding;Kinetochore;mRNA transport;Nuclear pore complex;Nucleus;Phosphoprotein;Protein transport;Proteomics identification;Reference proteome;Translocation;Transport	Evidence at protein level		SUBUNIT: Associates with the Nup107-160 subcomplex of the NPC.
tr|A0A1B0GVI7|A0A1B0GVI7_HUMAN Aryl hydrocarbon receptor (Fragment) OS=Homo sapiens OX=9606 PE=4 SV=1;tr|A0A2R8Y7G1|A0A2R8Y7G1_HUMAN Aryl hydrocarbon receptor OS=Homo sapiens OX=9606 GN=AHR PE=1 SV=1;sp|P35869|AHR_HUMAN Aryl hydrocarbon receptor OS=Homo sa	Aryl hydrocarbon receptor	AHR	0	6651500	0	8638600	0	4870200	5326200	0	0	0	0	0	0	0	0	0	0	0	0	0	0	0	0	0	0				-1	reviewed;unreviewed	Homo sapiens (Human)							FUNCTION: Ligand-activated transcription factor that enables cells to adapt to changing conditions by sensing compounds from the environment, diet, microbiome and cellular metabolism, and which plays important roles in development, immunity and cancer (PubMed:30373764, PubMed:23275542, PubMed:7961644, PubMed:32818467). Upon ligand binding, translocates into the nucleus, where it heterodimerizes w…						3D-structure;Acetylation;Activator;ADP-ribosylation;Biological rhythms;Cell cycle;Cytoplasm;DNA-binding;Nucleus;Proteomics identification;Receptor;Reference proteome;Repeat;Repressor;Retinitis pigmentosa;Transcription;Transcription regulation	Evidence at protein level;Predicted	P12977;P27540;Q8NI08;Q9Y618	efficient DNA binding requires dimerization with another bHLH protein (PubMed:10395741, PubMed:28602820). Interacts with ARNT;leading to mono-ADP-ribosylation of AHR and subsequent inhibition of AHR (PubMed:23275542, PubMed:30373764). {ECO:0000250|UniProtKB:P30561, ECO:0000269|PubMed:10395741, ECO:0000269|PubMed:12215427, ECO:0000269|PubMed:16582008, ECO:0000269|PubMed:23275542, ECO:0000269|PubMe…
sp|O95831|AIFM1_HUMAN Apoptosis-inducing factor 1, mitochondrial OS=Homo sapiens OX=9606 GN=AIFM1 PE=1 SV=1;tr|A0A6Q8PFQ8|A0A6Q8PFQ8_HUMAN Apoptosis-inducing factor 1, mitochondrial OS=Homo sapiens OX=9606 GN=AIFM1 PE=1 SV=1;tr|A0A6Q8PFM5|A0A6Q8PFM5_HUMAN	Apoptosis-inducing factor 1, mitochondrial	AIFM1	0	4832900	0	0	0	0	0	0	4581200	0	0	0	0	0	0	0	0	0	0	0	0	0	0	0	0				-1	reviewed;unreviewed	Homo sapiens (Human)		/evidence="ECO:0000250|UniProtKB:Q9Z0X1";/evidence="ECO:0000269|PubMed:12198487, ECO:0000269|PubMed:23217327, ECO:0000269|PubMed:24914854, ECO:0000269|PubMed:27178839, ECO:0000269|PubMed:27818101, ECO:0007744|PDB:4BUR, ECO:0007744|PDB:4BV6, ECO:0007744|PDB:5FS7, ECO:0007744|PDB:5FS8, ECO:0007744|PDB:5FS9, ECO:0007744|PDB:5KVH";/evidence="ECO:0000269|PubMed:12198487, ECO:0000269|PubMed:23217327, E…		CATALYTIC ACTIVITY: [Isoform 4]: Reaction=A + H(+) + NADH = AH2 + NAD(+);CATALYTIC ACTIVITY: Reaction=A + H(+) + NADH = AH2 + NAD(+);CATALYTIC ACTIVITY: Reaction=A + H(+) + NADH = AH2 + NAD(+);Evidence={ECO:0000256|ARBA:ARBA00000272};Evidence={ECO:0000269|PubMed:16644725};Evidence={ECO:0000269|PubMed:23217327, ECO:0000269|PubMed:24914854, ECO:0000269|PubMed:27178839};Xref=Rhea:RHEA:11356, ChEBI:C…	COFACTOR: Name=FAD;COFACTOR: Name=FAD;Evidence={ECO:0000256|ARBA:ARBA00001974};Evidence={ECO:0000269|PubMed:23217327, ECO:0000269|PubMed:24914854, ECO:0000269|PubMed:27178839, ECO:0000269|PubMed:27818101};Xref=ChEBI:CHEBI:57692;Xref=ChEBI:CHEBI:57692		FUNCTION: [Isoform 4]: Has NADH oxidoreductase activity. Does not induce nuclear apoptosis. {ECO:0000269|PubMed:16644725}.;FUNCTION: [Isoform 5]: Pro-apoptotic isoform. {ECO:0000269|PubMed:16365034}.;FUNCTION: Functions both as NADH oxidoreductase and as regulator of apoptosis (PubMed:20362274, PubMed:23217327, PubMed:17094969). In response to apoptotic stimuli, it is released from the mitochondr…	BIOPHYSICOCHEMICAL PROPERTIES: Kinetic parameters: KM=1.53 mM for NADH {ECO:0000269|PubMed:23217327};Kinetic parameters: KM=102.6 uM for NADH {ECO:0000269|PubMed:16644725};KM=0.51 mM for NADH (at pH 7.4 and 25 degrees Celsius) {ECO:0000269|PubMed:27178839};KM=138 uM for dichlorophenolindophenol (at pH 7.4 and 25 degrees Celsius) {ECO:0000269|PubMed:27178839};KM=26 uM for cytochrome c (at pH 7.4 a…		/evidence="ECO:0000269|PubMed:12198487, ECO:0000269|PubMed:23217327, ECO:0000269|PubMed:24914854, ECO:0000269|PubMed:27178839, ECO:0000269|PubMed:27818101, ECO:0007744|PDB:4BUR, ECO:0007744|PDB:4BV6, ECO:0007744|PDB:5FS7, ECO:0007744|PDB:5FS8, ECO:0007744|PDB:5FS9, ECO:0007744|PDB:5KVH, ECO:0007744|PDB:5KVI";/evidence="ECO:0000269|PubMed:12198487, ECO:0000269|PubMed:23217327, ECO:0000269|PubMed:2…			3D-structure;Acetylation;Alternative splicing;Apoptosis;Charcot-Marie-Tooth disease;Cytoplasm;Deafness;Direct protein sequencing;Disease variant;DNA-binding;Dwarfism;FAD;Flavoprotein;Isopeptide bond;Membrane;Mental retardation;Mitochondrion;Mitochondrion inner membrane;NAD;Neurodegeneration;Neuropathy;Nucleus;Oxidoreductase;Phosphoprotein;Primary mitochondrial disease;Proteomics identification;Re…	Evidence at protein level	O75821;Q5EP34;Q63ZY3;Q63ZY3-2;Q9Y3Q8	SUBUNIT: Monomer (oxidized form). Homodimer (reduced form). Upon reduction with NADH, undergoes dimerization and forms tight, long-lived FADH2-NAD charge transfer complexes (CTC) resistant to oxidation (PubMed:24914854, PubMed:20111043, PubMed:23217327, PubMed:27818101). Also dimerizes with isoform 3 preventing its release from mitochondria (PubMed:20111043). Interacts with XIAP/BIRC4 (PubMed:179…
sp|P04075|ALDOA_HUMAN Fructose-bisphosphate aldolase A OS=Homo sapiens OX=9606 GN=ALDOA PE=1 SV=2;tr|J3KPS3|J3KPS3_HUMAN Fructose-bisphosphate aldolase OS=Homo sapiens OX=9606 GN=ALDOA PE=1 SV=1;sp|P04075-2|ALDOA_HUMAN Isoform 2 of Fructose-bisphosphate al	Fructose-bisphosphate aldolase A;Fructose-bisphosphate aldolase	ALDOA;ALDOB;ALDOC	0	40275000	0	13835000	12795000	8682600	5233900	29449000	34913000	12811000	72226000	13812000	0	0	5350500	36321000	0	4993900	0	0	15240000	0	8615300	0	44930000				-1	reviewed;unreviewed	Homo sapiens (Human)	/evidence="ECO:0000250";/note="Proton acceptor";/note="Schiff-base intermediate with dihydroxyacetone-P";ACT_SITE 188;ACT_SITE 230	/note="Substrate";BINDING 147;BINDING 56		CATALYTIC ACTIVITY: Reaction=beta-D-fructose 1,6-bisphosphate = D-glyceraldehyde 3-phosphate + dihydroxyacetone phosphate;EC=4.1.2.13;Evidence={ECO:0000256|ARBA:ARBA00000441, ECO:0000256|RuleBase:RU003994};Evidence={ECO:0000256|ARBA:ARBA00000441};Evidence={ECO:0000269|PubMed:14766013};Evidence={ECO:0000269|PubMed:15537755};Evidence={ECO:0000305|PubMed:14766013};PhysiologicalDirection=left-to-righ…			FUNCTION: Catalyzes the reversible conversion of beta-D-fructose 1,6-bisphosphate (FBP) into two triose phosphate and plays a key role in glycolysis and gluconeogenesis (PubMed:14766013). In addition, may also function as scaffolding protein (By similarity). {ECO:0000250, ECO:0000269|PubMed:14766013}.	BIOPHYSICOCHEMICAL PROPERTIES: Kinetic parameters: KM=1.6 uM for fructose 1,6-bisphosphate {ECO:0000269|PubMed:10970798};BIOPHYSICOCHEMICAL PROPERTIES: Kinetic parameters: KM=10.7 uM for fructose 1,6-bisphosphate {ECO:0000269|PubMed:15537755};"BIOPHYSICOCHEMICAL PROPERTIES: Kinetic parameters: KM=52 uM for fructose 1,6-bisphosphate (at 30 degrees Celsius) {ECO:0000269|PubMed:14766013}";KM=16 mM f…			D-glyceraldehyde 3-phosphate and glycerone phosphate from D-glucose: step 4/4. {ECO:0000256|ARBA:ARBA00004714, ECO:0000256|RuleBase:RU004257}.;D-glyceraldehyde 3-phosphate and glycerone phosphate from D-glucose: step 4/4.;D-glyceraldehyde 3-phosphate and glycerone phosphate from D-glucose: step 4/4. {ECO:0000256|ARBA:ARBA00004714}.;glycolysis;PATHWAY: Carbohydrate degradation;PATHWAY: Carbohydrat…	/note="Necessary for preference for fructose 1,6-bisphosphate over fructose 1-phosphate";SITE 364	3D-structure;Acetylation;Alternative splicing;Cytoplasm;Cytoskeleton;Direct protein sequencing;Disease variant;Glycogen storage disease;Glycolysis;Hereditary hemolytic anemia;Hydroxylation;Isopeptide bond;Lyase;Phosphoprotein;Proteomics identification;Reference proteome;Schiff base;Ubl conjugation	Evidence at protein level	P04075;P04075-2;P05014;P09972;P12004;P42858;Q49AR9;Q8IWZ6;Q8NFJ9;Q8TBB1;Q96RK4;Q9BXC9	SUBUNIT: Homotetramer. Interacts with ATP6V1E1. May interact with PLD2. {ECO:0000269|PubMed:11399750, ECO:0000269|PubMed:11876650}.;"SUBUNIT: Homotetramer. Interacts with BBS1, BBS2, BBS4 and BBS7. {ECO:0000269|PubMed:18000879}.";"SUBUNIT: Homotetramer. Interacts with SNX9 and WAS (By similarity). Interacts with FBP2;the interaction blocks FBP2 inhibition by physiological concentrations of AMP an…
tr|E9PB61|E9PB61_HUMAN THO complex subunit 4 OS=Homo sapiens OX=9606 GN=ALYREF PE=1 SV=1;sp|Q86V81|THOC4_HUMAN THO complex subunit 4 OS=Homo sapiens OX=9606 GN=ALYREF PE=1 SV=3	THO complex subunit 4	ALYREF	104560000	99791000	111740000	113010000	118510000	121680000	118210000	119210000	121940000	122940000	106970000	103950000	98250000	91009000	98791000	118750000	118790000	122900000	127140000	123820000	138620000	132150000	140600000	139860000	123110000				-1	reviewed;unreviewed	Homo sapiens (Human)							ALYREF/THOC4 mediates the recruitment of the TREX complex to the intronless viral mRNA (PubMed:18974867). Required for TREX complex assembly and for linking DDX39B to the cap-binding complex (CBC) (PubMed:15998806, PubMed:17984224). In conjunction with THOC5 functions in NXF1-NXT1 mediated nuclear export of HSP70 mRNA;both proteins enhance the RNA binding activity of NXF1 and are required for NXF…						3D-structure;Acetylation;Chaperone;Citrullination;Cytoplasm;Direct protein sequencing;Host-virus interaction;Methylation;mRNA processing;mRNA splicing;mRNA transport;Nucleus;Phosphoprotein;Proteomics identification;Reference proteome;RNA-binding;Spliceosome;Transport	Evidence at protein level	P06493;P31749;Q13838;Q2HR75;Q9UBU9;Q9Y3Y2	in the complex interacts (via C-terminus) directly with DDX39B and interacts directly with THOC1 and THOC2. Found in mRNA splicing-dependent exon junction complexes (EJC). Identified in the spliceosome C complex. Found in a mRNP complex with UPF3A and UPF3B. Interacts with RBM8A, NCBP1, THOC5, LEF1, RUNX1, EIF4A3, RNPS1, SRRM1, IWS1 and EXOSC1. Interacts with RBM15B (PubMed:19586903). Interacts w…
sp|Q6P6B7-2|ANR16_HUMAN Isoform 2 of Ankyrin repeat domain-containing protein 16 OS=Homo sapiens OX=9606 GN=ANKRD16;sp|Q6P6B7|ANR16_HUMAN Ankyrin repeat domain-containing protein 16 OS=Homo sapiens OX=9606 GN=ANKRD16 PE=1 SV=1	Ankyrin repeat domain-containing protein 16	ANKRD16	0	0	0	0	0	0	0	0	19664000	0	0	0	0	0	0	0	28772000	0	0	0	0	0	0	0	0				-1	reviewed	Homo sapiens (Human)							FUNCTION: Required to prevent the misactivation of serine (Ser) with tRNA(Ala) by promoting the hydrolysis of Ser-mischarged tRNA(Ala), thereby playing a role in translational fidelity. Binds directly to the catalytic domain of AARS/AlaRS and captures Ser that is misactivated by AARS/AlaRS, preventing the charging of Ser adenylates to tRNA(Ala) and precluding Ser misincorporation in nascent pepti…					/evidence="ECO:0000250|UniProtKB:A2AS55";/note="Required to capture Ser that is misactivated by AARS/AlaRS";SITE 102;SITE 135;SITE 165	Alternative splicing;ANK repeat;Cytoplasm;Nucleus;Reference proteome;Repeat	Evidence at protein level		SUBUNIT: Interacts with AARS;the interaction is direct. {ECO:0000250|UniProtKB:A2AS55}.
sp|P04083|ANXA1_HUMAN Annexin A1 OS=Homo sapiens OX=9606 GN=ANXA1 PE=1 SV=2;tr|Q5T3N0|Q5T3N0_HUMAN Annexin (Fragment) OS=Homo sapiens OX=9606 GN=ANXA1 PE=1 SV=1;tr|Q5T3N1|Q5T3N1_HUMAN Annexin (Fragment) OS=Homo sapiens OX=9606 GN=ANXA1 PE=1 SV=1	Annexin A1;Annexin	ANXA1	0	0	0	0	0	0	0	0	0	0	0	0	0	0	0	0	0	0	0	0	0	0	0	0	0				-1	reviewed;unreviewed	Homo sapiens (Human)							FUNCTION: [Annexin Ac2-26]: Functions at least in part by activating the formyl peptide receptors and downstream signaling cascades (PubMed:22879591, PubMed:15187149, PubMed:25664854). Promotes chemotaxis of granulocytes and monocytes via activation of the formyl peptide receptors (PubMed:15187149). Promotes rearrangement of the actin cytoskeleton, cell polarization and cell migration (PubMed:151…		/evidence="ECO:0000250|UniProtKB:P19619";/note="Calcium 1;/note="Calcium 1";/note="Calcium 2;/note="Calcium 2";/note="Calcium 3;/note="Calcium 3";/note="Calcium 4;/note="Calcium 4";/note="Calcium 5;/note="Calcium 5";/note="Calcium 6;/note="Calcium 6";/note="Calcium 7;/note="Calcium 7";/note="Calcium 8;/note="Calcium 8";METAL 100;METAL 105;METAL 127;METAL 129;METAL 131;METAL 132;METAL 134;METAL 17…			/evidence="ECO:0000269|PubMed:22879591";/note="Cleavage;by CTSG";SITE 26..27	3D-structure;Acetylation;Adaptive immunity;Annexin;Calcium;Calcium/phospholipid-binding;Cell membrane;Cell projection;Cilium;Cytoplasm;Cytoplasmic vesicle;Direct protein sequencing;Disulfide bond;Endosome;Immunity;Inflammatory response;Innate immunity;Isopeptide bond;Membrane;Metal-binding;Nucleus;Pharmaceutical;Phospholipase A2 inhibitor;Phosphoprotein;Proteomics identification;Reference proteom…	Evidence at protein level	A0A0F6AZQ1;A0A0F6B1Q8;A0A0F6B5H5;P00533;Q13546;Q6P5S2;Q96EF9;Q9C0E8-2;Q9NVM1;Q9Y6K9	linked by transglutamylation (PubMed:2532504). Homodimers linked by transglutamylation are observed in placenta, but not in other tissues (PubMed:2532504). Interacts with S100A11 (PubMed:8557678, PubMed:10673436). Heterotetramer, formed by two molecules each of S100A11 and ANXA1 (PubMed:10673436). Interacts with DYSF (By similarity). Interacts with EGFR (By similarity). {ECO:0000250|UniProtKB:P10…
sp|P07355|ANXA2_HUMAN Annexin A2 OS=Homo sapiens OX=9606 GN=ANXA2 PE=1 SV=2;sp|P07355-2|ANXA2_HUMAN Isoform 2 of Annexin A2 OS=Homo sapiens OX=9606 GN=ANXA2;tr|H0YMW4|H0YMW4_HUMAN Annexin OS=Homo sapiens OX=9606 GN=ANXA2 PE=1 SV=2;tr|H0YN42|H0YN42_HUMAN An	Annexin A2;Annexin;Putative annexin A2-like protein	ANXA2;ANXA2P2	0	6518000	0	4523000	0	4637500	0	0	5769600	5734800	7845900	0	0	0	0	5193500	0	0	0	0	0	0	0	0	6330300				-1	reviewed;unreviewed	Homo sapiens (Human)							FUNCTION: Calcium-regulated membrane-binding protein whose affinity for calcium is greatly enhanced by anionic phospholipids. It binds two calcium ions with high affinity. May be involved in heat-stress response. Inhibits PCSK9-enhanced LDLR degradation, probably reduces PCSK9 protein levels via a translational mechanism but also competes with LDLR for binding with PCSK9 (PubMed:18799458, PubMed:…						3D-structure;Acetylation;Alternative splicing;Annexin;Basement membrane;Calcium;Calcium/phospholipid-binding;Direct protein sequencing;Extracellular matrix;Host-virus interaction;Isopeptide bond;Phosphoprotein;Proteomics identification;Reference proteome;Repeat;RNA-binding;Secreted;Ubl conjugation	Evidence at protein level;Predicted;Uncertain	B7UM99;P07355;P10636-8;P12004;P15363;P40692;P60903;P75409;PRO_0000045602 [Q99IB8];Q14508;Q15599;Q15811-1;Q7DB77;Q8NBP7;Q9NUX5	SUBUNIT: (Microbial infection) Interacts with human cytomegalovirus (HCMV). {ECO:0000269|PubMed:8117306}.;SUBUNIT: Heterotetramer containing 2 light chains of S100A10/p11 and 2 heavy chains of ANXA2/p36 (By similarity). Interacts with ATP1B1 (By similarity). Interacts with DYSF (By similarity). Interacts with COCH (PubMed:21886777). Interacts (via repeat Annexin 1) with PCSK9 (via the C-terminal …
sp|P08758|ANXA5_HUMAN Annexin A5 OS=Homo sapiens OX=9606 GN=ANXA5 PE=1 SV=2;tr|D6RBE9|D6RBE9_HUMAN Annexin OS=Homo sapiens OX=9606 GN=ANXA5 PE=1 SV=1;tr|D6RBL5|D6RBL5_HUMAN Annexin OS=Homo sapiens OX=9606 GN=ANXA5 PE=1 SV=1	Annexin A5;Annexin	ANXA5	0	0	0	0	0	0	0	0	0	0	0	0	0	0	0	0	0	0	0	0	0	0	0	0	0				-1	reviewed;unreviewed	Homo sapiens (Human)							FUNCTION: This protein is an anticoagulant protein that acts as an indirect inhibitor of the thromboplastin-specific complex, which is involved in the blood coagulation cascade. {ECO:0000256|ARBA:ARBA00002758}.;"FUNCTION: This protein is an anticoagulant protein that acts as an indirect inhibitor of the thromboplastin-specific complex, which is involved in the blood coagulation cascade."						3D-structure;Acetylation;Annexin;Blood coagulation;Calcium;Calcium/phospholipid-binding;Direct protein sequencing;Hemostasis;Isopeptide bond;Phosphoprotein;Proteomics identification;Reference proteome;Repeat;S-nitrosylation;Ubl conjugation	Evidence at protein level	O15499;O76024;P04792;Q96CV9;Q9BSI4	SUBUNIT: Monomer. Binds ATRX and EIF5B (By similarity). Interacts with hepatitis B virus (HBV). {ECO:0000250, ECO:0000269|PubMed:8249278}.
sp|Q9BXS5|AP1M1_HUMAN AP-1 complex subunit mu-1 OS=Homo sapiens OX=9606 GN=AP1M1 PE=1 SV=3;sp|Q9BXS5-2|AP1M1_HUMAN Isoform 2 of AP-1 complex subunit mu-1 OS=Homo sapiens OX=9606 GN=AP1M1;tr|E7ENJ6|E7ENJ6_HUMAN AP-1 complex subunit mu-1 OS=Homo sapiens OX=9	AP-1 complex subunit mu-1	AP1M1;AP1M2	5022000	5397000	5424800	5475400	7020100	5554700	7129600	5033200	5722700	5540400	4377900	4651800	5460300	0	5254800	4178700	5870100	4574600	0	4535000	5457800	7057100	4589700	5079000	3540100				-1	reviewed;unreviewed	Homo sapiens (Human)							FUNCTION: Subunit of clathrin-associated adaptor protein complex 1 that plays a role in protein sorting in the trans-Golgi network (TGN) and endosomes. The AP complexes mediate the recruitment of clathrin to membranes and the recognition of sorting signals within the cytosolic tails of transmembrane cargo molecules.;FUNCTION: Subunit of clathrin-associated adaptor protein complex 1 that plays a r…						Acetylation;Alternative splicing;Cytoplasmic vesicle;Direct protein sequencing;Golgi apparatus;Host-virus interaction;Membrane;Phosphoprotein;Protein transport;Proteomics identification;Reference proteome;Transport	Evidence at protein level	A0A087WVE9;A0A087WWI0;A0A0C4DG62;A2BDD9;O43298;O43829;O75815;O95751;O95967;P14373;P15172;P17023;P17098;P18848;P21741;P26367;P41212;P51114-2;P51116;P60409;P60410;P63010;Q02446;Q13422;Q13422-7;Q14872;Q15025;Q16626;Q59EK9;Q59EK9-3;Q5T7B8-2;Q5XKK7;Q6A162;Q6NVI2;Q6ZMZ0;Q6ZUT1;Q7RTU3;Q86Y13;Q8IXK0;Q8IYX8-2;Q8IZU0;Q8N554;Q8N5F7;Q8N6F7;Q8N720;Q8N987;Q8NCP5;Q8TA86;Q8TBB0;Q8TBB1;Q8WV44;Q96BR9;Q96C92-2;Q96C…	SUBUNIT: (Microbial infection) Interacts with HIV-1 Nef. {ECO:0000269|PubMed:18073204}.;SUBUNIT: Adaptor protein complex 1 (AP-1) is a heterotetramer composed of two large adaptins (gamma-type subunit AP1G1 and beta-type subunit AP1B1), a medium adaptin (mu-type subunit AP1M1 or AP1M2) and a small adaptin (sigma-type subunit AP1S1 or AP1S2 or AP1S3). Interacts with P2X4 (By similarity). {ECO:0000…
tr|A0A8I5KPP9|A0A8I5KPP9_HUMAN AP-1 complex subunit gamma OS=Homo sapiens OX=9606 GN=AP2A2 PE=1 SV=1;sp|O94973-3|AP2A2_HUMAN Isoform 3 of AP-2 complex subunit alpha-2 OS=Homo sapiens OX=9606 GN=AP2A2;sp|O94973|AP2A2_HUMAN AP-2 complex subunit alpha-2 OS=Ho	AP-2 complex subunit alpha-2;AP-2 complex subunit alpha-1	AP2A1;AP2A2	0	0	0	0	0	0	0	0	0	0	0	0	0	0	0	0	0	0	0	0	0	0	0	0	0				-1	reviewed;unreviewed	Homo sapiens (Human)		/evidence="ECO:0000250|UniProtKB:P18484";/evidence=""ECO:0000256|PIRSR:PIRSR037091-1"";/note=""Phosphatidylinositol 3,4,5-trisphosphate"";BINDING 21;BINDING 31";BINDING 43;BINDING 53"					FUNCTION: Component of the adaptor protein complex 2 (AP-2). Adaptor protein complexes function in protein transport via transport vesicles in different membrane traffic pathways. Adaptor protein complexes are vesicle coat components and appear to be involved in cargo selection and vesicle formation. AP-2 is involved in clathrin-dependent endocytosis in which cargo proteins are incorporated into …						Alternative splicing;Cell membrane;Coated pit;Coiled coil;Endocytosis;Lipid-binding;Membrane;Phosphoprotein;Protein transport;Proteomics identification;Reference proteome;Transport	Evidence at protein level;Predicted	P98078;Q61743;Q6PD74	SUBUNIT: Adaptor protein complex 2 (AP-2) is a heterotetramer composed of two large adaptins (alpha-type subunit AP2A1 or AP2A2 and beta-type subunit AP2B1), a medium adaptin (mu-type subunit AP2M1) and a small adaptin (sigma-type subunit AP2S1). Binds EPN1, EPS15, AMPH, SNAP91 and BIN1 (By similarity). Interacts with HIP1 (PubMed:11532990). Interacts with DGKD (By similarity). Interacts with DEN…
tr|C9JTK4|C9JTK4_HUMAN AP-2 complex subunit mu OS=Homo sapiens OX=9606 GN=AP2M1 PE=1 SV=2;tr|A0A087WY71|A0A087WY71_HUMAN AP-2 complex subunit mu OS=Homo sapiens OX=9606 GN=AP2M1 PE=1 SV=1;tr|C9JGT8|C9JGT8_HUMAN AP-2 complex subunit mu OS=Homo sapiens OX=96	AP-2 complex subunit mu	AP2M1	18007000	17630000	16592000	14935000	15481000	17503000	16471000	15769000	17241000	16250000	12556000	13967000	11476000	0	0	16084000	16226000	20711000	18643000	16652000	17999000	19798000	20362000	20961000	17333000				-1	reviewed;unreviewed	Homo sapiens (Human)		/evidence="ECO:0000250|UniProtKB:P84092";/evidence=""ECO:0000256|PIRSR:PIRSR005992-1"";/note=""Phosphatidylinositol 3,4,5-trisphosphate"";/note=""Phosphatidylinositol lipid headgroup"";BINDING 340;BINDING 341;BINDING 342;BINDING 344;BINDING 345;BINDING 353;BINDING 354";BINDING 355";BINDING 366;BINDING 368;BINDING 370;BINDING 379;BINDING 381"					FUNCTION: Component of the adaptor protein complex 2 (AP-2) (PubMed:12694563, PubMed:12952941, PubMed:14745134, PubMed:14985334, PubMed:15473838, PubMed:31104773). Adaptor protein complexes function in protein transport via transport vesicles in different membrane traffic pathways (PubMed:12694563, PubMed:12952941, PubMed:14745134, PubMed:14985334, PubMed:15473838, PubMed:31104773). Adaptor prote…						3D-structure;Alternative splicing;Cell membrane;Coated pit;Disease variant;Endocytosis;Epilepsy;Lipid-binding;Membrane;Mental retardation;Phosphoprotein;Protein transport;Proteomics identification;Reference proteome;Transport	Evidence at protein level;Predicted	P00533;P0DPH9;P35268;P51114;P55081;P62807;P63010;PRO_0000037566 [P27958];Q00013;Q03393;Q16778;Q1ED39;Q68CQ4;Q6ZUT1;Q7Z3C6;Q86YD7;Q8N3F0;Q8N8X9;Q8N9N8;Q8NAV1;Q92609;Q96EY4;Q96JC9;Q96MH2;Q99633;Q99880;Q9BSU3;Q9BU76;Q9BYF1;Q9NZ81;Q9P0T4;Q9UHP6	mediates estrogen-induced internalization via clathrin-coated vesicles (PubMed:23529131). Interacts with P2RX4 (via internalization motif) (By similarity). Together with AP2A1 or AP2A2 and AP2B1, it interacts with ADAM10;required for clathrin-mediated endocytosis of KIAA0319 (PubMed:19419997). Interacts with DVL2 (via DEP domain) (By similarity). Interacts with KCNQ1;SUBUNIT: Adapter protein comp…
tr|A0A8V8TQW4|A0A8V8TQW4_HUMAN AP-3 complex subunit delta-1 OS=Homo sapiens OX=9606 GN=AP3D1 PE=4 SV=1;sp|O14617-4|AP3D1_HUMAN Isoform 4 of AP-3 complex subunit delta-1 OS=Homo sapiens OX=9606 GN=AP3D1;sp|O14617|AP3D1_HUMAN AP-3 complex subunit delta-1 OS=	AP-3 complex subunit delta-1	AP3D1	5129400	5726900	0	0	5426800	5774600	0	0	0	0	0	0	0	0	0	5028000	5774800	5314100	6773400	0	5295100	5728400	4898900	7355000	5892400				-1	reviewed;unreviewed	Homo sapiens (Human)							FUNCTION: Part of the AP-3 complex, an adaptor-related complex which is not clathrin-associated. The complex is associated with the Golgi region as well as more peripheral structures. It facilitates the budding of vesicles from the Golgi membrane and may be directly involved in trafficking to lysosomes. Involved in process of CD8+ T-cell and NK cell degranulation (PubMed:26744459). In concert wit…						3D-structure;Acetylation;Albinism;Alternative splicing;Coiled coil;Cytoplasm;Golgi apparatus;Hermansky-Pudlak syndrome;Membrane;Phosphoprotein;Protein transport;Proteomics identification;Reference proteome;Repeat;Transport	Evidence at protein level		SUBUNIT: AP-3 associates with the BLOC-1 complex (By similarity). Adaptor protein complex 3 (AP-3) is a heterotetramer composed of two large adaptins (delta-type subunit AP3D1 and beta-type subunit AP3B1 or AP3B2), a medium adaptin (mu-type subunit AP3M1 or AP3M2) and a small adaptin (sigma-type subunit APS1 or AP3S2) (By similarity). Interacts with SLC30A2 (PubMed:25808614). Interacts with CLN3 …
sp|P27695|APEX1_HUMAN DNA-(apurinic or apyrimidinic site) endonuclease OS=Homo sapiens OX=9606 GN=APEX1 PE=1 SV=2;tr|G3V5Q1|G3V5Q1_HUMAN DNA-(apurinic or apyrimidinic site) endonuclease (Fragment) OS=Homo sapiens OX=9606 GN=APEX1 PE=1 SV=1;tr|G3V3M6|G3V3M6	DNA-(apurinic or apyrimidinic site) lyase;DNA-(apurinic or apyrimidinic site) lyase, mitochondrial	APEX1	0	5737400	0	0	0	0	0	6162000	6932500	0	6930600	2807100	0	0	0	5853700	0	0	0	0	0	0	0	0	9201000				-1	reviewed;unreviewed	Homo sapiens (Human)	/note="Proton donor/acceptor";ACT_SITE 171;ACT_SITE 210			CATALYTIC ACTIVITY: Reaction=Exonucleolytic cleavage in the 3'- to 5'-direction to yield nucleoside 5'-phosphates.;EC=3.1.11.2;Evidence={ECO:0000269|PubMed:11286553, ECO:0000269|PubMed:15380100, ECO:0000269|PubMed:19123919, ECO:0000269|PubMed:21762700, ECO:0000269|PubMed:9804799}	COFACTOR: Name=Mg(2+);COFACTOR: Name=Mg(2+);COFACTOR: Name=Mn(2+);Evidence={ECO:0000256|ARBA:ARBA00001936};Evidence={ECO:0000256|ARBA:ARBA00001946};Evidence={ECO:0000256|RuleBase:RU362131};Evidence={ECO:0000269|PubMed:11286553, ECO:0000269|PubMed:19123919, ECO:0000269|PubMed:21762700, ECO:0000269|PubMed:9804799};Name=Mn(2+);Note=Probably binds two magnesium or manganese ions per subunit. {ECO:000…		FUNCTION: Initiates repair of AP sites in DNA by catalyzing hydrolytic incision of the phosphodiester backbone immediately adjacent to the damage, generating a single-strand break with 5'-deoxyribose phosphate and 3'-hydroxyl ends. {ECO:0000256|RuleBase:RU362131}.;"FUNCTION: Multifunctional protein that plays a central role in the cellular response to oxidative stress. The two major activities of…		/note="Magnesium 1";/note="Magnesium 2";METAL 210;METAL 212;METAL 308;METAL 70;METAL 96			/note="Cleavage;/note="Important for catalytic activity";/note="Interaction with DNA substrate";/note="Transition state stabilizer";by granzyme A";SITE 212;SITE 283;SITE 309;SITE 31..32	3D-structure;Acetylation;Activator;Cleavage on pair of basic residues;Cytoplasm;Direct protein sequencing;Disulfide bond;DNA damage;DNA recombination;DNA repair;DNA-binding;Endonuclease;Endoplasmic reticulum;Exonuclease;Hydrolase;Magnesium;Metal-binding;Mitochondrion;Nuclease;Nucleus;Phosphoprotein;Proteomics identification;Reference proteome;Repressor;RNA-binding;S-nitrosylation;Transcription;Tr…	Evidence at protein level	O88846;Q09472;Q16236;Q96EB6	disulfide-linked. Component of the SET complex, composed of at least APEX1, SET, ANP32A, HMGB2, NME1 and TREX1. Associates with the dimer XRCC5/XRCC6 in a DNA-dependent manner. Interacts with SIRT1;SUBUNIT: Monomer. Homodimer;the interaction is DNA-dependent. Interacts (via N-terminus) with KPNA1 and KPNA2. Interacts with TXN;the interaction is increased in presence of APEX1 acetylated at Lys-6 a…
sp|Q9BZZ5-3|API5_HUMAN Isoform 3 of Apoptosis inhibitor 5 OS=Homo sapiens OX=9606 GN=API5;sp|Q9BZZ5-2|API5_HUMAN Isoform 2 of Apoptosis inhibitor 5 OS=Homo sapiens OX=9606 GN=API5;sp|Q9BZZ5-1|API5_HUMAN Isoform 1 of Apoptosis inhibitor 5 OS=Homo sapiens OX	Apoptosis inhibitor 5	API5	0	8205200	0	0	0	0	0	0	0	0	0	0	0	0	0	6259000	0	0	0	0	0	0	0	0	0				-1	reviewed;unreviewed	Homo sapiens (Human)							FUNCTION: Antiapoptotic factor that may have a role in protein assembly. Negatively regulates ACIN1. By binding to ACIN1, it suppresses ACIN1 cleavage from CASP3 and ACIN1-mediated DNA fragmentation. Also known to efficiently suppress E2F1-induced apoptosis. Its depletion enhances the cytotoxic action of the chemotherapeutic drugs. {ECO:0000269|PubMed:10780674, ECO:0000269|PubMed:17112319, ECO:00…						3D-structure;Acetylation;Alternative splicing;Apoptosis;Cytoplasm;Direct protein sequencing;Methylation;Nucleus;Phosphoprotein;Proteomics identification;Reference proteome;Repeat	Evidence at protein level	A1A5D9;P19404;Q9UBB4;Q9UKV3-3	SUBUNIT: Monomer. Interacts with FGF2 and ACIN1. {ECO:0000269|PubMed:11075807, ECO:0000269|PubMed:19387494, ECO:0000269|PubMed:22334682}.
sp|Q9NRW3|ABC3C_HUMAN DNA dC->dU-editing enzyme APOBEC-3C OS=Homo sapiens OX=9606 GN=APOBEC3C PE=1 SV=2	DNA dC->dU-editing enzyme APOBEC-3C	APOBEC3C;APOBEC3D;APOBEC3F	11273000	9275100	10034000	12743000	10361000	9840900	12864000	12391000	11519000	11513000	11043000	12013000	12626000	8283800	11669000	9982000	13375000	13769000	10501000	14448000	10768000	11966000	9601100	11891000	9699200				-1	reviewed;unreviewed	Homo sapiens (Human)	/evidence="ECO:0000255|PROSITE-ProRule:PRU01083";/note="Proton donor";ACT_SITE 251;ACT_SITE 264";ACT_SITE 68"			CATALYTIC ACTIVITY: Reaction=a 2'-deoxycytidine in single-stranded DNA + H(+) + H2O = a 2'-deoxyuridine in single-stranded DNA + NH4(+);EC=3.5.4.38;Xref=Rhea:RHEA:50948, Rhea:RHEA-COMP:12846, Rhea:RHEA-COMP:12847, ChEBI:CHEBI:15377, ChEBI:CHEBI:15378, ChEBI:CHEBI:28938, ChEBI:CHEBI:85452, ChEBI:CHEBI:133902	COFACTOR: Name=Zn(2+);Evidence={ECO:0000250};Evidence={ECO:0000256|ARBA:ARBA00001947};Xref=ChEBI:CHEBI:29105		FUNCTION: DNA deaminase (cytidine deaminase) which acts as an inhibitor of retrovirus replication and retrotransposon mobility via deaminase-dependent and -independent mechanisms. After the penetration of retroviral nucleocapsids into target cells of infection and the initiation of reverse transcription, it can induce the conversion of cytosine to uracil in the minus-sense single-strand viral DNA…		/evidence="ECO:0000255|PROSITE-ProRule:PRU01083";/evidence=""ECO:0007744|PDB:3VM8, ECO:0007744|PDB:3VOW"";/note=""Zinc;/note=""Zinc"";catalytic;catalytic"";METAL 100;METAL 109;METAL 112;METAL 249;METAL 262;METAL 280;METAL 283;METAL 293;METAL 296;METAL 65;METAL 66;METAL 78";METAL 96;METAL 97;METAL 99";via pros nitrogen"""				3D-structure;Alternative splicing;Antiviral defense;Cytoplasm;Host-virus interaction;Hydrolase;Immunity;Innate immunity;Metal-binding;Nucleus;Proteomics identification;Reference proteome;Repeat;Zinc	Evidence at protein level	P0DJD3;P15622-3;P38159;P61978-2;P79522;Q03014;Q15415;Q8IUX4;Q96MX3;Q96RU7;Q9H9D4;Q9P0T4;Q9Y3Y2-3	SUBUNIT: (Microbial infection) Interacts with HIV-1 Vif (PubMed:15152192, PubMed:23001005). In the absence of Vif protein, specifically packaged into HIV-1 virions (PubMed:15152192). {ECO:0000269|PubMed:15152192, ECO:0000269|PubMed:23001005}.;SUBUNIT: (Microbial infection) Interacts with HIV-1 Vif. {ECO:0000269|PubMed:23001005}.;SUBUNIT: (Microbial infection) Interacts with HIV-1 Vif. {ECO:000026…
sp|Q7Z2E3|APTX_HUMAN Aprataxin OS=Homo sapiens OX=9606 GN=APTX PE=1 SV=2;sp|Q7Z2E3-7|APTX_HUMAN Isoform 7 of Aprataxin OS=Homo sapiens OX=9606 GN=APTX;sp|Q7Z2E3-8|APTX_HUMAN Isoform 8 of Aprataxin OS=Homo sapiens OX=9606 GN=APTX;sp|Q7Z2E3-10|APTX_HUMAN Iso	Aprataxin	APTX	159150000	172110000	178820000	196110000	183610000	172750000	161890000	184580000	162260000	161430000	179630000	183600000	195560000	193720000	230110000	178760000	201850000	180320000	196260000	174150000	182580000	203230000	189440000	216860000	182530000				-1	reviewed;unreviewed	Homo sapiens (Human)	/evidence="ECO:0000269|PubMed:24362567";/note="Tele-AMP-histidine intermediate";ACT_SITE 274			CATALYTIC ACTIVITY: Reaction=a 3'-end 2'-deoxyribonucleotide-3'-diphospho-5'-guanosine-DNA + H2O = a 3'-end 2'-deoxyribonucleotide 3'-phosphate-DNA + GMP + 2 H(+);CATALYTIC ACTIVITY: Reaction=a 5'-end adenosine-5'-diphospho-5'-(2'-deoxyribonucleoside)-DNA + H2O = a 5'-end 5'-monophospho-2'-deoxyribonucleoside-DNA + AMP + 2 H(+);CATALYTIC ACTIVITY: Reaction=a 5'-end adenosine-5'-diphospho-5'-ribon…			FUNCTION: DNA-binding protein involved in single-strand DNA break repair, double-strand DNA break repair and base excision repair (PubMed:15380105, PubMed:15044383, PubMed:16964241, PubMed:17276982, PubMed:24362567). Resolves abortive DNA ligation intermediates formed either at base excision sites, or when DNA ligases attempt to repair non-ligatable breaks induced by reactive oxygen species (PubM…	BIOPHYSICOCHEMICAL PROPERTIES: Kinetic parameters: KM=18 uM for AppppA {ECO:0000269|PubMed:16547001};KM=837.5 uM for AMP-NH(2) {ECO:0000269|PubMed:16547001}				/evidence="ECO:0000269|PubMed:24362567";/note="Interaction with DNA substrate";SITE 188;SITE 265;SITE 276;SITE 291	3D-structure;Alternative splicing;Cytoplasm;Disease variant;DNA damage;DNA repair;DNA-binding;Hydrolase;Metal-binding;Neurodegeneration;Nucleus;Phosphoprotein;Proteomics identification;Reference proteome;Zinc;Zinc-finger	Evidence at protein level	P09874;P18887;Q13426;Q8ND90;Q8NFF5-2;Q9UL41	SUBUNIT: Interacts with single-strand break repair proteins XRCC1, XRCC4, ADPRT/PARP1 and p53/TP53 (PubMed:14755728, PubMed:15380105, PubMed:15044383, PubMed:16777843). Interacts with NCL (PubMed:15044383, PubMed:16777843). Interacts (via FHA-like domain) with MDC1 (phosphorylated) (PubMed:20008512). {ECO:0000269|PubMed:14755728, ECO:0000269|PubMed:15044383, ECO:0000269|PubMed:15380105, ECO:00002…
tr|A0A8V8TQP8|A0A8V8TQP8_HUMAN ADP-ribosylation factor 1 (Fragment) OS=Homo sapiens OX=9606 GN=ARF1 PE=4 SV=1;sp|P61204|ARF3_HUMAN ADP-ribosylation factor 3 OS=Homo sapiens OX=9606 GN=ARF3 PE=1 SV=2;sp|P84077|ARF1_HUMAN ADP-ribosylation factor 1 OS=Homo sa	ADP-ribosylation factor 3;ADP-ribosylation factor 1;ADP-ribosylation factor 5;ADP-ribosylation factor 4	ARF1;ARF3;ARF4;ARF5	0	6986200	0	0	0	0	0	6296600	5894800	0	0	4553300	0	0	0	5736300	0	0	0	0	0	0	0	0	8387500				-1	reviewed;unreviewed	Homo sapiens (Human)		/evidence="ECO:0007744|PDB:1HUR, ECO:0007744|PDB:1RE0, ECO:0007744|PDB:3O47";/note="GTP;BINDING 160;via amide nitrogen"					FUNCTION: (Microbial infection) Functions as an allosteric activator of the cholera toxin catalytic subunit, an ADP-ribosyltransferase. {ECO:0000305}.;FUNCTION: GTP-binding protein that functions as an allosteric activator of the cholera toxin catalytic subunit, an ADP-ribosyltransferase. Involved in protein trafficking;FUNCTION: GTP-binding protein involved in protein trafficking;FUNCTION: GTP-b…			/evidence="ECO:0000250";/evidence=""ECO:0000305, ECO:0007744|PDB:1HUR"";"/note=""GTP"";/evidence=""ECO:0000305, ECO:0007744|PDB:1HUR, ECO:0007744|PDB:1RE0, ECO:0007744|PDB:1U81, ECO:0007744|PDB:3O47"";/note=""GTP"";NP_BIND 126..129;NP_BIND 24..31;NP_BIND 24..32";NP_BIND 67..71"			3D-structure;Acetylation;Alternative splicing;Cell junction;Coiled coil;Cytoplasm;Direct protein sequencing;Disease variant;ER-Golgi transport;Golgi apparatus;GTP-binding;Lipoprotein;Membrane;Myristate;Nucleotide-binding;Phosphoprotein;Protein transport;Proteomics identification;Reference proteome;Synapse;Synaptosome;Transmembrane;Transmembrane helix;Transport	Evidence at protein level;Inferred from homology;Predicted	O60271;O75154-1;P05067;P53367;Q8N9I9;Q8TBB1;Q96HD9;Q96PM5;Q99418;Q9H190;Q9UNS2	SUBUNIT: Interacts (when activated) with GGA1, GGA2 and GGA3;SUBUNIT: Interacts with PRKCABP. Interacts with PI4KB and NCS1/FREQ at the Golgi complex. {ECO:0000269|PubMed:10623590, ECO:0000269|PubMed:17555535}.";the interaction blocks Arp2/3 complex inhibition (PubMed:23889934). Interacts with IQSEC1 (PubMed:24058294). Interacts with C9orf72 (By similarity) (PubMed:24058294). {ECO:0000250|UniProt…
sp|P05089|ARGI1_HUMAN Arginase-1 OS=Homo sapiens OX=9606 GN=ARG1 PE=1 SV=2;sp|P05089-2|ARGI1_HUMAN Isoform 2 of Arginase-1 OS=Homo sapiens OX=9606 GN=ARG1;tr|A0A5F9ZGN6|A0A5F9ZGN6_HUMAN Arginase OS=Homo sapiens OX=9606 GN=ARG1 PE=1 SV=1;tr|A0A5F9ZH78|A0A5F	Arginase-1	ARG1	0	0	0	0	0	4516900	0	0	0	8015600	0	0	0	0	0	0	0	0	0	0	0	0	0	0	0				-1	reviewed;unreviewed	Homo sapiens (Human)		/evidence="ECO:0000250|UniProtKB:P53608";/evidence="ECO:0000250|UniProtKB:P78540";/evidence="ECO:0007744|PDB:3GMZ, ECO:0007744|PDB:3GN0, ECO:0007744|PDB:3KV2, ECO:0007744|PDB:3LP7, ECO:0007744|PDB:3THJ";/note="Substrate";BINDING 183;BINDING 246;BINDING 277		CATALYTIC ACTIVITY: Reaction=H2O + L-arginine = L-ornithine + urea;EC=3.5.3.1;Evidence={ECO:0000256|ARBA:ARBA00000227, ECO:0000256|RuleBase:RU361159};Evidence={ECO:0000269|PubMed:16141327, ECO:0000269|PubMed:17562323};Xref=Rhea:RHEA:20569, ChEBI:CHEBI:15377, ChEBI:CHEBI:16199, ChEBI:CHEBI:32682, ChEBI:CHEBI:46911	COFACTOR: Name=Mn(2+);COFACTOR: Name=Mn(2+);Evidence={ECO:0000256|RuleBase:RU361159};Evidence={ECO:0000269|PubMed:16141327, ECO:0000269|PubMed:17469833, ECO:0000269|PubMed:17562323, ECO:0000269|PubMed:18802628};Note=Binds 2 manganese ions per subunit. {ECO:0000256|RuleBase:RU361159};Note=Binds 2 manganese ions per subunit. {ECO:0000269|PubMed:16141327, ECO:0000269|PubMed:17469833, ECO:0000269|Pub…		FUNCTION: Functions in L-arginine homeostasis in nonhepatic tissues characterized by the competition between nitric oxide synthase (NOS) and arginase for the available intracellular substrate arginine. Arginine metabolism is a critical regulator of innate and adaptive immune responses. Involved in an antimicrobial effector pathway in polymorphonuclear granulocytes (PMN). Upon PMN cell death is li…		/evidence="ECO:0000269|PubMed:16141327, ECO:0000269|PubMed:17469833, ECO:0000269|PubMed:17562323, ECO:0000269|PubMed:18802628, ECO:0007744|PDB:1WVA, ECO:0007744|PDB:1WVB, ECO:0007744|PDB:2AEB, ECO:0007744|PDB:2PHA, ECO:0007744|PDB:2PHO, ECO:0007744|PDB:2PLL, ECO:0007744|PDB:2ZAV, ECO:0007744|PDB:3DJ8, ECO:0007744|PDB:3E6K, ECO:0007744|PDB:3E6V, ECO:0007744|PDB:3F80, ECO:0007744|PDB:3GMZ, ECO:0007…		L-ornithine and urea from L-arginine: step 1/1. {ECO:0000256|ARBA:ARBA00005098, ECO:0000256|RuleBase:RU361159}.;L-ornithine and urea from L-arginine: step 1/1. {ECO:0000305|PubMed:16141327}.;PATHWAY: Nitrogen metabolism;urea cycle;urea cycle		3D-structure;Adaptive immunity;Alternative splicing;Arginine metabolism;Cytoplasm;Disease variant;Hydrolase;Immunity;Innate immunity;Manganese;Metal-binding;Phosphoprotein;Proteomics identification;Reference proteome;Urea cycle	Evidence at protein level		SUBUNIT: Homotrimer (PubMed:16141327, PubMed:17469833, PubMed:17562323, PubMed:18802628, PubMed:2241902). Interacts with CMTM6 (PubMed:28813417). {ECO:0000269|PubMed:16141327, ECO:0000269|PubMed:17469833, ECO:0000269|PubMed:17562323, ECO:0000269|PubMed:18802628, ECO:0000269|PubMed:2241902, ECO:0000269|PubMed:28813417}.
tr|A0A8Q3SIN5|A0A8Q3SIN5_HUMAN Rho guanine nucleotide exchange factor 2 OS=Homo sapiens OX=9606 GN=ARHGEF2 PE=1 SV=1;tr|V9GYM8|V9GYM8_HUMAN Rho guanine nucleotide exchange factor 2 OS=Homo sapiens OX=9606 GN=ARHGEF2 PE=1 SV=1;tr|A0A5F9ZI21|A0A5F9ZI21_HUMAN	Rho guanine nucleotide exchange factor 2	ARHGEF2	2425800	2009400	0	0	0	0	0	0	0	2446400	0	0	0	0	0	2125600	0	0	0	0	0	0	0	0	0				-1	reviewed;unreviewed	Homo sapiens (Human)							acts as a signaling intermediate between NOD2 receptor and RIPK2 kinase. Contributes to the tyrosine phosphorylation of RIPK2 through Src tyrosine kinase leading to NF-kappaB activation by NOD2. Overexpression activates Rho-, but not Rac-GTPases, and increases paracellular permeability (By similarity). Involved in neuronal progenitor cell division and differentiation (PubMed:28453519). Involved i…						3D-structure;Acetylation;Alternative splicing;Cell cycle;Cell division;Cell junction;Cell membrane;Cell projection;Coiled coil;Cytoplasm;Cytoplasmic vesicle;Cytoskeleton;Developmental protein;Differentiation;Golgi apparatus;Guanine-nucleotide releasing factor;Immunity;Innate immunity;Membrane;Mental retardation;Metal-binding;Microtubule;Mitosis;Neurogenesis;Phosphoprotein;Proteomics identificatio…	Evidence at protein level	O43524;P61586;P63104;Q8N5L8;Q8NI38	SUBUNIT: Found in a complex composed at least of ARHGEF2, NOD2 and RIPK2. Interacts with RIPK2;the interaction mediates tyrosine phosphorylation of RIPK2 by Src kinase CSK. Interacts with RIPK1 and RIPK3. Interacts with YWHAZ/14-3-3 zeta;when phosphorylated at Ser-886. Interacts with the kinases PAK4, AURKA and MAPK1. Interacts with RHOA and RAC1. Interacts with NOD1. Interacts (via the N-termina…
sp|P27540-2|ARNT_HUMAN Isoform 2 of Aryl hydrocarbon receptor nuclear translocator OS=Homo sapiens OX=9606 GN=ARNT;sp|P27540-3|ARNT_HUMAN Isoform 3 of Aryl hydrocarbon receptor nuclear translocator OS=Homo sapiens OX=9606 GN=ARNT;sp|P27540|ARNT_HUMAN Aryl	Aryl hydrocarbon receptor nuclear translocator	ARNT	8756700	7101000	7657500	8886400	7266300	3779700	0	0	0	4252400	0	0	0	0	0	0	0	0	0	0	0	0	0	0	0				-1	reviewed;unreviewed	Homo sapiens (Human)							FUNCTION: Required for activity of the Ah (dioxin) receptor. This protein is required for the ligand-binding subunit to translocate from the cytosol to the nucleus after ligand binding. The complex then initiates transcription of genes involved in the activation of PAH procarcinogens. The heterodimer binds to core DNA sequence 5'-TACGTG-3' within the hypoxia response element (HRE) of target gene …						3D-structure;Acetylation;Activator;Alternative splicing;Direct protein sequencing;DNA-binding;Isopeptide bond;Nucleus;Phosphoprotein;Proteomics identification;Reference proteome;Repeat;Transcription;Transcription regulation;Ubl conjugation	Evidence at protein level	P35869;Q16665;Q8NI08;Q99814;Q9Y618	forms a heterodimer that binds core DNA sequence 5'-TACGTG-3' within the hypoxia response element (HRE) of target gene promoters (PubMed:20699359, PubMed:16181639) (By similarity). Forms a heterodimer with AHRR, as well as with other bHLH proteins (Probable). Interacts with NOCA7 (PubMed:10395741). Interacts with TACC3 (By similarity). Interacts with AHR;SUBUNIT: Monomer. Homodimer only upon bind…
tr|F8VR50|F8VR50_HUMAN Actin-related protein 2/3 complex subunit 3 (Fragment) OS=Homo sapiens OX=9606 GN=ARPC3 PE=1 SV=1;tr|C9JZD1|C9JZD1_HUMAN Actin-related protein 2/3 complex subunit 3 (Fragment) OS=Homo sapiens OX=9606 GN=ARPC3 PE=1 SV=1;sp|O15145|ARPC	Actin-related protein 2/3 complex subunit 3	ARPC3	0	0	0	0	0	0	0	0	0	0	0	0	0	0	0	0	0	0	0	0	0	0	0	0	0				-1	reviewed;unreviewed	Homo sapiens (Human)							FUNCTION: Component of the Arp2/3 complex, a multiprotein complex that mediates actin polymerization upon stimulation by nucleation-promoting factor (NPF) (PubMed:9230079). The Arp2/3 complex mediates the formation of branched actin networks in the cytoplasm, providing the force for cell motility (PubMed:9230079). In addition to its role in the cytoplasmic cytoskeleton, the Arp2/3 complex also pr…						3D-structure;Acetylation;Actin-binding;Cell projection;Cytoplasm;Cytoskeleton;Direct protein sequencing;Isopeptide bond;Nucleus;Phosphoprotein;Proteomics identification;Reference proteome;Ubl conjugation	Evidence at protein level	A2RTX5;O00401;O43365;O95835-2;P0DTC9;P14859-6;P46092;P48552;P59998;Q08379;Q68J44;Q86VR2;Q8IZU1;Q8NC74;Q9H609;Q9NX95-5	SUBUNIT: Component of the Arp2/3 complex composed of ACTR2/ARP2, ACTR3/ARP3, ARPC1B/p41-ARC, ARPC2/p34-ARC, ARPC3/p21-ARC, ARPC4/p20-ARC and ARPC5/p16-ARC. {ECO:0000269|PubMed:11741539, ECO:0000269|PubMed:9230079}.
sp|Q9Y294|ASF1A_HUMAN Histone chaperone ASF1A OS=Homo sapiens OX=9606 GN=ASF1A PE=1 SV=1	Histone chaperone ASF1A	ASF1A;ASF1B	30191000	31243000	23306000	29229000	24916000	28260000	24290000	20952000	27385000	27188000	27811000	34764000	25032000	32054000	29808000	24467000	29228000	26828000	25606000	25915000	23062000	22075000	26337000	23330000	23818000				-1	reviewed;unreviewed	Homo sapiens (Human)							FUNCTION: Histone chaperone that facilitates histone deposition and histone exchange and removal during nucleosome assembly and disassembly. Cooperates with chromatin assembly factor 1 (CAF-1) to promote replication-dependent chromatin assembly and with HIRA to promote replication-independent chromatin assembly. Required for the formation of senescence-associated heterochromatin foci (SAHF) and e…						3D-structure;Chaperone;Chromatin regulator;Developmental protein;Differentiation;Nucleus;Phosphoprotein;Proteomics identification;Reference proteome;Spermatogenesis;Transcription;Transcription regulation	Evidence at protein level	P03372;P49321-2;P49736;P54198;P62805;P79522;P84243;Q13112	SUBUNIT: Interacts with histone H3 (including both histone H3.1 and H3.3) and histone H4 (PubMed:10759893, PubMed:12842904, PubMed:14718166, PubMed:15664198, PubMed:33857403, PubMed:15840725). Interacts with the CHAF1A, CHAF1B and RBBP4 subunits of the CAF-1 complex. Interacts with CABIN1, HAT1, HIRA, NASP, TAF1, TLK1, TLK2 and UBN1. Interacts with CDAN1. Found in a cytosolic complex with CDAN1, …
tr|F5H8F7|F5H8F7_HUMAN Set1/Ash2 histone methyltransferase complex subunit ASH2 OS=Homo sapiens OX=9606 GN=ASH2L PE=1 SV=1;sp|Q9UBL3-3|ASH2L_HUMAN Isoform 3 of Set1/Ash2 histone methyltransferase complex subunit ASH2 OS=Homo sapiens OX=9606 GN=ASH2L;sp|Q9U	Set1/Ash2 histone methyltransferase complex subunit ASH2	ASH2L	19765000	19239000	20762000	19335000	19465000	4402700	12374000	7473600	6916400	3277300	5968900	0	0	0	0	0	0	0	0	0	0	0	0	0	0				-1	reviewed;unreviewed	Homo sapiens (Human)							FUNCTION: Transcriptional regulator (PubMed:12670868). Component or associated component of some histone methyltransferase complexes which regulates transcription through recruitment of those complexes to gene promoters (PubMed:19131338). Component of the Set1/Ash2 histone methyltransferase (HMT) complex, a complex that specifically methylates 'Lys-4' of histone H3, but not if the neighboring 'Ly…						3D-structure;Acetylation;Alternative splicing;Chromatin regulator;DNA-binding;Metal-binding;Methylation;Nucleus;Phosphoprotein;Proteomics identification;Reference proteome;Transcription;Transcription regulation;Zinc;Zinc-finger	Evidence at protein level	O14686;O15047;O43823;O75460-2;P04637;P10275;P24863;P51610;P54652;Q03164;Q09472;Q0VDC6;Q14686;Q14696;Q15291;Q6ZW49;Q8NEZ4;Q8TAP6;Q9C005;Q9HCK8;Q9UMN6;Q9UPS6-2	SUBUNIT: Interacts with HCFC1 (PubMed:12670868). Core component of several methyltransferase-containing complexes including MLL1/MLL, MLL2/3 (also named ASCOM complex) and MLL4/WBP7 (PubMed:15199122, PubMed:15960975, PubMed:17500065). Each complex is at least composed of ASH2L, RBBP5, WDR5, DPY30, one or more specific histone methyltransferases (KMT2A/MLL1, KMT2D/MLL2, KMT2C/MLL3 and KMT2B/MLL4),…
sp|Q12797-10|ASPH_HUMAN Isoform 10 of Aspartyl/asparaginyl beta-hydroxylase OS=Homo sapiens OX=9606 GN=ASPH;sp|Q12797|ASPH_HUMAN Aspartyl/asparaginyl beta-hydroxylase OS=Homo sapiens OX=9606 GN=ASPH PE=1 SV=3	Aspartyl/asparaginyl beta-hydroxylase	ASPH	0	0	0	0	0	0	0	0	0	0	0	0	0	0	0	0	0	0	0	0	0	0	0	0	0				-1	reviewed	Homo sapiens (Human)		/evidence="ECO:0000269|Ref.18";/note="2-oxoglutarate";BINDING 625;BINDING 668;BINDING 735	/evidence="ECO:0000305|PubMed:22586105";CA_BIND 90..102	CATALYTIC ACTIVITY: Reaction=2-oxoglutarate + L-aspartyl-[protein] + O2 = 3-hydroxy-L-aspartyl-[protein] + CO2 + succinate;EC=1.14.11.16;Evidence={ECO:0000269|PubMed:11773073};Xref=Rhea:RHEA:11508, Rhea:RHEA-COMP:9867, Rhea:RHEA-COMP:14951, ChEBI:CHEBI:15379, ChEBI:CHEBI:16526, ChEBI:CHEBI:16810, ChEBI:CHEBI:17427, ChEBI:CHEBI:29961, ChEBI:CHEBI:30031	COFACTOR: Name=Fe cation;Evidence={ECO:0000250|UniProtKB:Q28056};Xref=ChEBI:CHEBI:24875		FUNCTION: [Isoform 1]: Specifically hydroxylates an Asp or Asn residue in certain epidermal growth factor-like (EGF) domains of a number of proteins. {ECO:0000269|PubMed:11773073}.;FUNCTION: [Isoform 8]: Membrane-bound Ca(2+)-sensing protein, which is a structural component of the ER-plasma membrane junctions. Isoform 8 regulates the activity of Ca(+2) released-activated Ca(+2) (CRAC) channels in…		/evidence="ECO:0000305";/note="Iron";METAL 679;METAL 725				3D-structure;Alternative splicing;Calcium;Dioxygenase;Disease variant;Disulfide bond;Endoplasmic reticulum;Glycoprotein;Iron;Membrane;Metal-binding;Oxidoreductase;Phosphoprotein;Reference proteome;Repeat;Sarcoplasmic reticulum;Signal-anchor;TPR repeat;Transmembrane;Transmembrane helix	Evidence at protein level	A0A087WZY1;A0A1U9X8X8;A0A384ME17;A5D903;O14763;O15499;O43681;O60844;O60930;O75310;O95994;P00995;P01037;P01270;P01350;P01374;P02812;P02818;P04085-2;P08294;P0DMR2;P21246;P22466;P30533;P34741;P42858;P58511;P60022;P80188;P81605;Q02747;Q14204;Q14512;Q15293;Q15428;Q3SXP7;Q59EV6;Q5JRM2;Q6PIL6;Q6UW60;Q6UWR7;Q86UW2;Q8N5I4;Q8NBJ4;Q8NC24;Q8NFU4;Q8TCV5;Q8TDV5;Q8TED1;Q8WWY7;Q92876;Q96E16;Q96EQ0;Q96J42;Q96NZ9;…	SUBUNIT: Monomer (By similarity). Isoform 8 interacts with ORAI1 and STIM1. Isoform 4 interacts with CASQ2. {ECO:0000250|UniProtKB:Q28056, ECO:0000269|PubMed:15485681, ECO:0000269|PubMed:22586105}.
sp|Q9NVI7-2|ATD3A_HUMAN Isoform 2 of ATPase family AAA domain-containing protein 3A OS=Homo sapiens OX=9606 GN=ATAD3A;sp|Q9NVI7|ATD3A_HUMAN ATPase family AAA domain-containing protein 3A OS=Homo sapiens OX=9606 GN=ATAD3A PE=1 SV=2;sp|Q9NVI7-3|ATD3A_HUMAN I	ATPase family AAA domain-containing protein 3A	ATAD3A	27736000	26796000	29451000	25530000	33196000	25513000	23334000	25547000	24429000	24514000	23909000	20871000	19208000	19680000	19139000	25491000	23724000	27232000	23751000	23263000	24772000	22943000	23176000	23943000	20209000				-1	reviewed;unreviewed	Homo sapiens (Human)							FUNCTION: Essential for mitochondrial network organization, mitochondrial metabolism and cell growth at organism and cellular level. May play an important role in mitochondrial protein synthesis. May also participate in mitochondrial DNA replication. May bind to mitochondrial DNA D-loops and contribute to nucleoid stability. Required for enhanced channeling of cholesterol for hormone-dependent st…			/evidence="ECO:0000255";/note="ATP";NP_BIND 400..407			Acetylation;Alternative splicing;ATP-binding;Coiled coil;Direct protein sequencing;Disease variant;Membrane;Mitochondrion;Mitochondrion inner membrane;Mitochondrion nucleoid;Nucleotide-binding;Phosphoprotein;Proteomics identification;Reference proteome;Transmembrane;Transmembrane helix	Evidence at protein level	O00429;P10809;Q9NVI7-2	SUBUNIT: Can form homooligomers. Homodimer formation at the N-terminus may be regulated by ATP and is required for the interaction with the inner surface of the mitochondrial outer membrane and correct mitochondrial homeostasis. Interacts with components of the mitochondrial ribosome and with other proteins involved in mitochondrial RNA metabolism. May also interact with protein involved in lipid…
sp|Q5T9A4|ATD3B_HUMAN ATPase family AAA domain-containing protein 3B OS=Homo sapiens OX=9606 GN=ATAD3B PE=1 SV=1;sp|Q5T9A4-3|ATD3B_HUMAN Isoform 3 of ATPase family AAA domain-containing protein 3B OS=Homo sapiens OX=9606 GN=ATAD3B;tr|A0A5K1VW56|A0A5K1VW56_	ATPase family AAA domain-containing protein 3B	ATAD3B	12627000	0	0	0	10537000	8258100	8127800	0	10598000	0	0	0	0	0	0	0	0	10517000	0	0	0	7968000	0	11621000	0				-1	reviewed;unreviewed	Homo sapiens (Human)							FUNCTION: May play a role in a mitochondrial network organization typical for stem cells, characterized by reduced mitochondrial metabolism, low mtDNA copies and fragmentated mitochondrial network. may act by suppressing ATAD3A function, interfering with ATAD3A interaction with matrix nucleoid complexes. {ECO:0000269|PubMed:22664726}.			/evidence="ECO:0000255";/note="ATP";NP_BIND 352..359			Acetylation;Alternative splicing;ATP-binding;Coiled coil;Membrane;Mitochondrion;Mitochondrion inner membrane;Nucleotide-binding;Proteomics identification;Reference proteome	Evidence at protein level		SUBUNIT: Forms heterooligomers with ATAD3A. Interacts with components of the mitochondrial ribosome, including MRPL11 and MRPS18B, and with other proteins involved in mitochondrial RNA metabolism, possibly via interaction with ATAD3A. Interacts with GADD45GIP1. {ECO:0000269|PubMed:22453275, ECO:0000269|PubMed:22664726}.
sp|Q96QE3|ATAD5_HUMAN ATPase family AAA domain-containing protein 5 OS=Homo sapiens OX=9606 GN=ATAD5 PE=1 SV=4;tr|A0A075B754|A0A075B754_HUMAN ATPase family AAA domain-containing protein 5 OS=Homo sapiens OX=9606 GN=ATAD5 PE=1 SV=1;sp|Q96QE3-2|ATAD5_HUMAN I	ATPase family AAA domain-containing protein 5	ATAD5	9994100	8607800	10280000	8467000	8739700	10615000	10006000	9728200	8273600	9027600	8658600	8052400	7501600	4318100	8627700	7828200	8927600	9089400	8339500	6394300	7984400	7824500	7183200	7985400	7005900				-1	reviewed;unreviewed	Homo sapiens (Human)							FUNCTION: Involved in DNA damage response. Involved in a RAD9A-related damage checkpoint, a pathway that is important in determining whether DNA damage is compatible with cell survival or whether it requires cell elimination by apoptosis. Modulates the RAD9A interaction with BCL2 and thereby induces DNA damages-induced apoptosis. {ECO:0000269|PubMed:15983387}.			/evidence="ECO:0000255";/note="ATP";NP_BIND 1132..1139			Alternative splicing;ATP-binding;Coiled coil;DNA damage;Isopeptide bond;Nucleotide-binding;Nucleus;Phosphoprotein;Proteomics identification;Reference proteome;Ubl conjugation	Evidence at protein level		SUBUNIT: Interacts with RB1 predominantly in G1 phase via its LXCXE motif. Interacts with RAD9A in growing cells. The interaction with RAD9A is reduced after exposure to DNA replication-inhibiting agents. Interacts with BRD4. {ECO:0000269|PubMed:15983387, ECO:0000269|PubMed:21555454}.
tr|B8ZZU6|B8ZZU6_HUMAN Cyclic AMP-dependent transcription factor ATF-2 OS=Homo sapiens OX=9606 GN=ATF2 PE=1 SV=1;sp|P15336-2|ATF2_HUMAN Isoform 2 of Cyclic AMP-dependent transcription factor ATF-2 OS=Homo sapiens OX=9606 GN=ATF2;sp|P15336-4|ATF2_HUMAN Isof	Cyclic AMP-dependent transcription factor ATF-2	ATF2	0	11617000	0	0	0	0	0	0	0	0	0	14571000	15812000	0	0	0	0	0	0	0	0	0	0	0	0				-1	reviewed;unreviewed	Homo sapiens (Human)							FUNCTION: Transcriptional activator which regulates the transcription of various genes, including those involved in anti-apoptosis, cell growth, and DNA damage response. Dependent on its binding partner, binds to CRE (cAMP response element) consensus sequences (5'-TGACGTCA-3') or to AP-1 (activator protein 1) consensus sequences (5'-TGACTCA-3'). {ECO:0000256|PIRNR:PIRNR003153}.;"FUNCTION: Transcr…						3D-structure;Acetylation;Activator;Alternative splicing;Coiled coil;Cytoplasm;DNA damage;DNA-binding;Membrane;Metal-binding;Mitochondrion;Mitochondrion outer membrane;Nucleus;Phosphoprotein;Proteomics identification;Reference proteome;Transcription;Transcription regulation;Zinc;Zinc-finger	Evidence at protein level	A4PIW0;O14867;O75928-2;O95644;P01100;P05412;P0C746;P15336;P15408;P17275;P17535;P18847;P18848;P35638;P45984;P53539;P53567;P56524;P63165;P78317;Q15532;Q16520;Q68G74;Q6FG41;Q6IQ16;Q7L2Z9;Q8IUH5;Q8N9N5-2;Q96B26;Q99966;Q99986;Q9BVG8;Q9BVG8-5;Q9DGW5;Q9NR55	SUBUNIT: Binds DNA as a dimer and can form a homodimer in the absence of DNA. Can form a heterodimer with JUN. Heterodimerization is essential for its transcriptional activity. Interacts with SMAD3 and SMAD4. Binds through its N-terminal region to UTF1 which acts as a coactivator of ATF2 transcriptional activity. Interacts with the HK1/VDAC1 complex. Interacts with NBN, MRE11, XPO1, KAT5 and CUL3…
tr|A0A7P0T9V3|A0A7P0T9V3_HUMAN Cyclic AMP-dependent transcription factor ATF-6 alpha OS=Homo sapiens OX=9606 GN=ATF6 PE=1 SV=1;tr|A0A7P0T8R5|A0A7P0T8R5_HUMAN Cyclic AMP-dependent transcription factor ATF-6 alpha OS=Homo sapiens OX=9606 GN=ATF6 PE=1 SV=1;tr	Cyclic AMP-dependent transcription factor ATF-6 alpha;Processed cyclic AMP-dependent transcription factor ATF-6 alpha	ATF6	0	0	0	0	0	0	0	0	0	0	0	0	0	0	0	0	0	0	0	0	0	0	0	0	0				-1	reviewed;unreviewed	Homo sapiens (Human)							FUNCTION: [Cyclic AMP-dependent transcription factor ATF-6 alpha]: Precursor of the transcription factor form (Processed cyclic AMP-dependent transcription factor ATF-6 alpha), which is embedded in the endoplasmic reticulum membrane (PubMed:10564271, PubMed:11158310, PubMed:11779464). Endoplasmic reticulum stress promotes processing of this form, releasing the transcription factor form that trans…					/evidence="ECO:0000305|PubMed:11163209";/note="Cleavage;by MBTPS1";SITE 419..420	Activator;Coiled coil;Disease variant;DNA-binding;Endoplasmic reticulum;Glycoprotein;Golgi apparatus;Isopeptide bond;Membrane;Nucleus;Proteomics identification;Reference proteome;Signal-anchor;Transcription;Transcription regulation;Transmembrane;Transmembrane helix;Ubl conjugation;Unfolded protein response	Evidence at protein level	P11021;P17861;P18850;Q3U182;Q53ET0;Q68CJ9;Q99941	calcium-binding domain) which facilitates its processing, activation and nuclear translocation (PubMed:22682248). Interacts (via lumenal domain) with THBS1 (By similarity). {ECO:0000250|UniProtKB:F6VAN0, ECO:0000269|PubMed:22682248}.;SUBUNIT: [Cyclic AMP-dependent transcription factor ATF-6 alpha]: Interacts with THBS4 (via EGF-like 3;SUBUNIT: [Processed cyclic AMP-dependent transcription factor …
sp|P17544-4|ATF7_HUMAN Isoform 4 of Cyclic AMP-dependent transcription factor ATF-7 OS=Homo sapiens OX=9606 GN=ATF7;sp|P17544-2|ATF7_HUMAN Isoform 2 of Cyclic AMP-dependent transcription factor ATF-7 OS=Homo sapiens OX=9606 GN=ATF7;sp|P17544|ATF7_HUMAN Cyc	Cyclic AMP-dependent transcription factor ATF-7	ATF7;ATF7-NPFF	0	0	0	0	0	0	0	0	0	0	7997100	5850400	0	0	0	0	0	0	0	0	0	0	0	0	0				-1	reviewed;unreviewed	Homo sapiens (Human)							FUNCTION: [Isoform 4]: Acts as a dominant repressor of the E-selectin/NF-ELAM1/delta-A promoter.;FUNCTION: [Isoform 5]: Acts as a negative regulator, inhibiting both ATF2 and ATF7 transcriptional activities. It may exert these effects by sequestrating in the cytoplasm the Thr-53 phosphorylating kinase, preventing activation. {ECO:0000269|PubMed:21858082}.;FUNCTION: Stress-responsive chromatin reg…						Activator;Alternative splicing;Chromosome;Coiled coil;Cytoplasm;DNA-binding;Host-virus interaction;Isopeptide bond;Metal-binding;Nucleus;Phosphoprotein;Proteomics identification;Reference proteome;Telomere;Transcription;Transcription regulation;Ubl conjugation;Zinc;Zinc-finger	Evidence at protein level;Inferred from homology	P01100;P05412;P06734;P0C746;P15408;P17275;P17535;P18847;Q8IZU0;Q8N6L0;Q8WW34;Q9DGW5;Q9NX40	binds DNA as homodimer. Heterodimer;heterodimerizes with other members of ATF family and with JUN family members. Interacts with JNK2;SUBUNIT: (Microbial infection) Interacts with adenovirus 2 E1A;SUBUNIT: Homodimer;the interaction does not phosphorylate ATF7 but acts as a docking site for ATF7-associated partners such as JUN. Interacts with Ku complex components XRCC6 and XRCC7 (PubMed:29490055)…
sp|P25705|ATPA_HUMAN ATP synthase subunit alpha, mitochondrial OS=Homo sapiens OX=9606 GN=ATP5F1A PE=1 SV=1;sp|P25705-2|ATPA_HUMAN Isoform 2 of ATP synthase subunit alpha, mitochondrial OS=Homo sapiens OX=9606 GN=ATP5F1A;sp|P25705-3|ATPA_HUMAN Isoform 3 of	ATP synthase subunit alpha, mitochondrial	ATP5F1A	6730800	12343000	8244600	8453400	8245500	5620900	5657000	7281500	7598500	7302800	9287200	10043000	4682700	0	6188600	9673600	6394300	6029600	4533400	5810800	6238300	6225200	7342400	4352300	11341000				-1	reviewed;unreviewed	Homo sapiens (Human)							FUNCTION: Mitochondrial membrane ATP synthase (F(1)F(0) ATP synthase or Complex V) produces ATP from ADP in the presence of a proton gradient across the membrane which is generated by electron transport complexes of the respiratory chain. F-type ATPases consist of two structural domains, F(1) - containing the extramembraneous catalytic core, and F(0) - containing the membrane proton channel, link…			/evidence="ECO:0000250|UniProtKB:P19483";/note="ATP";NP_BIND 213..220;NP_BIND 473..475		/evidence="ECO:0000250";/note="Required for activity";SITE 413	Acetylation;Alternative splicing;ATP synthesis;ATP-binding;Cell membrane;CF(1);Direct protein sequencing;Disease variant;Glycoprotein;Hydrogen ion transport;Ion transport;Membrane;Methylation;Mitochondrion;Mitochondrion inner membrane;Nucleotide-binding;Phosphoprotein;Primary mitochondrial disease;Proteomics identification;Reference proteome;Transit peptide;Transport	Evidence at protein level	P06576;P18859;P24539;P42858;P48047;P63104;P78537;Q8N5M1;Q9NTG7	SUBUNIT: F-type ATPases have 2 components, CF(1) - the catalytic core - and CF(0) - the membrane proton channel. CF(1) has five subunits: alpha(3), beta(3), gamma(1), delta(1), epsilon(1). CF(0) has three main subunits: a, b and c (By similarity). Interacts with ATPAF2 (PubMed:11410595). Interacts with HRG;the interaction inhibits most of the angiogenic properties of angiostatin (PubMed:10077593)…
sp|P06576|ATPB_HUMAN ATP synthase subunit beta, mitochondrial OS=Homo sapiens OX=9606 GN=ATP5F1B PE=1 SV=3;tr|H0YH81|H0YH81_HUMAN ATP synthase subunit beta (Fragment) OS=Homo sapiens OX=9606 GN=ATP5F1B PE=1 SV=1;tr|F8W0P7|F8W0P7_HUMAN ATP synthase subunit	ATP synthase subunit beta, mitochondrial;ATP synthase subunit beta	ATP5F1B	0	0	0	0	0	0	0	0	3287100	0	3961600	0	0	0	0	0	0	0	0	0	0	0	0	0	0				-1	reviewed;unreviewed	Homo sapiens (Human)		/evidence="ECO:0000250|UniProtKB:P00829";/note="ATP";BINDING 239		CATALYTIC ACTIVITY: Reaction=ATP + 4 H(+)(in) + H2O = ADP + 5 H(+)(out) + phosphate;EC=7.1.2.2;Evidence={ECO:0000256|RuleBase:RU003553};Xref=Rhea:RHEA:57720, ChEBI:CHEBI:15377, ChEBI:CHEBI:15378, ChEBI:CHEBI:30616, ChEBI:CHEBI:43474, ChEBI:CHEBI:456216			FUNCTION: Mitochondrial membrane ATP synthase (F(1)F(0) ATP synthase or Complex V) produces ATP from ADP in the presence of a proton gradient across the membrane which is generated by electron transport complexes of the respiratory chain. F-type ATPases consist of two structural domains, F(1) - containing the extramembraneous catalytic core, and F(0) - containing the membrane proton channel, link…			/evidence="ECO:0000250|UniProtKB:P00829";/note="ATP";NP_BIND 207..214			Acetylation;ATP synthesis;ATP-binding;CF(1);Direct protein sequencing;Glycoprotein;Hydrogen ion transport;Ion transport;Membrane;Mitochondrion;Mitochondrion inner membrane;Nucleotide-binding;Phosphoprotein;Proteomics identification;Reference proteome;Transit peptide;Translocase;Transport	Evidence at protein level	P25705;P54253;P63104;Q13895;Q8N448;Q8N5M1;Q9UII2	SUBUNIT: F-type ATPases have 2 components, CF(1) - the catalytic core - and CF(0) - the membrane proton channel. CF(1) has five subunits: alpha(3), beta(3), gamma(1), delta(1), epsilon(1). CF(0) has three main subunits: a, b and c. {ECO:0000256|RuleBase:RU003553}.;"SUBUNIT: F-type ATPases have 2 components, CF(1) - the catalytic core - and CF(0) - the membrane proton channel. CF(1) has five subun…
sp|P36542-2|ATPG_HUMAN Isoform Heart of ATP synthase subunit gamma, mitochondrial OS=Homo sapiens OX=9606 GN=ATP5F1C;sp|P36542|ATPG_HUMAN ATP synthase subunit gamma, mitochondrial OS=Homo sapiens OX=9606 GN=ATP5F1C PE=1 SV=1	ATP synthase subunit gamma, mitochondrial	ATP5F1C	15754000	14737000	14934000	15853000	15059000	14999000	14637000	17582000	15111000	13850000	14023000	14256000	13453000	13164000	12549000	15062000	15308000	13962000	14599000	13568000	13588000	13197000	12413000	13479000	13532000				-1	reviewed	Homo sapiens (Human)							FUNCTION: Mitochondrial membrane ATP synthase (F(1)F(0) ATP synthase or Complex V) produces ATP from ADP in the presence of a proton gradient across the membrane which is generated by electron transport complexes of the respiratory chain. F-type ATPases consist of two structural domains, F(1) - containing the extramembraneous catalytic core, and F(0) - containing the membrane proton channel, link…						Acetylation;Alternative splicing;ATP synthesis;CF(1);Direct protein sequencing;Hydrogen ion transport;Ion transport;Membrane;Mitochondrion;Mitochondrion inner membrane;Phosphoprotein;Reference proteome;Transit peptide;Transport	Evidence at protein level	Q6FHY5	SUBUNIT: F-type ATPases have 2 components, CF(1) - the catalytic core - and CF(0) - the membrane proton channel. CF(1) has five subunits: alpha(3), beta(3), gamma(1), delta(1), epsilon(1). CF(0) has three main subunits: a, b and c. Component of an ATP synthase complex composed of ATP5PB, ATP5MC1, ATP5F1E, ATP5PD, ATP5ME, ATP5PF, ATP5MF, MT-ATP6, MT-ATP8, ATP5F1A, ATP5F1B, ATP5F1D, ATP5F1C, ATP5PO…
tr|C9JJT5|C9JJT5_HUMAN ATP synthase subunit f, mitochondrial OS=Homo sapiens OX=9606 GN=ATP5MF-PTCD1 PE=3 SV=2;tr|C9JU26|C9JU26_HUMAN ATP synthase subunit f, mitochondrial OS=Homo sapiens OX=9606 GN=ATP5MF PE=1 SV=1;tr|G3V325|G3V325_HUMAN ATP5MF-PTCD1 read	ATP synthase subunit f, mitochondrial	ATP5MF;ATP5MF-PTCD1	0	4201900	2776700	0	0	0	0	0	0	0	0	0	0	0	0	0	0	0	0	0	0	0	0	0	0				-1	reviewed;unreviewed	Homo sapiens (Human)							FUNCTION: Mitochondrial membrane ATP synthase (F(1)F(0) ATP synthase or Complex V) produces ATP from ADP in the presence of a proton gradient across the membrane which is generated by electron transport complexes of the respiratory chain. F-type ATPases consist of two structural domains, F(1) - containing the extramembraneous catalytic core and F(0) - containing the membrane proton channel, linke…						Acetylation;Alternative splicing;ATP synthesis;CF(0);Hydrogen ion transport;Ion transport;Membrane;Mitochondrion;Mitochondrion inner membrane;Phosphoprotein;Proteomics identification;Reference proteome;Transmembrane;Transmembrane helix;Transport	Evidence at protein level;Inferred from homology;Predicted		SUBUNIT: F-type ATPases have 2 components, CF(1) - the catalytic core - and CF(0) - the membrane proton channel. CF(0) seems to have nine subunits: a, b, c, d, e, f, g, F6 and 8 (or A6L). Component of an ATP synthase complex composed of ATP5PB, ATP5MC1, ATP5F1E, ATP5H, ATP5ME, ATP5PF, ATP5MF, MT-ATP6, MT-ATP8, ATP5F1A, ATP5F1B, ATP5F1D, ATP5F1C, ATP5PO, ATP5MG, ATP5MK and ATP5MJ (By similarity). …
sp|P48047|ATPO_HUMAN ATP synthase subunit O, mitochondrial OS=Homo sapiens OX=9606 GN=ATP5PO PE=1 SV=1;tr|A0A494C0K9|A0A494C0K9_HUMAN ATP synthase subunit O, mitochondrial OS=Homo sapiens OX=9606 GN=ATP5PO PE=3 SV=1;tr|H7C0C1|H7C0C1_HUMAN ATP synthase subu	ATP synthase subunit O, mitochondrial	ATP5PO	0	0	0	0	0	0	0	0	0	0	0	0	0	0	0	0	0	0	0	0	0	0	0	0	0				-1	reviewed;unreviewed	Homo sapiens (Human)							FUNCTION: Mitochondrial membrane ATP synthase (F(1)F(0) ATP synthase or Complex V) produces ATP from ADP in the presence of a proton gradient across the membrane which is generated by electron transport complexes of the respiratory chain. F-type ATPases consist of two structural domains, F(1) - containing the extramembraneous catalytic core and F(0) - containing the membrane proton channel, linke…						Acetylation;ATP synthesis;Coiled coil;Direct protein sequencing;Hydrogen ion transport;Ion transport;Membrane;Mitochondrion;Mitochondrion inner membrane;Proteomics identification;Reference proteome;Transit peptide;Transport	Evidence at protein level;Inferred from homology	A1A4E9;O14777;O43829;P19012;P25705;P36508;P42858;P49902;PRO_0000000092 [P05067];Q08379;Q08752;Q15654;Q6NT76;Q8N6Y0;Q8ND90;Q8NHQ1;Q8TD10;Q96JN2-2;Q9BXU3;Q9UBB9	SUBUNIT: F-type ATPases have 2 components, CF(1) - the catalytic core - and CF(0) - the membrane proton channel. CF(1) has five subunits: alpha(3), beta(3), gamma(1), delta(1), epsilon(1). CF(0) has three main subunits: a, b and c. Component of an ATP synthase complex composed of ATP5PB, ATP5MC1, ATP5F1E, ATP5PD, ATP5ME, ATP5PF, ATP5MF, MT-ATP6, MT-ATP8, ATP5F1A, ATP5F1B, ATP5F1D, ATP5F1C, ATP5PO…
tr|J3KT86|J3KT86_HUMAN Aurora kinase (Fragment) OS=Homo sapiens OX=9606 GN=AURKB PE=1 SV=1;sp|Q96GD4-4|AURKB_HUMAN Isoform 4 of Aurora kinase B OS=Homo sapiens OX=9606 GN=AURKB;sp|Q96GD4-2|AURKB_HUMAN Isoform 2 of Aurora kinase B OS=Homo sapiens OX=9606 GN	Aurora kinase B	AURKB	0	0	0	0	0	0	0	0	0	0	0	0	0	0	0	0	0	0	0	0	0	0	0	0	0				-1	reviewed;unreviewed	Homo sapiens (Human)	/evidence="ECO:0000255|PROSITE-ProRule:PRU00159, ECO:0000255|PROSITE-ProRule:PRU10027";/evidence=""ECO:0000256|PIRSR:PIRSR630616-1"";/note=""Proton acceptor"";ACT_SITE 132";ACT_SITE 159";ACT_SITE 160";ACT_SITE 200"	/evidence="ECO:0000255|PROSITE-ProRule:PRU00159";/evidence=""ECO:0000256|PROSITE-ProRule:PRU10141"";/note=""ATP"";BINDING 106";BINDING 38";BINDING 65";BINDING 66"		CATALYTIC ACTIVITY: Reaction=ATP + L-seryl-[protein] = ADP + H(+) + O-phospho-L-seryl-[protein];CATALYTIC ACTIVITY: Reaction=ATP + L-threonyl-[protein] = ADP + H(+) + O-phospho-L-threonyl-[protein];EC=2.7.11.1;Evidence={ECO:0000256|ARBA:ARBA00000775, ECO:0000256|RuleBase:RU367134};Evidence={ECO:0000256|ARBA:ARBA00001433, ECO:0000256|RuleBase:RU367134};Evidence={ECO:0000269|PubMed:11784863, ECO:00…			FUNCTION: Serine/threonine-protein kinase component of the chromosomal passenger complex (CPC), a complex that acts as a key regulator of mitosis (PubMed:11516652, PubMed:12925766, PubMed:14610074, PubMed:14722118). The CPC complex has essential functions at the centromere in ensuring correct chromosome alignment and segregation and is required for chromatin-induced microtubule stabilization and …			/evidence="ECO:0000255|PROSITE-ProRule:PRU00159";/note="ATP";NP_BIND 83..91			3D-structure;Acetylation;Alternative splicing;ATP-binding;Cell cycle;Cell division;Centromere;Chromosome;Cytoplasm;Cytoskeleton;Kinase;Kinetochore;Mitosis;Nucleotide-binding;Nucleus;Phosphoprotein;Proteomics identification;Reference proteome;Serine/threonine-protein kinase;Transferase;Ubl conjugation	Evidence at protein level	O15392;O15392-1;O15392-2;O75410-6;P06748;P08238;P30153;Q15691;Q16543;Q16695;Q53HL2;Q86XJ1;Q8WYJ6;Q92993;Q99986;Q9NQS7;Q9NQS7-1	predominantly independent AURKB- and AURKC-containing complexes exist (PubMed:11516652, PubMed:12925766, PubMed:14722118, PubMed:15249581, PubMed:18591255, PubMed:27332895, PubMed:20562864). Associates with RACGAP1 during M phase (PubMed:12689593). Interacts with CDCA1, EVI5, JTB, NDC80, PSMA3, SEPTIN1, SIRT2 and TACC1 (PubMed:14602875, PubMed:14674694, PubMed:15064709, PubMed:16179162, PubMed:16…
sp|P25311|ZA2G_HUMAN Zinc-alpha-2-glycoprotein OS=Homo sapiens OX=9606 GN=AZGP1 PE=1 SV=2;tr|C9JEV0|C9JEV0_HUMAN Zinc-alpha-2-glycoprotein OS=Homo sapiens OX=9606 GN=AZGP1 PE=1 SV=1	Zinc-alpha-2-glycoprotein	AZGP1	0	0	0	0	0	1500000	0	0	0	0	0	0	0	0	0	0	0	0	0	0	0	0	1957700	0	0				-1	reviewed;unreviewed	Homo sapiens (Human)							FUNCTION: Stimulates lipid degradation in adipocytes and causes the extensive fat losses associated with some advanced cancers. May bind polyunsaturated fatty acids.						3D-structure;Direct protein sequencing;Disulfide bond;Glycoprotein;Proteomics identification;Pyrrolidone carboxylic acid;Reference proteome;Secreted;Signal	Evidence at protein level	P04156;Q9UHD9	SUBUNIT: Interacts with PIP. {ECO:0000269|PubMed:18930737}.
sp|O75531|BAF_HUMAN Barrier-to-autointegration factor OS=Homo sapiens OX=9606 GN=BANF1 PE=1 SV=1	Barrier-to-autointegration factor;Barrier-to-autointegration factor, N-terminally processed	BANF1	712320000	724280000	787030016	783120000	775910016	757670016	677600000	675740032	700990016	792179968	743840000	775779968	708019968	786369984	819049984	742710016	808840000	646940032	771100032	789870016	675260032	805870016	830040000	768899968	648099968				-1	reviewed;unreviewed	Homo sapiens (Human)							FUNCTION: (Microbial infection) Exploited by retroviruses for inhibiting self-destructing autointegration of retroviral DNA, thereby promoting integration of viral DNA into the host chromosome (PubMed:9465049, PubMed:11005805, PubMed:16680152). EMD and BAF are cooperative cofactors of HIV-1 infection (PubMed:16680152). Association of EMD with the viral DNA requires the presence of BAF and viral i…						3D-structure;Acetylation;Chromosome;Cytoplasm;Disease variant;DNA-binding;Host-virus interaction;Nucleus;Phosphoprotein;Proteomics identification;Reference proteome	Evidence at protein level	O75531;P50402;Q8NAG6-2;Q9H503-2	SUBUNIT: (Microbial infection) Interacts with HIV-1 pre-integration complex in cytoplasm by binding to viral matrix protein and Gag polyprotein. {ECO:0000269|PubMed:12663813, ECO:0000269|PubMed:14645565}.;SUBUNIT: Homodimer (PubMed:16337940, PubMed:22399800, PubMed:28841419). Heterodimerizes with BANF2 (PubMed:16337940). Interacts with ANKLE2/LEM4, leading to decreased phosphorylation by VRK1 and…
tr|A0A804HKG3|A0A804HKG3_HUMAN Protein BANP OS=Homo sapiens OX=9606 GN=BANP PE=1 SV=1;sp|Q8N9N5|BANP_HUMAN Protein BANP OS=Homo sapiens OX=9606 GN=BANP PE=1 SV=3;tr|B4DE54|B4DE54_HUMAN Protein BANP OS=Homo sapiens OX=9606 GN=BANP PE=2 SV=1;sp|Q8N9N5-7|BANP	Protein BANP	BANP	14293000	10777000	12774000	10867000	10078000	0	5947000	5940000	0	0	0	0	0	0	0	0	0	0	0	0	0	0	0	0	0				-1	reviewed;unreviewed	Homo sapiens (Human)							FUNCTION: Controls V(D)J recombination during T-cell development by repressing T-cell receptor (TCR) beta enhancer function. Binds to scaffold/matrix attachment region beta (S/MARbeta), an ATC-rich DNA sequence located upstream of the TCR beta enhancer. Represses cyclin D1 transcription by recruiting HDAC1 to its promoter, thereby diminishing H3K9ac, H3S10ph and H4K8ac levels. Promotes TP53 activ…						Acetylation;Alternative splicing;Cell cycle;Chromatin regulator;Coiled coil;Developmental protein;DNA-binding;Isopeptide bond;Nucleus;Phosphoprotein;Proteomics identification;Reference proteome;Repressor;Transcription;Transcription regulation;Tumor suppressor;Ubl conjugation	Evidence at protein level	A0A0S2Z5G4;A0A0S2Z615;A0A1U9X8X8;A2VCK2;A6NEM1;A8MTQ0;B4DE54;E9PJI6;O00233;O00311;O14627;O15427;O43186;O43741;O60479;O75955;O94842;O94900;O94929-2;O95295;O95363;O95789-4;P04637;P05019-2;P11309;P14678-2;P15336;P17081;P17252;P22105;P22105-1;P22557;P22557-2;P23284;P23511-2;P25791;P25800;P26367;P28838;P30405;P45877;P46527;P49848-3;P50221;P52758;P56470;P61244;P61968;P61981;P62875;P67870;P78424;P86478;…	SUBUNIT: Interacts with TP53 (By similarity). Interacts with CUX1/CDP (By similarity). Interacts with HDAC1 (PubMed:16166625). Part of a corepressor complex containing BANP, HDAC1, SIN3A, SIN3B, RBL1 and RBL2 (PubMed:16166625). {ECO:0000250|UniProtKB:Q8VBU8, ECO:0000269|PubMed:16166625}.
sp|Q9NRL2|BAZ1A_HUMAN Bromodomain adjacent to zinc finger domain protein 1A OS=Homo sapiens OX=9606 GN=BAZ1A PE=1 SV=2;sp|Q9NRL2-2|BAZ1A_HUMAN Isoform 2 of Bromodomain adjacent to zinc finger domain protein 1A OS=Homo sapiens OX=9606 GN=BAZ1A	Bromodomain adjacent to zinc finger domain protein 1A	BAZ1A	79482000	77691000	81906000	85636000	77401000	75943000	81814000	75492000	76391000	74011000	92781000	106000000	110290000	112210000	115270000	80465000	99719000	94159000	101010000	97012000	79038000	76022000	76896000	78877000	71208000				-1	reviewed;unreviewed	Homo sapiens (Human)							FUNCTION: Regulatory subunit of the ATP-dependent ACF-1 and ACF-5 ISWI chromatin remodeling complexes, which form ordered nucleosome arrays on chromatin and slide edge- and center-positioned histone octamers away from their original location on the DNA template to facilitate access to DNA during DNA-templated processes such as DNA replication, transcription, and repair (PubMed:17099699, PubMed:28…						3D-structure;Alternative splicing;Bromodomain;Coiled coil;Isopeptide bond;Metal-binding;Nucleus;Phosphoprotein;Proteomics identification;Reference proteome;Transcription;Transcription regulation;Ubl conjugation;Zinc;Zinc-finger	Evidence at protein level	O60264;O95365;P42858	SUBUNIT: Component of the ACF-1 ISWI chromatin remodeling complex at least composed of SMARCA1 and BAZ1A, which regulates the spacing of histone octamers on the DNA template to facilitate access to DNA (PubMed:28801535). Within the ACF-1 ISWI chromatin remodeling complex interacts with SMARCA1;the complex preferentially binds DNA through the CHRAC1-POLE3 heterodimer and possesses ATP-dependent nu…
sp|Q9UIG0-2|BAZ1B_HUMAN Isoform 2 of Tyrosine-protein kinase BAZ1B OS=Homo sapiens OX=9606 GN=BAZ1B;sp|Q9UIG0|BAZ1B_HUMAN Tyrosine-protein kinase BAZ1B OS=Homo sapiens OX=9606 GN=BAZ1B PE=1 SV=2	Tyrosine-protein kinase BAZ1B	BAZ1B	5031100	0	0	0	4299000	7531600	0	0	0	6351900	0	0	0	6225800	5605100	0	0	7904900	5527000	7398100	7946700	9184900	9656600	8073400	8527800				-1	reviewed	Homo sapiens (Human)				CATALYTIC ACTIVITY: Reaction=ATP + L-tyrosyl-[protein] = ADP + H(+) + O-phospho-L-tyrosyl-[protein];EC=2.7.10.2;Evidence={ECO:0000269|PubMed:19092802};Xref=Rhea:RHEA:10596, Rhea:RHEA-COMP:10136, Rhea:RHEA-COMP:10137, ChEBI:CHEBI:15378, ChEBI:CHEBI:30616, ChEBI:CHEBI:46858, ChEBI:CHEBI:82620, ChEBI:CHEBI:456216	COFACTOR: Name=Mn(2+);Evidence={ECO:0000269|PubMed:19092802};Xref=ChEBI:CHEBI:29035		FUNCTION: Atypical tyrosine-protein kinase that plays a central role in chromatin remodeling and acts as a transcription regulator (PubMed:19092802). Involved in DNA damage response by phosphorylating 'Tyr-142' of histone H2AX (H2AXY142ph) (PubMed:19092802, PubMed:19234442). H2AXY142ph plays a central role in DNA repair and acts as a mark that distinguishes between apoptotic and repair responses …						3D-structure;Acetylation;Alternative splicing;ATP-binding;Bromodomain;Coiled coil;DNA damage;Isopeptide bond;Kinase;Metal-binding;Nucleotide-binding;Nucleus;Phosphoprotein;Reference proteome;Transcription;Transcription regulation;Transferase;Tyrosine-protein kinase;Ubl conjugation;Williams-Beuren syndrome;Zinc;Zinc-finger	Evidence at protein level	O60264	SUBUNIT: Component of the WICH-1 ISWI chromatin remodeling complex, at least composed of SMARCA1 and BAZ1B/WSTF, which regulates the spacing of histone octamers on the DNA template to facilitate access to DNA (PubMed:28801535). Within the WICH-1 ISWI chromatin remodeling complex interacts with SMARCA1;the interaction is direct (PubMed:11980720, PubMed:15543136, PubMed:28801535). Component of the …
tr|C9JA69|C9JA69_HUMAN HMG box transcription factor BBX OS=Homo sapiens OX=9606 GN=BBX PE=1 SV=1;sp|Q8WY36-2|BBX_HUMAN Isoform 2 of HMG box transcription factor BBX OS=Homo sapiens OX=9606 GN=BBX;sp|Q8WY36|BBX_HUMAN HMG box transcription factor BBX OS=Homo	HMG box transcription factor BBX	BBX	8508900	8398200	9394100	8692900	8843500	9947100	8828600	10428000	8230700	8406200	7519100	7778900	8801800	7427400	8249800	8519600	8486400	8392100	9429400	8292600	9474500	9034100	8986200	0	7139900				-1	reviewed;unreviewed	Homo sapiens (Human)						/evidence="ECO:0000255|PROSITE-ProRule:PRU00267";/evidence=""ECO:0000256|PROSITE-ProRule:PRU00267"";/note=""HMG box"";DNA_BIND 80..144";DNA_BIND 80..148"	FUNCTION: Transcription factor that is necessary for cell cycle progression from G1 to S phase. {ECO:0000269|PubMed:11680820}.						Alternative splicing;Coiled coil;DNA-binding;Isopeptide bond;Nucleus;Phosphoprotein;Proteomics identification;Reference proteome;Transcription;Transcription regulation;Ubl conjugation	Evidence at protein level	O76024;P42858
sp|O75934|SPF27_HUMAN Pre-mRNA-splicing factor SPF27 OS=Homo sapiens OX=9606 GN=BCAS2 PE=1 SV=1	Pre-mRNA-splicing factor SPF27	BCAS2	24072000	22890000	14252000	19790000	25104000	27170000	26052000	24844000	26574000	28739000	21338000	19546000	17809000	13714000	17456000	34818000	18001000	26256000	22113000	25571000	28769000	26087000	29213000	26552000	28709000				-1	reviewed	Homo sapiens (Human)							FUNCTION: Required for pre-mRNA splicing as component of the activated spliceosome (PubMed:28502770, PubMed:28076346, PubMed:29360106, PubMed:29301961, PubMed:30705154). Component of the PRP19-CDC5L complex that forms an integral part of the spliceosome and is required for activating pre-mRNA splicing. May have a scaffolding role in the spliceosome assembly as it contacts all other components of …						3D-structure;Acetylation;Coiled coil;Direct protein sequencing;mRNA processing;mRNA splicing;Nucleus;Phosphoprotein;Reference proteome;Spliceosome	Evidence at protein level	O14901;O14964;O43482;O43660;O75031;O76011;O76013-2;O76014;O95229;O95678;P09234;P14136;P15884;P25791-3;P25800;P35900;P61968;P80217-2;Q02548;Q03154;Q05BL1;Q08379;Q13155;Q15323;Q15427;Q16610;Q3LI70;Q5JXC2;Q6A162;Q6P2Q9;Q7Z3Y8;Q7Z5V6-2;Q8IUC2;Q8N6Y0;Q8NCR6;Q8TAP4-4;Q8TDC0;Q8WW14-2;Q8WXH2;Q92764;Q96GM5;Q96HB5;Q96LX7-5;Q99459;Q99471;Q99757;Q9BT92;Q9BVL2;Q9H0I2;Q9H0N5;Q9H8W4;Q9NT22;Q9NVL1-2;Q9NX70;Q9UKT…	SUBUNIT: Component of the pre-catalytic and catalytic spliceosome complexes (PubMed:9731529, PubMed:28502770, PubMed:28076346, PubMed:29360106, PubMed:29301961). Component of the postcatalytic spliceosome P complex (PubMed:30705154). Component of the PRP19-CDC5L splicing complex composed of a core complex comprising a homotetramer of PRPF19, CDC5L, PLRG1 and BCAS2, and at least three less stably …
sp|Q86U42-2|PABP2_HUMAN Isoform 2 of Polyadenylate-binding protein 2 OS=Homo sapiens OX=9606 GN=PABPN1;sp|Q86U42|PABP2_HUMAN Polyadenylate-binding protein 2 OS=Homo sapiens OX=9606 GN=PABPN1 PE=1 SV=3;tr|B4DEH8|B4DEH8_HUMAN Polyadenylate-binding protein 2	Polyadenylate-binding protein 2	BCL2L2;BCL2L2-PABPN1;PABPN1	0	0	0	0	0	0	0	10796000	13922000	0	13614000	0	0	0	0	0	0	0	0	10032000	0	10507000	0	0	0				-1	reviewed;unreviewed	Homo sapiens (Human)							FUNCTION: Involved in the 3'-end formation of mRNA precursors (pre-mRNA) by the addition of a poly(A) tail of 200-250 nt to the upstream cleavage product (By similarity). Stimulates poly(A) polymerase (PAPOLA) conferring processivity on the poly(A) tail elongation reaction and controls also the poly(A) tail length (By similarity). Increases the affinity of poly(A) polymerase for RNA (By similarit…						3D-structure;Acetylation;Alternative splicing;Apoptosis;Coiled coil;Cytoplasm;Direct protein sequencing;Disease variant;Membrane;Methylation;Mitochondrion;mRNA processing;Nucleus;Phosphoprotein;Proteomics identification;Reference proteome;RNA-binding;Triplet repeat expansion	Evidence at protein level	O43521;O95470;O95471;P02654;P0C671;P11912;P11940;P15884;P15941-11;P18859;P27105;P27469;P48051;P55056;P55957;P60508;Q07812;Q13323;Q13433-2;Q13573;Q13625;Q16611;Q5T7V8;Q68DC2;Q6NTF9-3;Q7L3V2;Q7RTU4;Q7Z4F1;Q7Z769;Q7Z7N9;Q8IV31;Q8IYF3-3;Q8IYJ2-2;Q8N5K1;Q8N6L0;Q8TDV0;Q8TED1;Q91ZE9;Q92843;Q92915-2;Q92934;Q969F0;Q96L08;Q96LC9;Q96RD7;Q99735;Q9BXH1;Q9H3N1;Q9H9P2;Q9NP94;Q9NQQ7-3;Q9NR31;Q9UHD4;Q9Y282	SUBUNIT: May interact with SETX (PubMed:21700224). Monomer and homooligomer. Binds RNA as a monomer and oligomerizes when bound to poly(A). Interacts with PAPOLA, but only in presence of oligo(A) RNA. Interacts with transportin. Identified in a IGF2BP1-dependent mRNP granule complex containing untranslated mRNAs. Association in a ternary complex with CPSF4 and influenza A virus NS1 blocks pre-mRN…
tr|H7C231|H7C231_HUMAN BCL-6 corepressor OS=Homo sapiens OX=9606 GN=BCOR PE=1 SV=3;sp|Q6W2J9|BCOR_HUMAN BCL-6 corepressor OS=Homo sapiens OX=9606 GN=BCOR PE=1 SV=1;sp|Q6W2J9-4|BCOR_HUMAN Isoform 4 of BCL-6 corepressor OS=Homo sapiens OX=9606 GN=BCOR;sp|Q6W	BCL-6 corepressor	BCOR;BCORL1	27973000	25460000	24487000	29809000	26180000	2149900	2131600	2451700	1617900	2524200	0	0	0	0	0	0	0	0	0	0	0	0	0	0	0				-1	reviewed;unreviewed	Homo sapiens (Human)							FUNCTION: Transcriptional corepressor. May specifically inhibit gene expression when recruited to promoter regions by sequence-specific DNA-binding proteins such as BCL6 and MLLT3. This repression may be mediated at least in part by histone deacetylase activities which can associate with this corepressor. Involved in the repression of TFAP2A;FUNCTION: Transcriptional corepressor. May specifically…						3D-structure;Acetylation;Alternative splicing;ANK repeat;Autism spectrum disorder;Chromatin regulator;Coiled coil;Disease variant;Isopeptide bond;Mental retardation;Microphthalmia;Nucleus;Phosphoprotein;Proteomics identification;Reference proteome;Repeat;Repressor;Transcription;Transcription regulation;Ubl conjugation	Evidence at protein level	P41227;P42568;Q3KNV8;Q86SE9;Q8NHM5;Q93009;Q9BSM1;Q9BSM1-1;Q9HC52	potently repress expression (PubMed:23911289, PubMed:18280243). Can interact with HDAC1, HDAC3 and HDAC5 (PubMed:10898795). Interacts with PCGF1;SUBUNIT: Interacts with PCGF1, forming heterodimers (PubMed:23523425, PubMed:27568929). The PCGF1-BCORL1 heterodimeric complex interacts with the KDM2B-SKP1 heterodimeric complex to form a homotetrameric polycomb repression complex 1 (PRC1.1) (PubMed:275…
sp|Q5T5X7|BEND3_HUMAN BEN domain-containing protein 3 OS=Homo sapiens OX=9606 GN=BEND3 PE=1 SV=1	BEN domain-containing protein 3	BEND3	91399000	86120000	96012000	97320000	86059000	68116000	66147000	69648000	70609000	70018000	0	0	0	0	0	0	0	0	0	0	0	0	0	0	0				-1	reviewed	Homo sapiens (Human)							FUNCTION: Transcriptional repressor which associates with the NoRC (nucleolar remodeling complex) complex and plays a key role in repressing rDNA transcription. The sumoylated form modulates the stability of the NoRC complex component BAZ2A/TIP5 by controlling its USP21-mediated deubiquitination (PubMed:21914818, PubMed:26100909). Binds to unmethylated major satellite DNA and is involved in the r…						3D-structure;Chromatin regulator;DNA-binding;Isopeptide bond;Nucleus;Phosphoprotein;Reference proteome;Repeat;Repressor;Transcription;Transcription regulation;Ubl conjugation	Evidence at protein level	P0CB47;Q3B820;Q8NDC4;Q96EZ8;Q9C005	SUBUNIT: Homooligomer, probably a homooctamer (PubMed:28977671). Interacts with HDAC2 and HDAC3, but not HDAC1. Interacts with SALL4 (PubMed:21914818). Interacts with SMARCA5/SNF2H, BAZ2A/TIP5 and USP21 (PubMed:26100909). Interacts with the nucleosome remodeling and histone deacetylase (NuRD) repressor complex (By similarity). Interacts (via BEN domains 1 and 3) with ERCC6L (via N-terminal TPR re…
tr|A0A7P0TBM9|A0A7P0TBM9_HUMAN DNA helicase OS=Homo sapiens OX=9606 GN=BLM PE=1 SV=1;tr|A0A3B3IT82|A0A3B3IT82_HUMAN DNA helicase OS=Homo sapiens OX=9606 GN=BLM PE=1 SV=1;sp|P54132|BLM_HUMAN RecQ-like DNA helicase BLM OS=Homo sapiens OX=9606 GN=BLM PE=1 SV=	Bloom syndrome protein	BLM	69666000	72931000	74619000	71759000	69956000	59894000	61385000	61443000	58582000	62514000	64030000	68221000	70711000	70191000	72598000	53335000	69729000	63070000	66676000	66867000	48290000	45834000	46341000	46019000	38472000				-1	reviewed;unreviewed	Homo sapiens (Human)		/evidence="ECO:0000269|PubMed:25901030, ECO:0007744|PDB:4CDG, ECO:0007744|PDB:4CGZ";/note="ATP";BINDING 1242;BINDING 982		CATALYTIC ACTIVITY: Reaction=ATP + H2O = ADP + H(+) + phosphate;EC=3.6.4.12;Evidence={ECO:0000256|ARBA:ARBA00001665};Evidence={ECO:0000269|PubMed:24816114, ECO:0000269|PubMed:25901030};Xref=Rhea:RHEA:13065, ChEBI:CHEBI:15377, ChEBI:CHEBI:15378, ChEBI:CHEBI:30616, ChEBI:CHEBI:43474, ChEBI:CHEBI:456216	COFACTOR: Name=Zn(2+);COFACTOR: Name=Zn(2+);Evidence={ECO:0000256|ARBA:ARBA00001947};Evidence={ECO:0000269|PubMed:24816114, ECO:0000269|PubMed:25901030};Note=Binds 1 zinc ion per subunit. {ECO:0000269|PubMed:24816114, ECO:0000269|PubMed:25901030};Xref=ChEBI:CHEBI:29105;Xref=ChEBI:CHEBI:29105		FUNCTION: ATP-dependent DNA helicase that unwinds single- and double-stranded DNA in a 3'-5' direction (PubMed:9388193, PubMed:24816114, PubMed:25901030). Participates in DNA replication and repair (PubMed:12019152, PubMed:21325134, PubMed:23509288). Involved in 5'-end resection of DNA during double-strand break (DSB) repair: unwinds DNA and recruits DNA2 which mediates the cleavage of 5'-ssDNA (…		/evidence="ECO:0000269|PubMed:24816114, ECO:0000269|PubMed:25901030, ECO:0007744|PDB:4CDG, ECO:0007744|PDB:4CGZ, ECO:0007744|PDB:4O3M";/note="Zinc";METAL 1036;METAL 1055;METAL 1063;METAL 1066	/evidence="ECO:0000269|PubMed:24816114, ECO:0000269|PubMed:25901030, ECO:0007744|PDB:4CDG, ECO:0007744|PDB:4CGZ, ECO:0007744|PDB:4O3M";/note="ATP";NP_BIND 668..672;NP_BIND 692..696		/evidence="ECO:0000269|PubMed:24816114, ECO:0000269|PubMed:25901030, ECO:0007744|PDB:4CGZ, ECO:0007744|PDB:4O3M";/evidence="ECO:0000269|PubMed:25901030";/note="3' overhang DNA-binding;/note="3' overhang DNA-binding";SITE 1110;SITE 717;SITE 808;SITE 920;SITE 946;SITE 968;via amide nitrogen"	3D-structure;Acetylation;ATP-binding;Disease variant;DNA damage;DNA repair;DNA replication;DNA-binding;Dwarfism;Helicase;Hydrolase;Isopeptide bond;Metal-binding;Nucleotide-binding;Nucleus;Phosphoprotein;Proteomics identification;Reference proteome;Ubl conjugation;Zinc	Evidence at protein level	O75771;P27694;P39748;P42677;P53350;P54274;Q13472;Q14159;Q14191;Q15554;Q96RL1;Q9BQ15;Q9BX63;Q9H9A7	dimer of dimers (PubMed:28228481). Homohexamer (via N-terminus) (PubMed:28228481). Self-association negatively regulates DNA unwinding amplitude and rate. Oligomeric complexes dissociate into monomer in presence of ATP (PubMed:28228481). Part of the BRCA1-associated genome surveillance complex (BASC), which contains BRCA1, MSH2, MSH6, MLH1, ATM, BLM, PMS2 and the RAD50-MRE11-NBS1 protein complex.…
sp|Q14137|BOP1_HUMAN Ribosome biogenesis protein BOP1 OS=Homo sapiens OX=9606 GN=BOP1 PE=1 SV=2;sp|Q14137-2|BOP1_HUMAN Isoform 2 of Ribosome biogenesis protein BOP1 OS=Homo sapiens OX=9606 GN=BOP1	Ribosome biogenesis protein BOP1	BOP1	0	0	0	0	0	0	0	0	0	0	0	0	0	0	0	0	0	0	0	0	0	0	0	0	0				-1	reviewed;unreviewed	Homo sapiens (Human)							FUNCTION: Component of the PeBoW complex, which is required for maturation of 28S and 5.8S ribosomal RNAs and formation of the 60S ribosome. {ECO:0000255|HAMAP-Rule:MF_03027, ECO:0000269|PubMed:17353269, ECO:0000269|PubMed:24120868}.						Alternative splicing;Nucleus;Phosphoprotein;Proteomics identification;Reference proteome;Repeat;Ribosome biogenesis;rRNA processing;WD repeat	Evidence at protein level	O00541;Q9GZL7	SUBUNIT: Component of the PeBoW complex, composed of BOP1, PES1 and WDR12 (PubMed:16043514, PubMed:16738141, PubMed:17189298, PubMed:17353269). The complex is held together by BOP1, which interacts with PES1 via its N-terminal domain and with WDR12 via a high-affinity interaction between the seven-bladed beta-propeller domains of the 2 proteins. The NOP7 complex associates with the 66S pre-riboso…
sp|Q8TDN6|BRX1_HUMAN Ribosome biogenesis protein BRX1 homolog OS=Homo sapiens OX=9606 GN=BRIX1 PE=1 SV=2	Ribosome biogenesis protein BRX1 homolog	BRIX1	27561000	21682000	21322000	25850000	23788000	31636000	29872000	22822000	30385000	31544000	20991000	21203000	16343000	15810000	16643000	28116000	25319000	31488000	26753000	28597000	23440000	30310000	29304000	33147000	23731000				-1	reviewed	Homo sapiens (Human)							FUNCTION: Required for biogenesis of the 60S ribosomal subunit.						Acetylation;Isopeptide bond;Nucleus;Phosphoprotein;Reference proteome;Ribosome biogenesis;Ubl conjugation	Evidence at protein level	Q00839;Q99848
tr|J3QT28|J3QT28_HUMAN Mitotic checkpoint protein BUB3 (Fragment) OS=Homo sapiens OX=9606 GN=BUB3 PE=1 SV=1;sp|O43684-2|BUB3_HUMAN Isoform 2 of Mitotic checkpoint protein BUB3 OS=Homo sapiens OX=9606 GN=BUB3;sp|O43684|BUB3_HUMAN Mitotic checkpoint protein	Mitotic checkpoint protein BUB3	BUB3	0	11590000	0	7120400	0	0	0	7879200	9956400	0	10884000	0	0	0	0	10143000	0	0	0	0	0	0	0	0	11005000				-1	reviewed;unreviewed	Homo sapiens (Human)							FUNCTION: Has a dual function in spindle-assembly checkpoint signaling and in promoting the establishment of correct kinetochore-microtubule (K-MT) attachments. Promotes the formation of stable end-on bipolar attachments. Necessary for kinetochore localization of BUB1. Regulates chromosome segregation during oocyte meiosis. The BUB1/BUB3 complex plays a role in the inhibition of anaphase-promotin…						Acetylation;ADP-ribosylation;Alternative splicing;Cell cycle;Cell division;Centromere;Chromosome;Chromosome partition;Isopeptide bond;Kinetochore;Meiosis;Mitosis;Nucleus;Phosphoprotein;Proteomics identification;Reference proteome;Repeat;Ubl conjugation;WD repeat	Evidence at protein level	A0A0H3NF38;O43586;O43683;O60566;P54253;Q5XI90	leading to promote stability and kinetochore loading of BUB3. {ECO:0000269|PubMed:10198256, ECO:0000269|PubMed:15525512, ECO:0000269|PubMed:24462186, ECO:0000269|PubMed:24462187}.;SUBUNIT: Interacts with BUB1 and BUBR1. The BUB1/BUB3 complex interacts with MAD1L1. Interacts with ZNF207/BuGZ
tr|F5H3K2|F5H3K2_HUMAN Protein CUSTOS (Fragment) OS=Homo sapiens OX=9606 GN=C12orf43 PE=1 SV=1;tr|E7ENF1|E7ENF1_HUMAN Protein CUSTOS OS=Homo sapiens OX=9606 GN=C12orf43 PE=1 SV=3;tr|F5H7W8|F5H7W8_HUMAN Protein CUSTOS OS=Homo sapiens OX=9606 GN=C12orf43 PE=	Uncharacterized protein C12orf43	C12orf43;CUSTOS	6931000	4883900	6527100	7690400	7286000	6614000	0	8561000	7933300	5438500	4799000	5428400	0	0	5079000	6968600	4585000	6795500	7082300	0	7531100	6018900	6612000	6281800	0				-1	reviewed;unreviewed	Homo sapiens (Human)							FUNCTION: Plays a role in the regulation of Wnt signaling pathway during early development. {ECO:0000250|UniProtKB:A9C3N6}.						Developmental protein;Nucleus;Phosphoprotein;Proteomics identification;Reference proteome;Wnt signaling pathway	Evidence at protein level	P54274
sp|Q9BSJ5-3|CQ080_HUMAN Isoform 3 of Uncharacterized protein C17orf80 OS=Homo sapiens OX=9606 GN=C17orf80;sp|Q9BSJ5|CQ080_HUMAN Uncharacterized protein C17orf80 OS=Homo sapiens OX=9606 GN=C17orf80 PE=1 SV=2;tr|I3L072|I3L072_HUMAN Uncharacterized protein C1	Uncharacterized protein C17orf80	C17orf80	9925000	10754000	11698000	9260000	8231600	7953900	7968800	10243000	7364600	7403100	8915800	9395800	8946500	0	11666000	0	10532000	8010500	9701500	10465000	8224700	9734800	7571000	7129300	0				-1	reviewed;unreviewed	Homo sapiens (Human)													Alternative splicing;Membrane;Proteomics identification;Reference proteome;Transmembrane;Transmembrane helix	Evidence at protein level	P21333-2;Q8N2W9;Q9HB07
sp|Q32NC0|CR021_HUMAN UPF0711 protein C18orf21 OS=Homo sapiens OX=9606 GN=C18orf21 PE=1 SV=1;tr|K7EM84|K7EM84_HUMAN UPF0711 protein C18orf21 (Fragment) OS=Homo sapiens OX=9606 GN=C18orf21 PE=1 SV=8;tr|L7N2F3|L7N2F3_HUMAN UPF0711 protein C18orf21 (Fragment)	UPF0711 protein C18orf21	C18orf21	3833900	0	0	0	0	0	0	0	0	3050700	0	0	0	0	0	0	0	0	0	0	0	0	0	0	0				-1	reviewed;unreviewed	Homo sapiens (Human)													Alternative splicing;Phosphoprotein;Proteomics identification;Reference proteome	Evidence at protein level
sp|Q9UNZ5|L10K_HUMAN Leydig cell tumor 10 kDa protein homolog OS=Homo sapiens OX=9606 GN=C19orf53 PE=1 SV=1	Leydig cell tumor 10 kDa protein homolog	C19orf53	0	0	0	0	0	0	0	0	0	0	0	0	0	0	0	0	0	0	0	0	0	0	0	0	0				-1	reviewed	Homo sapiens (Human)							FUNCTION: May have a potential role in hypercalcemia of malignancy. {ECO:0000250}.						Reference proteome	Evidence at protein level
sp|Q07021|C1QBP_HUMAN Complement component 1 Q subcomponent-binding protein, mitochondrial OS=Homo sapiens OX=9606 GN=C1QBP PE=1 SV=1;tr|I3L3Q7|I3L3Q7_HUMAN Complement component 1 Q subcomponent-binding protein, mitochondrial (Fragment) OS=Homo sapiens OX=	Complement component 1 Q subcomponent-binding protein, mitochondrial	C1QBP	21580000	32711000	0	20122000	25540000	28124000	0	32259000	38063000	28181000	45746000	34018000	0	0	24917000	51821000	20847000	19343000	0	15960000	27340000	25827000	21396000	14889000	42235000				-1	reviewed;unreviewed	Homo sapiens (Human)							FUNCTION: (Microbial infection) In infection processes acts as an attachment site for microbial proteins, including Listeria monocytogenes internalin B (InlB) and Staphylococcus aureus protein A. {ECO:0000269|PubMed:10722602, ECO:0000269|PubMed:10747014, ECO:0000269|PubMed:12411480}.;FUNCTION: (Microbial infection) Involved in HIV-1 replication, presumably by contributing to splicing of viral RNA…						3D-structure;Acetylation;Adaptive immunity;Apoptosis;Cell membrane;Complement pathway;Cytoplasm;Direct protein sequencing;Disease variant;Host-virus interaction;Immunity;Innate immunity;Membrane;Mitochondrion;mRNA processing;mRNA splicing;Nucleus;Phosphoprotein;Primary mitochondrial disease;Proteomics identification;Reference proteome;Ribosome biogenesis;Secreted;Transcription;Transcription regul…	Evidence at protein level	O00198;P00748;P01042;P02647;P02745;P02746;P02747;P04004;P0DTC2;P0DTC4;P67809;PRO_0000037566 [P27958];PRO_0000041302 [P08563];PRO_0000041308 [P07566];PRO_0000240177 [O40955];Q05513;Q12948;Q13351;Q14004-2;Q15139;Q64364;Q7Z434;Q8N3Z0;Q8N726	SUBUNIT: (Microbial infection) Interacts with HIV-1 Tat and HCV core protein. {ECO:0000269|PubMed:16537587}.;SUBUNIT: (Microbial infection) Interacts with L.monocytogenes internalin B. {ECO:0000269|PubMed:10747014, ECO:0000269|PubMed:12411480}.;SUBUNIT: (Microbial infection) Interacts with Rubella virus capsid protein;SUBUNIT: (Microbial infection) Interacts with Staphylococcus aureus protein A/s…
tr|C9JG08|C9JG08_HUMAN Uncharacterized protein C2orf16 OS=Homo sapiens OX=9606 GN=C2orf16 PE=1 SV=2		C2orf16	0	0	0	0	0	0	0	0	0	0	0	0	0	0	0	0	0	0	0	0	0	0	0	0	0				-1	unreviewed	Homo sapiens (Human)													Proteomics identification;Reference proteome	Evidence at protein level
tr|C9JQV0|C9JQV0_HUMAN Uncharacterized protein C7orf50 (Fragment) OS=Homo sapiens OX=9606 GN=C7orf50 PE=1 SV=1;sp|Q9BRJ6|CG050_HUMAN Uncharacterized protein C7orf50 OS=Homo sapiens OX=9606 GN=C7orf50 PE=1 SV=1;tr|H7C0T1|H7C0T1_HUMAN Uncharacterized protein	Uncharacterized protein C7orf50	C7orf50	14319000	13182000	17328000	0	19941000	14796000	15784000	14047000	16775000	14676000	13508000	11776000	0	0	10667000	14186000	15885000	16487000	18298000	17760000	17016000	11937000	16038000	18598000	14317000				-1	reviewed;unreviewed	Homo sapiens (Human)													Phosphoprotein;Proteomics identification;Reference proteome	Evidence at protein level	O76024;P28799;P42858;Q9NVV9
tr|A0A3B3IT54|A0A3B3IT54_HUMAN UPF0488 protein C8orf33 OS=Homo sapiens OX=9606 GN=C8orf33 PE=1 SV=1;sp|Q9H7E9|CH033_HUMAN UPF0488 protein C8orf33 OS=Homo sapiens OX=9606 GN=C8orf33 PE=1 SV=1;sp|Q9H7E9-2|CH033_HUMAN Isoform 2 of UPF0488 protein C8orf33 OS=H	UPF0488 protein C8orf33	C8orf33	0	0	0	0	0	10259000	0	0	10778000	0	0	0	0	0	0	0	0	0	0	0	17091000	0	0	0	0				-1	reviewed;unreviewed	Homo sapiens (Human)													Acetylation;Alternative splicing;Methylation;Phosphoprotein;Proteomics identification;Reference proteome	Evidence at protein level	P23508;P36406;P60409;Q13422;Q13422-7;Q15025;Q6NT76;Q8IZU0;Q8NC69;Q8ND90;Q8NHQ1;Q8TF50;Q8WV44;Q96RE7;Q99750;Q9BRK4;Q9NRD5;Q9NRI5-2
sp|Q9Y6J0|CABIN_HUMAN Calcineurin-binding protein cabin-1 OS=Homo sapiens OX=9606 GN=CABIN1 PE=1 SV=1;tr|A0A087WWW8|A0A087WWW8_HUMAN Calcineurin-binding protein cabin-1 OS=Homo sapiens OX=9606 GN=CABIN1 PE=1 SV=1;sp|Q9Y6J0-2|CABIN_HUMAN Isoform 2 of Calcin	Calcineurin-binding protein cabin-1	CABIN1	30499000	29815000	30592000	30610000	28629000	28267000	29012000	27839000	27469000	27453000	31817000	35042000	39364000	36474000	37979000	26601000	33387000	30237000	33689000	28815000	27230000	26606000	26287000	26827000	24602000				-1	reviewed;unreviewed	Homo sapiens (Human)							FUNCTION: May be required for replication-independent chromatin assembly. May serve as a negative regulator of T-cell receptor (TCR) signaling via inhibition of calcineurin. Inhibition of activated calcineurin is dependent on both PKC and calcium signals. Acts as a negative regulator of p53/TP53 by keeping p53 in an inactive state on chromatin at promoters of a subset of it's target genes. {ECO:0…						3D-structure;Alternative splicing;Chromatin regulator;Coiled coil;Nucleus;Phosphoprotein;Proteomics identification;Reference proteome;Repeat;TPR repeat;Ubl conjugation	Evidence at protein level	Q02080	SUBUNIT: Component of a complex that includes at least ASF1A, CABIN1, HIRA, histone H3.3 and UBN1. Interacts with calcineurin. Interacts with MEF2B. {ECO:0000269|PubMed:12700764, ECO:0000269|PubMed:14718166, ECO:0000269|PubMed:9655484}.
sp|Q9HB71-3|CYBP_HUMAN Isoform 3 of Calcyclin-binding protein OS=Homo sapiens OX=9606 GN=CACYBP;sp|Q9HB71|CYBP_HUMAN Calcyclin-binding protein OS=Homo sapiens OX=9606 GN=CACYBP PE=1 SV=2	Calcyclin-binding protein	CACYBP	0	0	0	0	0	0	0	0	0	0	0	0	0	0	0	0	0	0	0	0	0	0	0	0	0				-1	reviewed	Homo sapiens (Human)							FUNCTION: May be involved in calcium-dependent ubiquitination and subsequent proteasomal degradation of target proteins. Probably serves as a molecular bridge in ubiquitin E3 complexes. Participates in the ubiquitin-mediated degradation of beta-catenin (CTNNB1). {ECO:0000269|PubMed:16085652}.						3D-structure;Acetylation;Alternative splicing;Cytoplasm;Direct protein sequencing;Nucleus;Phosphoprotein;Reference proteome;Ubl conjugation pathway	Evidence at protein level	P04626;P06703;P26447;P33763	SUBUNIT: Homodimer. Interacts with proteins of the S100 family S100A1, S100A6, S100B, S100P and S100A12 in a calcium-dependent manner (By similarity). Component of some large E3 complex at least composed of UBE2D1, SIAH1, CACYBP/SIP, SKP1, APC and TBL1X. Interacts directly with SIAH1, SIAH2 and SKP1. {ECO:0000250, ECO:0000269|PubMed:11389839, ECO:0000269|PubMed:16085652}.
sp|P0DP25|CALM3_HUMAN Calmodulin-3 OS=Homo sapiens OX=9606 GN=CALM3 PE=1 SV=1;sp|P0DP24|CALM2_HUMAN Calmodulin-2 OS=Homo sapiens OX=9606 GN=CALM2 PE=1 SV=1;sp|P0DP23|CALM1_HUMAN Calmodulin-1 OS=Homo sapiens OX=9606 GN=CALM1 PE=1 SV=1;tr|E7EMB3|E7EMB3_HUMAN		CALM1;CALM2;CALM3;CALML3	20654000	32314000	24161000	25498000	23876000	27628000	24189000	30799000	31019000	25340000	25529000	24557000	21620000	0	20548000	33883000	21097000	25238000	26423000	28385000	27648000	28729000	27848000	0	34356000				-1	reviewed;unreviewed	Homo sapiens (Human)							FUNCTION: (Microbial infection) Required for Legionella pneumophila SidJ glutamylase activity. {ECO:0000269|PubMed:31330532}.;FUNCTION: Calmodulin mediates the control of a large number of enzymes, ion channels, aquaporins and other proteins through calcium-binding. Among the enzymes to be stimulated by the calmodulin-calcium complex are a number of protein kinases and phosphatases. Together with…		/evidence="ECO:0000255|PROSITE-ProRule:PRU00448";/evidence=""ECO:0000255|PROSITE-ProRule:PRU00448, ECO:0000269|PubMed:1474585"";"/evidence=""ECO:0000255|PROSITE-ProRule:PRU00448, ECO:0000269|PubMed:1474585, ECO:0000269|PubMed:25441029, ECO:0000269|PubMed:27564677, ECO:0007744|PDB:1CLL, ECO:0007744|PDB:4UMO, ECO:0007744|PDB:4V0C, ECO:0007744|PDB:5J03"";/evidence=""ECO:0000255|PROSITE-ProRule:PRU00…				3D-structure;Acetylation;Calcium;Cell projection;Cilium;Cytoplasm;Cytoskeleton;Direct protein sequencing;Disease variant;Flagellum;Host-virus interaction;Isopeptide bond;Kinase;Long QT syndrome;Metal-binding;Methylation;Phosphoprotein;Proteomics identification;Reference proteome;Repeat;Transferase;Ubl conjugation	Evidence at protein level	A0JP07;O75874;Q15051-2;Q8NCR3;Q9H0B3;Q9HD67;Q9NYB0	forms a heterooctameric structure (with 4:4 KCNQ1:CALM stoichiometry) in a calcium-independent manner (PubMed:18165683,PubMed:25441029). Interacts with PIK3C3;regulates calmodulin calcium-binding (PubMed:27876793). Interacts with the heterotetrameric KCNQ2 and KCNQ3 channel;"SUBUNIT: Interacts with MYO10, the interaction is calcium-dependent and essential for MYO10 function in filopodial extensio…
tr|K7EL50|K7EL50_HUMAN Calreticulin OS=Homo sapiens OX=9606 GN=CALR PE=1 SV=2;sp|P27797|CALR_HUMAN Calreticulin OS=Homo sapiens OX=9606 GN=CALR PE=1 SV=1;tr|K7EJB9|K7EJB9_HUMAN Calreticulin OS=Homo sapiens OX=9606 GN=CALR PE=1 SV=2;tr|A0A7P0T861|A0A7P0T861	Calreticulin	CALR	0	2708500	0	0	0	0	0	0	0	0	3721600	0	0	0	0	0	0	0	0	0	0	0	0	0	0				-1	reviewed;unreviewed	Homo sapiens (Human)		/evidence="ECO:0000250|UniProtKB:P14211";/evidence=""ECO:0000256|PIRSR:PIRSR002356-1"";/note=""An alpha-D-glucoside"";/note=""Carbohydrate"";BINDING 109;BINDING 111;BINDING 128;BINDING 135;BINDING 317"					FUNCTION: Calcium-binding chaperone that promotes folding, oligomeric assembly and quality control in the endoplasmic reticulum (ER) via the calreticulin/calnexin cycle. This lectin interacts transiently with almost all of the monoglucosylated glycoproteins that are synthesized in the ER (PubMed:7876246). Interacts with the DNA-binding domain of NR3C1 and mediates its nuclear export (PubMed:11149…		/evidence="ECO:0000256|PIRSR:PIRSR002356-2";/note=""Calcium;/note=""Calcium;/note=""Calcium"";METAL 26;METAL 328;METAL 62;METAL 64;via carbonyl oxygen"""				3D-structure;Acetylation;Calcium;Chaperone;Cytoplasm;Cytoplasmic vesicle;Direct protein sequencing;Disulfide bond;Endoplasmic reticulum;Extracellular matrix;Glycoprotein;Hydroxylation;Lectin;Lysosome;Metal-binding;Proteomics identification;Reference proteome;Repeat;Sarcoplasmic reticulum;Secreted;Signal;Zinc	Evidence at protein level	A0JP07;A2RUH7;F6Y2X3;O00214-2;O14829;O15499;O75175;O75317;O75874;O94983-5;O95166;P04792;P05067;P07437;P09382;P09471;P11226;P14060;P16422;P26715;P36382;P43356;P43686;P48039;P48775;P49184;P49746;P50749;P52756;P61224;P79483;Q02978;Q03518;Q10981;Q12824;Q13200;Q13636;Q3SY56;Q53T94;Q68CL5-3;Q6P4D5-2;Q6P5S2;Q6UXH1-2;Q7Z434;Q7Z698;Q7Z6Z7-2;Q7Z780;Q8IY82;Q8N1W1-4;Q8N2W9;Q8N323;Q8NBT0;Q8NCF5-2;Q8NCR3;Q8TAB…	SUBUNIT: Monomer. Component of an EIF2 complex at least composed of CELF1/CUGBP1, CALR, CALR3, EIF2S1, EIF2S2, HSP90B1 and HSPA5. Interacts with PDIA3/ERp57 and SPACA9 (By similarity). Interacts with TRIM21 (PubMed:8666824). Interacts with NR3C1 (PubMed:11149926). Interacts with PPIB (PubMed:20801878). Interacts (via P-domain) with PDIA5 (PubMed:23614004). Interacts with GABARAP (PubMed:19154346)…
sp|Q86VP6|CAND1_HUMAN Cullin-associated NEDD8-dissociated protein 1 OS=Homo sapiens OX=9606 GN=CAND1 PE=1 SV=2;tr|A0A0C4DGH5|A0A0C4DGH5_HUMAN Cullin-associated NEDD8-dissociated protein 1 (Fragment) OS=Homo sapiens OX=9606 GN=CAND1 PE=1 SV=1;sp|Q86VP6-2|CA	Cullin-associated NEDD8-dissociated protein 1	CAND1	0	0	0	0	0	0	0	0	0	0	0	0	0	0	0	0	0	0	0	0	0	0	0	0	0				-1	reviewed;unreviewed	Homo sapiens (Human)							FUNCTION: Key assembly factor of SCF (SKP1-CUL1-F-box protein) E3 ubiquitin ligase complexes that promotes the exchange of the substrate-recognition F-box subunit in SCF complexes, thereby playing a key role in the cellular repertoire of SCF complexes. Acts as a F-box protein exchange factor. The exchange activity of CAND1 is coupled with cycles of neddylation conjugation: in the deneddylated sta…						3D-structure;Acetylation;Alternative splicing;Cytoplasm;Direct protein sequencing;Nucleus;Phosphoprotein;Proteomics identification;Reference proteome;Repeat;Ubl conjugation pathway	Evidence at protein level	P46776;Q13616;Q13617;Q13618;Q13619;Q13620	SUBUNIT: Interacts with TBP (By similarity). Part of a complex that contains CUL1 and RBX1. Interacts with unneddylated cullins: interacts with CUL1, CUL2, CUL3, CUL4A, CUL4B and CUL5. Does not bind neddylated CUL1. Interaction with cullins is abolished in presence of COMMD1, which antagonizes with CAND1 for interacting with cullins. Interacts with ERCC6 (PubMed:26030138). Interacts with DCUN1D1,…
sp|P27824-2|CALX_HUMAN Isoform 2 of Calnexin OS=Homo sapiens OX=9606 GN=CANX;tr|A0A7P0TAR9|A0A7P0TAR9_HUMAN Calnexin OS=Homo sapiens OX=9606 GN=CANX PE=1 SV=1;tr|A0A7P0TAE9|A0A7P0TAE9_HUMAN Calnexin OS=Homo sapiens OX=9606 GN=CANX PE=1 SV=1;tr|A0A7P0T840|A	Calnexin	CANX	0	4362300	0	0	0	0	0	0	3891900	0	0	0	0	0	0	0	0	0	0	0	0	0	0	0	0				-1	reviewed;unreviewed	Homo sapiens (Human)		/evidence="ECO:0000250|UniProtKB:P14211";/note="An alpha-D-glucoside";BINDING 164;BINDING 166;BINDING 185;BINDING 192;BINDING 425					FUNCTION: Calcium-binding protein that interacts with newly synthesized monoglucosylated glycoproteins in the endoplasmic reticulum. It may act in assisting protein assembly and/or in the retention within the ER of unassembled protein subunits. It seems to play a major role in the quality control apparatus of the ER by the retention of incorrectly folded proteins. Associated with partial T-cell a…		/evidence="ECO:0000250";/note="Calcium;/note="Calcium";METAL 117;METAL 436;METAL 74;via carbonyl oxygen"				Acetylation;Alternative splicing;Calcium;Chaperone;Coiled coil;Direct protein sequencing;Disulfide bond;Endoplasmic reticulum;Host-virus interaction;Lectin;Lipoprotein;Membrane;Metal-binding;Palmitate;Phosphoprotein;Proteomics identification;Reference proteome;Repeat;Signal;Transmembrane;Transmembrane helix;Ubl conjugation	Evidence at protein level	O95477;P04271;P04578;P05067;P11607;P13569;P30050;P41143;P43307;P43405-2;P61619;Q7LFX5;Q92597;Q9UHC6-1	involved in negative regulation of endocytosis (By similarity). The palmitoylated form interacts with the ribosome-translocon complex component SSR1, promoting efficient folding of glycoproteins (PubMed:22314232). Interacts with SERPINA2P/SERPINA2 and with the S and Z variants of SERPINA1 (PubMed:23826168). Interacts with PPIB (PubMed:20801878). Interacts with ZNRF4 (PubMed:21205830). Interacts w…
tr|G3V153|G3V153_HUMAN Caprin-1 OS=Homo sapiens OX=9606 GN=CAPRIN1 PE=1 SV=1;sp|Q14444-2|CAPR1_HUMAN Isoform 2 of Caprin-1 OS=Homo sapiens OX=9606 GN=CAPRIN1;sp|Q14444|CAPR1_HUMAN Caprin-1 OS=Homo sapiens OX=9606 GN=CAPRIN1 PE=1 SV=2;tr|E9PLA9|E9PLA9_HUMAN	Caprin-1	CAPRIN1	0	0	0	0	0	0	0	0	5989100	0	0	0	0	0	0	6889500	0	0	0	0	0	0	0	0	0				-1	reviewed;unreviewed	Homo sapiens (Human)							FUNCTION: May regulate the transport and translation of mRNAs of proteins involved in synaptic plasticity in neurons and cell proliferation and migration in multiple cell types. Binds directly and selectively to MYC and CCND2 RNAs. In neuronal cells, directly binds to several mRNAs associated with RNA granules, including BDNF, CAMK2A, CREB1, MAP2, NTRK2 mRNAs, as well as to GRIN1 and KPNB1 mRNAs,…						3D-structure;Acetylation;Alternative splicing;Cell projection;Coiled coil;Cytoplasm;Differentiation;Direct protein sequencing;Glycoprotein;Methylation;Phosphoprotein;Protein synthesis inhibitor;Proteomics identification;Reference proteome;RNA-binding	Evidence at protein level	Q13283	interaction is direct and takes place in cytoplasmic RNA granules (PubMed:17210633). Interacts with PQBP1 (PubMed:21933836). Interacts with DDX3X (PubMed:28733330). {ECO:0000269|PubMed:14764709, ECO:0000269|PubMed:17210633, ECO:0000269|PubMed:21933836, ECO:0000269|PubMed:28733330}.;SUBUNIT: May form homomultimers (PubMed:14764709). Interacts with G3BP1
sp|P52907|CAZA1_HUMAN F-actin-capping protein subunit alpha-1 OS=Homo sapiens OX=9606 GN=CAPZA1 PE=1 SV=3	F-actin-capping protein subunit alpha-1	CAPZA1;CAPZA2	0	5754900	0	0	0	0	0	0	0	0	8596800	0	0	0	0	3740500	0	0	0	0	0	0	0	0	0				-1	reviewed;unreviewed	Homo sapiens (Human)							FUNCTION: F-actin-capping proteins bind in a Ca(2+)-independent manner to the fast growing ends of actin filaments (barbed end) thereby blocking the exchange of subunits at these ends. Unlike other capping proteins (such as gelsolin and severin), these proteins do not sever actin filaments. {ECO:0000256|RuleBase:RU365077}.;"FUNCTION: F-actin-capping proteins bind in a Ca(2+)-independent manner to…						3D-structure;Acetylation;Actin capping;Actin-binding;Alternative splicing;Cytoplasm;Cytoskeleton;Direct protein sequencing;Phosphoprotein;Proteomics identification;Reference proteome	Evidence at protein level	P04271;P23297;P25815;P33763;Q96B97	recruits CAPZA1 to forming cell junctions (PubMed:22891260). Interacts with CD2AP (PubMed:22891260). Directly interacts with CRACD;SUBUNIT: Heterodimer of an alpha and a beta subunit. Component of the WASH complex, composed of F-actin-capping protein subunit alpha (CAPZA1, CAPZA2 or CAPZA3), F-actin-capping protein subunit beta (CAPZB), WASH (WASHC1, WASH2P, WASH3P, WASH4P, WASH5P or WASH6P), WAS…
sp|P31944|CASPE_HUMAN Caspase-14 OS=Homo sapiens OX=9606 GN=CASP14 PE=1 SV=2	Caspase-14;Caspase-14 subunit p17, mature form;Caspase-14 subunit p10, mature form;Caspase-14 subunit p20, intermediate form;Caspase-14 subunit p8, intermediate form	CASP14	0	5207500	0	0	0	6190800	0	0	0	21658000	0	0	0	0	0	0	0	0	0	0	0	0	0	0	0				-1	reviewed	Homo sapiens (Human)	/evidence="ECO:0000250|UniProtKB:P29466";ACT_SITE 132;ACT_SITE 89						FUNCTION: Non-apoptotic caspase involved in epidermal differentiation. Is the predominant caspase in epidermal stratum corneum (PubMed:15556625). Seems to play a role in keratinocyte differentiation and is required for cornification. Regulates maturation of the epidermis by proteolytically processing filaggrin (By similarity). In vitro has a preference for the substrate [WY]-X-X-D motif and is ac…						Cytoplasm;Differentiation;Direct protein sequencing;Hydrolase;Ichthyosis;Nucleus;Protease;Reference proteome;Thiol protease;Zymogen	Evidence at protein level	P07602;P50222	SUBUNIT: Heterodimer of a large and a small subunit, both processed from the precursor;the mature active form is a p17/p10 dimer and the intermediate form a p20/p8 dimer. {ECO:0000269|PubMed:12200134, ECO:0000269|PubMed:19960512, ECO:0000269|PubMed:22825846}.
sp|P04040|CATA_HUMAN Catalase OS=Homo sapiens OX=9606 GN=CAT PE=1 SV=3	Catalase	CAT	0	0	0	0	0	0	0	0	0	0	0	0	0	0	0	0	0	0	0	0	0	0	0	0	0				-1	reviewed	Homo sapiens (Human)	ACT_SITE 148;ACT_SITE 75			CATALYTIC ACTIVITY: Reaction=2 H2O2 = 2 H2O + O2;EC=1.11.1.6;Evidence={ECO:0000255|PROSITE-ProRule:PRU10013, ECO:0000269|PubMed:7882369};Xref=Rhea:RHEA:20309, ChEBI:CHEBI:15377, ChEBI:CHEBI:15379, ChEBI:CHEBI:16240	COFACTOR: Name=heme;COFACTOR: Name=NADP(+);Xref=ChEBI:CHEBI:30413;Xref=ChEBI:CHEBI:58349		FUNCTION: Occurs in almost all aerobically respiring organisms and serves to protect cells from the toxic effects of hydrogen peroxide. Promotes growth of cells including T-cells, B-cells, myeloid leukemia cells, melanoma cells, mastocytoma cells and normal and transformed fibroblast cells. {ECO:0000269|PubMed:7882369}.		/note="Iron (heme axial ligand)";METAL 358				3D-structure;Acetylation;Direct protein sequencing;Heme;Hydrogen peroxide;Iron;Metal-binding;Mitogen;NADP;Oxidoreductase;Peroxidase;Peroxisome;Phosphoprotein;Reference proteome	Evidence at protein level	P04040	SUBUNIT: Homotetramer.
sp|Q13185|CBX3_HUMAN Chromobox protein homolog 3 OS=Homo sapiens OX=9606 GN=CBX3 PE=1 SV=4	Chromobox protein homolog 3	CBX3;CBX5	15478000	14632000	0	17641000	16412000	9790600	9773400	9268000	9307700	0	15305000	17086000	14117000	19542000	22764000	11306000	0	0	0	0	0	0	0	0	14589000				-1	reviewed;unreviewed	Homo sapiens (Human)							FUNCTION: Component of heterochromatin that recognizes and binds histone H3 tails methylated at 'Lys-9' (H3K9me), leading to epigenetic repression. In contrast, it is excluded from chromatin when 'Tyr-41' of histone H3 is phosphorylated (H3Y41ph). Can interact with lamin-B receptor (LBR). This interaction can contribute to the association of the heterochromatin with the inner nuclear membrane. In…						3D-structure;Acetylation;Biological rhythms;Centromere;Chromatin regulator;Chromosome;Direct protein sequencing;Host-virus interaction;Isopeptide bond;Nucleus;Phosphoprotein;Proteomics identification;Reference proteome;Repeat;Repressor;Transcription;Transcription regulation;Ubl conjugation	Evidence at protein level	O15273;O43463;O75143-2;O75716;P01106;P09471;P23497-2;P25490;P28838;P45973;P46100;P48730-2;P52815;P62805;P68431;P84243;Q07869;Q13111;Q13185;Q13263;Q14191;Q14728;Q14739;Q16560-2;Q16695;Q5FBB7;Q5T3J3;Q5ZUS4;Q6IQ32;Q6N043-2;Q6UY14-3;Q7Z3K3;Q86Y97;Q8IWI9;Q8N448;Q8NCS7;Q8ND82;Q8TBE0;Q96IY1;Q99988;Q9BQF6;Q9BWN1;Q9BZ95;Q9BZ95-3;Q9H2P0;Q9NP61;Q9NQS7;Q9NUD9;Q9UIS9;Q9UMR2;Q9Y228;Q9Y4B4	CBX3 mediates the formation of the complex. Interacts with INCENP (PubMed:9864353, PubMed:21346195). Interacts with NIPBL (via PxVxL motif) (PubMed:28167679). Interacts with LRIF1 (via PxVxL motif) (PubMed:23542155). Interacts with TTLL12 (PubMed:23251473). Interacts with ZNF263;POGZ and PXVXL motif-containing proteins such as INCENP and TRIM28 compete for interaction with CBX5 (PubMed:20562864, …
sp|O00257|CBX4_HUMAN E3 SUMO-protein ligase CBX4 OS=Homo sapiens OX=9606 GN=CBX4 PE=1 SV=3;sp|O00257-3|CBX4_HUMAN Isoform 2 of E3 SUMO-protein ligase CBX4 OS=Homo sapiens OX=9606 GN=CBX4	E3 SUMO-protein ligase CBX4	CBX4	0	0	0	0	0	0	0	0	0	0	0	0	0	0	0	0	0	0	0	0	0	0	0	0	0				-1	reviewed	Homo sapiens (Human)							FUNCTION: Component of a Polycomb group (PcG) multiprotein PRC1-like complex, a complex class required to maintain the transcriptionally repressive state of many genes, including Hox genes, throughout development (PubMed:12167701, PubMed:19636380, PubMed:21282530). PcG PRC1 complex acts via chromatin remodeling and modification of histones;FUNCTION: E3 SUMO-protein ligase which facilitates SUMO1 …				PATHWAY: Protein modification;protein sumoylation.		3D-structure;Acetylation;Alternative splicing;Chromatin regulator;Isopeptide bond;Nucleus;Phosphoprotein;Reference proteome;Repressor;Transcription;Transcription regulation;Transferase;Ubl conjugation;Ubl conjugation pathway	Evidence at protein level	A6NKF2;O00291;O75400-2;P06307;P06396;P13473-2;P19474;P22607;P28329-3;P30519;P31946;P35226;P55212;P62258;P62826;P63104;P63165;P67870;P68400;Q13363;Q16665;Q99496;Q9BYE7;Q9HC52	SUBUNIT: Interacts with histone H3-K9Me3 (By similarity). Interacts with CHTOP (By similarity). Component of a PRC1-like complex (PubMed:12167701, PubMed:19636380, PubMed:21282530). The composition of the PRC1 complex differs between the PRC1 complex in pluripotent embryonic stem cells containing RNF2, CBX7 and PCGF2, and the PRC1 complex in differentiating cells containing RNF2, CBX2, CBX4 and B…
sp|Q9HC52|CBX8_HUMAN Chromobox protein homolog 8 OS=Homo sapiens OX=9606 GN=CBX8 PE=1 SV=3	Chromobox protein homolog 8	CBX8	0	0	0	0	0	0	0	0	0	0	0	0	0	0	0	0	0	0	0	0	0	0	0	0	0				-1	reviewed	Homo sapiens (Human)							FUNCTION: Component of a Polycomb group (PcG) multiprotein PRC1-like complex, a complex class required to maintain the transcriptionally repressive state of many genes, including Hox genes, throughout development. PcG PRC1 complex acts via chromatin remodeling and modification of histones;it mediates monoubiquitination of histone H2A 'Lys-119', rendering chromatin heritably changed in its express…						3D-structure;Chromatin regulator;Nucleus;Phosphoprotein;Reference proteome;Repressor;Transcription;Transcription regulation	Evidence at protein level	A0A0C4DFT8;A1L4K1;A6NEM1;O00257;O15160;O15231;O43829;O75031;O75420;O76011;O94929-2;P08670;P14373;P16401;P23508;P31321;P35226;P35227;P35711;P36406;P42568;P51114-2;P51784;Q06587;Q08379;Q12800;Q12933;Q13137;Q13422;Q13422-7;Q13643;Q15323;Q15742;Q2TAC2;Q3KNV8;Q495M9;Q4G0R1;Q4V328;Q5JR59;Q5JR59-3;Q5W5X9-3;Q63ZY3;Q6A162;Q6NT76;Q6W2J9;Q7L273;Q86SE9;Q86VP1;Q86VW0;Q86WH2;Q8IXK0;Q8IYB1;Q8N9N5-2;Q8ND90;Q8NHQ…	SUBUNIT: Component of a PRC1-like complex. Interacts with RING1 RNF2, PCGF1, PCGF2, PCGF3, BMI1, PCGF5 AND PCGF6. Interacts with MLLT3 and histone H3. Interacts with PHC2 (By similarity). {ECO:0000250}.
tr|A0A0C4DGG8|A0A0C4DGG8_HUMAN Cell division cycle and apoptosis regulator protein 1 (Fragment) OS=Homo sapiens OX=9606 GN=CCAR1 PE=1 SV=1;sp|Q8IX12-2|CCAR1_HUMAN Isoform 2 of Cell division cycle and apoptosis regulator protein 1 OS=Homo sapiens OX=9606 GN	Cell division cycle and apoptosis regulator protein 1	CCAR1	0	3167000	0	0	0	0	0	0	0	0	4411300	0	0	0	0	0	0	0	0	0	0	0	0	0	0				-1	reviewed;unreviewed	Homo sapiens (Human)							FUNCTION: Associates with components of the Mediator and p160 coactivator complexes that play a role as intermediaries transducing regulatory signals from upstream transcriptional activator proteins to basal transcription machinery at the core promoter. Recruited to endogenous nuclear receptor target genes in response to the appropriate hormone. Also functions as a p53 coactivator. May thus play …						Activator;Alternative splicing;Apoptosis;Cell cycle;Coiled coil;Cytoplasm;Isopeptide bond;Phosphoprotein;Proteomics identification;Reference proteome;Repressor;Transcription;Transcription regulation;Ubl conjugation	Evidence at protein level	Q08379;Q5JR59-3;Q969Q1;Q9EPK5;Q9GZV5;Q9NQM4	SUBUNIT: Directly interacts with ESR1, NR3C1 and p53/TP53 (By similarity). Interacts (via N-terminus) with CALCOCO1. Interacts with MED1 (By similarity). Interacts with GATA1. Interacts with AR and GATA2. {ECO:0000250|UniProtKB:Q8CH18, ECO:0000269|PubMed:18722177, ECO:0000269|PubMed:23887938, ECO:0000269|PubMed:24245781}.
tr|I3L0U5|I3L0U5_HUMAN Coiled-coil domain-containing protein 137 (Fragment) OS=Homo sapiens OX=9606 GN=CCDC137 PE=1 SV=1;sp|Q6PK04|CC137_HUMAN Coiled-coil domain-containing protein 137 OS=Homo sapiens OX=9606 GN=CCDC137 PE=1 SV=1	Coiled-coil domain-containing protein 137	CCDC137	10075000	7798700	6411400	7107100	0	10076000	11272000	0	8245400	0	4530100	0	7413600	0	5526800	8521200	7635500	9825600	0	0	0	8446200	0	0	6593400				-1	reviewed;unreviewed	Homo sapiens (Human)													Chromosome;Coiled coil;Phosphoprotein;Proteomics identification;Reference proteome	Evidence at protein level	Q15554
tr|F5GWF6|F5GWF6_HUMAN T-complex protein 1 subunit beta OS=Homo sapiens OX=9606 GN=CCT2 PE=1 SV=2;sp|P78371|TCPB_HUMAN T-complex protein 1 subunit beta OS=Homo sapiens OX=9606 GN=CCT2 PE=1 SV=4;tr|F8VQ14|F8VQ14_HUMAN T-complex protein 1 subunit beta OS=Hom	T-complex protein 1 subunit beta	CCT2	0	6593200	0	4897000	0	0	0	0	7249600	0	9547100	0	0	0	0	6552900	0	0	0	0	0	0	0	0	9405400				-1	reviewed;unreviewed	Homo sapiens (Human)							FUNCTION: Component of the chaperonin-containing T-complex (TRiC), a molecular chaperone complex that assists the folding of proteins upon ATP hydrolysis (PubMed:25467444). The TRiC complex mediates the folding of WRAP53/TCAB1, thereby regulating telomere maintenance (PubMed:25467444). As part of the TRiC complex may play a role in the assembly of BBSome, a complex involved in ciliogenesis regula…						3D-structure;Acetylation;Alternative splicing;ATP-binding;Chaperone;Cytoplasm;Direct protein sequencing;Isopeptide bond;Nucleotide-binding;Phosphoprotein;Proteomics identification;Reference proteome;Ubl conjugation	Evidence at protein level	C9J082;O14744;O43493-5;O60232;O76024;P17987;P42858;P50991;Q8IWZ6;Q8N0U8;Q8TAB7;Q8TAS3;Q99832;Q9UMY4	SUBUNIT: Component of the chaperonin-containing T-complex (TRiC), a heterooligomeric complex of about 850 to 900 kDa that forms two stacked rings, 12 to 16 nm in diameter (PubMed:20080638, PubMed:25467444). Interacts with PACRG (PubMed:14532270). Interacts with FLCN (PubMed:27353360). Interacts with DLEC1 (PubMed:33144677). {ECO:0000269|PubMed:14532270, ECO:0000269|PubMed:20080638, ECO:0000269|Pu…
tr|B4DUR8|B4DUR8_HUMAN T-complex protein 1 subunit gamma OS=Homo sapiens OX=9606 GN=CCT3 PE=1 SV=1;sp|P49368-2|TCPG_HUMAN Isoform 2 of T-complex protein 1 subunit gamma OS=Homo sapiens OX=9606 GN=CCT3;sp|P49368|TCPG_HUMAN T-complex protein 1 subunit gamma	T-complex protein 1 subunit gamma	CCT3	0	0	0	0	0	0	0	0	0	0	0	0	0	0	0	0	0	0	0	0	0	0	0	0	0				-1	reviewed;unreviewed	Homo sapiens (Human)							FUNCTION: Component of the chaperonin-containing T-complex (TRiC), a molecular chaperone complex that assists the folding of proteins upon ATP hydrolysis (PubMed:25467444). The TRiC complex mediates the folding of WRAP53/TCAB1, thereby regulating telomere maintenance (PubMed:25467444). As part of the TRiC complex may play a role in the assembly of BBSome, a complex involved in ciliogenesis regula…						3D-structure;Acetylation;Alternative splicing;ATP-binding;Chaperone;Cytoplasm;Direct protein sequencing;Disulfide bond;Isopeptide bond;Nucleotide-binding;Phosphoprotein;Proteomics identification;Reference proteome;Ubl conjugation	Evidence at protein level	O15160;O60232;O75140-2;O75530;P04049;P57678;Q13371;Q8TD10;Q9H832	SUBUNIT: Component of the chaperonin-containing T-complex (TRiC), a heterooligomeric complex of about 850 to 900 kDa that forms two stacked rings, 12 to 16 nm in diameter (PubMed:20080638, PubMed:25467444). Interacts with PACRG (PubMed:14532270). Interacts with DNAAF4 (By similarity). Interacts with DLEC1 (PubMed:33144677). {ECO:0000250|UniProtKB:P80318, ECO:0000269|PubMed:14532270, ECO:0000269|P…
sp|P50991|TCPD_HUMAN T-complex protein 1 subunit delta OS=Homo sapiens OX=9606 GN=CCT4 PE=1 SV=4;sp|P50991-2|TCPD_HUMAN Isoform 2 of T-complex protein 1 subunit delta OS=Homo sapiens OX=9606 GN=CCT4	T-complex protein 1 subunit delta	CCT4	0	6100500	0	0	0	0	0	3705200	5216200	0	8249100	0	0	0	0	5863600	0	0	0	0	0	0	0	0	6579100				-1	reviewed	Homo sapiens (Human)							FUNCTION: Component of the chaperonin-containing T-complex (TRiC), a molecular chaperone complex that assists the folding of proteins upon ATP hydrolysis (PubMed:25467444). The TRiC complex mediates the folding of WRAP53/TCAB1, thereby regulating telomere maintenance (PubMed:25467444). As part of the TRiC complex may play a role in the assembly of BBSome, a complex involved in ciliogenesis regula…						3D-structure;Acetylation;Alternative splicing;ATP-binding;Cell projection;Chaperone;Cytoplasm;Cytoskeleton;Direct protein sequencing;Methylation;Nucleotide-binding;Phosphoprotein;Reference proteome	Evidence at protein level	P17987;P51946;P78371;P78380	SUBUNIT: Component of the chaperonin-containing T-complex (TRiC), a heterooligomeric complex of about 850 to 900 kDa that forms two stacked rings, 12 to 16 nm in diameter (PubMed:20080638, PubMed:25467444). Interacts with PACRG (PubMed:14532270). Interacts with DNAAF4 (By similarity). Interacts with DLEC1 (PubMed:33144677). {ECO:0000250|UniProtKB:P80315, ECO:0000269|PubMed:14532270, ECO:0000269|P…
tr|B7ZAR1|B7ZAR1_HUMAN T-complex protein 1 subunit epsilon OS=Homo sapiens OX=9606 GN=CCT5 PE=1 SV=1;tr|E9PCA1|E9PCA1_HUMAN T-complex protein 1 subunit epsilon OS=Homo sapiens OX=9606 GN=CCT5 PE=1 SV=1;sp|P48643|TCPE_HUMAN T-complex protein 1 subunit epsil	T-complex protein 1 subunit epsilon	CCT5	0	4174200	0	0	0	0	0	3363600	3883800	0	4935800	0	0	0	0	4362900	0	0	0	0	0	0	0	0	5511100				-1	reviewed;unreviewed	Homo sapiens (Human)							FUNCTION: Component of the chaperonin-containing T-complex (TRiC), a molecular chaperone complex that assists the folding of proteins upon ATP hydrolysis (PubMed:25467444). The TRiC complex mediates the folding of WRAP53/TCAB1, thereby regulating telomere maintenance (PubMed:25467444). As part of the TRiC complex may play a role in the assembly of BBSome, a complex involved in ciliogenesis regula…						3D-structure;Acetylation;Alternative splicing;ATP-binding;Chaperone;Cytoplasm;Cytoskeleton;Direct protein sequencing;Disease variant;Isopeptide bond;Neuropathy;Nucleotide-binding;Phosphoprotein;Proteomics identification;Reference proteome;Ubl conjugation	Evidence at protein level	A1L378;A2RU56;O00308;O15130-2;O60220;O60232;O60902-3;O75409;O75886;O75925;O95630;O95817;P04637;P42858;P45880;P49639;P52790;P54253;Q14457;Q14525;Q1L5Z9;Q68G74;Q6NXG1;Q6ZR37;Q96B02;Q96LB9;Q96N77-2;Q99932-2;Q9H0F5-2;Q9H9Q2;Q9NP61;Q9NTN9-3;Q9NXC2;Q9UGJ1-2;Q9UKC9;Q9UNS2	SUBUNIT: Component of the chaperonin-containing T-complex (TRiC), a heterooligomeric complex of about 850 to 900 kDa that forms two stacked rings, 12 to 16 nm in diameter (PubMed:20080638, PubMed:25467444). Interacts with PACRG (PubMed:14532270). Interacts with DNAAF4 (By similarity). Interacts with DLEC1 (PubMed:33144677). {ECO:0000250|UniProtKB:P80316, ECO:0000269|PubMed:14532270, ECO:0000269|P…
sp|P40227|TCPZ_HUMAN T-complex protein 1 subunit zeta OS=Homo sapiens OX=9606 GN=CCT6A PE=1 SV=3;sp|P40227-2|TCPZ_HUMAN Isoform 2 of T-complex protein 1 subunit zeta OS=Homo sapiens OX=9606 GN=CCT6A	T-complex protein 1 subunit zeta	CCT6A	0	0	0	0	0	0	0	0	0	0	8029000	0	0	0	0	10776000	0	0	0	0	0	0	0	0	16571000				-1	reviewed	Homo sapiens (Human)							FUNCTION: Component of the chaperonin-containing T-complex (TRiC), a molecular chaperone complex that assists the folding of proteins upon ATP hydrolysis (PubMed:25467444). The TRiC complex mediates the folding of WRAP53/TCAB1, thereby regulating telomere maintenance (PubMed:25467444). The TRiC complex plays a role in the folding of actin and tubulin (Probable). {ECO:0000269|PubMed:25467444, ECO:…						3D-structure;Acetylation;Alternative splicing;ATP-binding;Chaperone;Cytoplasm;Direct protein sequencing;Isopeptide bond;Nucleotide-binding;Phosphoprotein;Reference proteome;Ubl conjugation	Evidence at protein level	P05067;P17612;P37173;P42331-2;P42858;P50990;P54252;P54253;Q16560-2;Q8WUW1;Q9BZY9	SUBUNIT: Component of the chaperonin-containing T-complex (TRiC), a heterooligomeric complex of about 850 to 900 kDa that forms two stacked rings, 12 to 16 nm in diameter (PubMed:25467444). Interacts with PACRG (PubMed:14532270). {ECO:0000269|PubMed:14532270, ECO:0000269|PubMed:25467444}.
sp|Q99832-3|TCPH_HUMAN Isoform 3 of T-complex protein 1 subunit eta OS=Homo sapiens OX=9606 GN=CCT7;sp|Q99832|TCPH_HUMAN T-complex protein 1 subunit eta OS=Homo sapiens OX=9606 GN=CCT7 PE=1 SV=2;sp|Q99832-4|TCPH_HUMAN Isoform 4 of T-complex protein 1 subun	T-complex protein 1 subunit eta	CCT7	0	0	0	0	0	0	0	0	0	0	0	0	0	0	0	0	0	0	0	0	0	0	0	0	0				-1	reviewed;unreviewed	Homo sapiens (Human)							assists the folding of proteins upon ATP hydrolysis. Known to play a role, in vitro, in the folding of actin and tubulin. {ECO:0000256|RuleBase:RU365042}.;FUNCTION: Component of the chaperonin-containing T-complex (TRiC), a molecular chaperone complex that assists the folding of proteins upon ATP hydrolysis (PubMed:25467444). The TRiC complex mediates the folding of WRAP53/TCAB1, thereby regulati…						3D-structure;Acetylation;Alternative splicing;ATP-binding;Chaperone;Cytoplasm;Direct protein sequencing;Isopeptide bond;Methylation;Nucleotide-binding;Proteomics identification;Reference proteome;Ubl conjugation	Evidence at protein level	A0A024RCP2;O15534;O60232;P78371;Q02575;Q6PHZ7;Q969T9;Q9BYN7-2	SUBUNIT: Component of the chaperonin-containing T-complex (TRiC), a heterooligomeric complex of about 850 to 900 kDa that forms two stacked rings, 12 to 16 nm in diameter (PubMed:25467444). Interacts with PACRG (PubMed:14532270). Interacts with DLEC1 (PubMed:33144677). {ECO:0000269|PubMed:14532270, ECO:0000269|PubMed:25467444, ECO:0000269|PubMed:33144677}.;"SUBUNIT: Heterooligomeric complex of ab…
sp|P50990-2|TCPQ_HUMAN Isoform 2 of T-complex protein 1 subunit theta OS=Homo sapiens OX=9606 GN=CCT8;sp|P50990|TCPQ_HUMAN T-complex protein 1 subunit theta OS=Homo sapiens OX=9606 GN=CCT8 PE=1 SV=4;sp|P50990-3|TCPQ_HUMAN Isoform 3 of T-complex protein 1 s	T-complex protein 1 subunit theta	CCT8	0	5939300	0	0	0	0	0	3863600	6465400	0	8266100	0	0	0	0	4746300	0	0	0	0	0	0	0	0	7852400				-1	reviewed;unreviewed	Homo sapiens (Human)							FUNCTION: Component of the chaperonin-containing T-complex (TRiC), a molecular chaperone complex that assists the folding of proteins upon ATP hydrolysis (PubMed:25467444). The TRiC complex mediates the folding of WRAP53/TCAB1, thereby regulating telomere maintenance (PubMed:25467444). As part of the TRiC complex may play a role in the assembly of BBSome, a complex involved in ciliogenesis regula…						3D-structure;Acetylation;Alternative splicing;ATP-binding;Cell projection;Chaperone;Cilium;Cytoplasm;Cytoskeleton;Direct protein sequencing;Isopeptide bond;Nucleotide-binding;Phosphoprotein;Proteomics identification;Reference proteome;Ubl conjugation	Evidence at protein level	P17987;P40227;P42858;P46379-2;P68363-2;Q0VDD7;Q6ZTQ4;Q8N7X4;Q9UMY4	SUBUNIT: Component of the chaperonin-containing T-complex (TRiC), a heterooligomeric complex of about 850 to 900 kDa that forms two stacked rings, 12 to 16 nm in diameter (PubMed:20080638, PubMed:25467444). Interacts with PACRG (PubMed:14532270). Interacts with DNAAF4 (By similarity). {ECO:0000250|UniProtKB:P42932, ECO:0000269|PubMed:14532270, ECO:0000269|PubMed:20080638, ECO:0000269|PubMed:25467…
tr|G5EA36|G5EA36_HUMAN Cell division cycle 27, isoform CRA_c OS=Homo sapiens OX=9606 GN=CDC27 PE=1 SV=1;sp|P30260|CDC27_HUMAN Cell division cycle protein 27 homolog OS=Homo sapiens OX=9606 GN=CDC27 PE=1 SV=2;sp|P30260-2|CDC27_HUMAN Isoform 2 of Cell divisi	Cell division cycle protein 27 homolog	CDC27	0	6468300	0	0	8395200	0	5132400	5895500	7159400	4158700	7285700	0	0	0	0	8664700	0	0	0	0	0	0	0	0	5611000				-1	reviewed;unreviewed	Homo sapiens (Human)							FUNCTION: Component of the anaphase promoting complex/cyclosome (APC/C), a cell cycle-regulated E3 ubiquitin ligase that controls progression through mitosis and the G1 phase of the cell cycle. The APC/C complex acts by mediating ubiquitination and subsequent degradation of target proteins: it mainly mediates the formation of 'Lys-11'-linked polyubiquitin chains and, to a lower extent, the format…				PATHWAY: Protein modification;protein ubiquitination.		3D-structure;Alternative splicing;Cell cycle;Cell division;Coiled coil;Cytoplasm;Cytoskeleton;Nucleus;Phosphoprotein;Proteomics identification;Reference proteome;Repeat;TPR repeat;Ubl conjugation pathway	Evidence at protein level	O43524;P12830;P16333;P21964-2;P24385;P51955;P60484;Q12834;Q13257;Q9UI95;Q9UJX5;Q9UKT4;Q9UM11	APC/C interacts with FZR1 and FBXO5 (PubMed:26083744, PubMed:25043029). Interacts with RB. Interacts with FAM168B/MANI (By similarity). Interacts with MCPH1 (PubMed:22139841). {ECO:0000250, ECO:0000250|UniProtKB:A2A6Q5, ECO:0000269|PubMed:22139841, ECO:0000269|PubMed:25043029, ECO:0000269|PubMed:26083744}.;SUBUNIT: Homodimer. The mammalian APC/C is composed at least of 14 distinct subunits ANAPC1…
sp|Q99459|CDC5L_HUMAN Cell division cycle 5-like protein OS=Homo sapiens OX=9606 GN=CDC5L PE=1 SV=2	Cell division cycle 5-like protein	CDC5L	25775000	24286000	23511000	22573000	26681000	27001000	26527000	26237000	27455000	23569000	21310000	24072000	23546000	20995000	21073000	25448000	27931000	29884000	29299000	30617000	29873000	31113000	27191000	27062000	25323000				-1	reviewed	Homo sapiens (Human)						/evidence="ECO:0000255|PROSITE-ProRule:PRU00625";/note="H-T-H motif";DNA_BIND 31..54;DNA_BIND 82..104	FUNCTION: DNA-binding protein involved in cell cycle control. May act as a transcription activator. Plays role in pre-mRNA splicing as core component of precatalytic, catalytic and postcatalytic spliceosomal complexes (PubMed:11991638, PubMed:20176811, PubMed:28502770, PubMed:28076346, PubMed:29361316, PubMed:29360106, PubMed:29301961, PubMed:30728453, PubMed:30705154). Component of the PRP19-CDC…					/note="Breakpoint for translocation";SITE 414	3D-structure;Activator;Cell cycle;Chromosomal rearrangement;Coiled coil;Cytoplasm;DNA damage;DNA repair;DNA-binding;Isopeptide bond;mRNA processing;mRNA splicing;Nucleus;Phosphoprotein;Reference proteome;Repeat;RNA-binding;Spliceosome;Transcription;Transcription regulation;Ubl conjugation	Evidence at protein level	O43660;O60341;O75934;O95751;P07910;P40222;P42858;P52272;P62136;Q01082;Q05BL1;Q08379;Q08AF8;Q0D2H9;Q13416;Q13535;Q15428;Q5JR59-3;Q63ZY3;Q7Z3B3;Q8N1B4;Q8N3V7;Q8N6Y0;Q8WYA6;Q96KQ4;Q99459;Q9UGI0;Q9UJC3;Q9UMS4;Q9UNY4	SUBUNIT: Homodimer. Interacts with DAPK3 (By similarity). Component of the precatalytic, catalytic and postcatalytic spliceosome complexes (PubMed:11991638, PubMed:28502770, PubMed:28076346, PubMed:29361316, PubMed:29360106, PubMed:29301961, PubMed:30728453, PubMed:30705154). Part of a spliceosomal 'core' complex consisting of CDC5L, PLRG1, SPF27, CCAP1, CCAP3 and CCAP6. Interacts with PLRG1, Lod…
tr|E9PEI0|E9PEI0_HUMAN Cell division cycle-associated protein 2 OS=Homo sapiens OX=9606 GN=CDCA2 PE=1 SV=1;sp|Q69YH5|CDCA2_HUMAN Cell division cycle-associated protein 2 OS=Homo sapiens OX=9606 GN=CDCA2 PE=1 SV=2	Cell division cycle-associated protein 2	CDCA2	0	0	0	0	0	0	0	0	0	2425700	0	0	0	0	0	3367100	0	0	0	0	0	0	0	0	0				-1	reviewed;unreviewed	Homo sapiens (Human)							FUNCTION: Regulator of chromosome structure during mitosis required for condensin-depleted chromosomes to retain their compact architecture through anaphase. Acts by mediating the recruitment of phopsphatase PP1-gamma subunit (PPP1CC) to chromatin at anaphase and into the following interphase. At anaphase onset, its association with chromatin targets a pool of PPP1CC to dephosphorylate substrates…						3D-structure;Alternative splicing;Cell cycle;Cell division;Coiled coil;Isopeptide bond;Mitosis;Nucleus;Phosphoprotein;Proteomics identification;Reference proteome;Ubl conjugation	Evidence at protein level		SUBUNIT: Interacts with PPP1CC. {ECO:0000269|PubMed:16492807}.
sp|Q96GN5-5|CDA7L_HUMAN Isoform 4 of Cell division cycle-associated 7-like protein OS=Homo sapiens OX=9606 GN=CDCA7L;sp|Q96GN5-4|CDA7L_HUMAN Isoform 3 of Cell division cycle-associated 7-like protein OS=Homo sapiens OX=9606 GN=CDCA7L;sp|Q96GN5-2|CDA7L_HUMA	Cell division cycle-associated 7-like protein	CDCA7L	21414000	20801000	24951000	18046000	21629000	27805000	30042000	32381000	28571000	25274000	20046000	16715000	19212000	17649000	20954000	16899000	19617000	17834000	18385000	19173000	11104000	9005100	8519200	9942700	11230000				-1	reviewed;unreviewed	Homo sapiens (Human)							FUNCTION: Plays a role in transcriptional regulation as a repressor that inhibits monoamine oxidase A (MAOA) activity and gene expression by binding to the promoter. Plays an important oncogenic role in mediating the full transforming effect of MYC in medulloblastoma cells. Involved in apoptotic signaling pathways;May act downstream of P38-kinase and BCL-2, but upstream of CASP3/caspase-3 as well…						3D-structure;Alternative splicing;Cytoplasm;Isopeptide bond;Nucleus;Phosphoprotein;Proteomics identification;Reference proteome;Repressor;Transcription;Transcription regulation;Ubl conjugation	Evidence at protein level	A0A0C4DFT8;A0A0S2Z4M1;O75031;O75478;O75541;O75558;P01112;P02545;P0C1Z6-2;P11441;P15622-3;P17568;P19237;P22607;P25800;P38919;P40424;P40425;P40692;P46087;P55081;P55201-2;P60409;P78356-2;Q08379;Q13084;Q13895;Q15327;Q16384;Q5T686;Q6FHY5;Q6IEG0;Q6NZI2;Q6PF18;Q6PI77;Q6ZNG0;Q7Z4V0;Q7Z699;Q86SG2;Q8IUH5;Q8IWZ5;Q8IYX3;Q8IZU0;Q8N5A5-2;Q8N7W2-2;Q8NHQ1;Q8WWY3;Q8WYA6;Q8WYH8;Q96EZ8;Q96I34;Q96T49;Q99750;Q9GZV8;Q…	phosphorylation increases its affinity for PSIP1 (PubMed:16735438, PubMed:25082813, PubMed:29997176). {ECO:0000269|PubMed:15994933, ECO:0000269|PubMed:16735438, ECO:0000269|PubMed:16829576, ECO:0000269|PubMed:25082813, ECO:0000269|PubMed:29997176}.;SUBUNIT: Interacts with MYC (PubMed:15994933, PubMed:16829576). Interacts (via IBM motifs) with PSIP1 (via IBD domain)
sp|P06493|CDK1_HUMAN Cyclin-dependent kinase 1 OS=Homo sapiens OX=9606 GN=CDK1 PE=1 SV=3;tr|A0A024QZP7|A0A024QZP7_HUMAN Cell division cycle 2, G1 to S and G2 to M, isoform CRA_a OS=Homo sapiens OX=9606 GN=CDK1 PE=1 SV=1;tr|E5RIU6|E5RIU6_HUMAN Cyclin-depend	Cyclin-dependent kinase 1	CDK1;CDK12;CDK13;CDK14;CDK15;CDK16;CDK17;CDK18;CDK2;CDK3;CDK4;CDK5;CDK6;CDK9	0	7554200	0	0	0	0	0	5847600	7016900	5463700	10400000	0	0	0	0	6810000	0	0	0	0	0	0	0	0	9869300				-1	reviewed;unreviewed	Homo sapiens (Human)	/evidence="ECO:0000255|PROSITE-ProRule:PRU00159, ECO:0000255|PROSITE-ProRule:PRU10027";/note=""Proton acceptor"";/note=""Proton acceptor"";ACT_SITE 126";ACT_SITE 127";ACT_SITE 128";ACT_SITE 140";ACT_SITE 145";ACT_SITE 149";ACT_SITE 224";ACT_SITE 256";ACT_SITE 265";ACT_SITE 286";ACT_SITE 313";ACT_SITE 837";ACT_SITE 859"	/evidence="ECO:0000255|PROSITE-ProRule:PRU00159";/evidence=""ECO:0000255|PROSITE-ProRule:PRU00159, ECO:0000269|PubMed:17095507, ECO:0000269|PubMed:21565702"";"/evidence=""ECO:0000255|PROSITE-ProRule:PRU00159, ECO:0000269|PubMed:18566585"";"/evidence=""ECO:0000256|PROSITE-ProRule:PRU10141"";"/evidence=""ECO:0000305"";"/note=""ATP"";/note=""ATP"";BINDING 1040;BINDING 132";BINDING 145;BINDING 164";B…		CATALYTIC ACTIVITY: Reaction=[DNA-directed RNA polymerase] + ATP = ADP + H(+) + phospho-[DNA-directed RNA polymerase];CATALYTIC ACTIVITY: Reaction=ATP + L-seryl-[protein] = ADP + H(+) + O-phospho-L-seryl-[protein];CATALYTIC ACTIVITY: Reaction=ATP + L-seryl-[protein] = ADP + H(+) + O-phospho-L-seryl-[protein];CATALYTIC ACTIVITY: Reaction=ATP + L-threonyl-[protein] = ADP + H(+) + O-phospho-L-threon…	COFACTOR: Name=Mg(2+);Evidence={ECO:0000250};Evidence={ECO:0000269|PubMed:21565702};Note=Binds 2 Mg(2+) ions. {ECO:0000269|PubMed:21565702};Xref=ChEBI:CHEBI:18420		activated by interaction with cyclin E during the early stages of DNA synthesis to permit G1-S transition, and subsequently activated by cyclin A2 (cyclin A1 in germ cells) during the late stages of DNA replication to drive the transition from S phase to mitosis, the G2 phase. EZH2 phosphorylation promotes H3K27me3 maintenance and epigenetic gene silencing. Phosphorylates CABLES1 (By similarity).…		/evidence="ECO:0000269|PubMed:21565702";/note="Magnesium";METAL 132;METAL 145	/evidence="ECO:0000255|PROSITE-ProRule:PRU00159";/evidence=""ECO:0000255|PROSITE-ProRule:PRU00159, ECO:0000269|PubMed:17095507, ECO:0000269|PubMed:21565702"";"/note=""ATP"";/evidence=""ECO:0000255|PROSITE-ProRule:PRU00159, ECO:0000269|PubMed:18566585"";/note=""ATP"";NP_BIND 10..18;NP_BIND 10..18";NP_BIND 104..106;NP_BIND 109..117";NP_BIND 12..20";NP_BIND 129..132;NP_BIND 141..149";NP_BIND 150..15…		/note="CDK7 binding";SITE 166;SITE 88..89;SITE 9	3D-structure;Acetylation;Alternative splicing;Apoptosis;ATP-binding;Biological rhythms;Cell cycle;Cell division;Cell junction;Cell membrane;Cell projection;Chromosomal rearrangement;Cytoplasm;Cytoplasmic vesicle;Cytoskeleton;Differentiation;Disease variant;DNA damage;DNA repair;Endosome;Host cell receptor for virus entry;Host-virus interaction;Isopeptide bond;Kinase;Lissencephaly;Magnesium;Meiosi…	Evidence at protein level	A0A384NQ31;A1A5D9;A1L4K1;A6NC98;A6NEM1;A6NLX3;O00167-2;O15392;O15409;O43508;O43790;O43829;O60260-5;O60563;O60583;O60583-1;O60583-2;O60885-1;O75618-1;O75909;O75909-2;O76011;O94868-3;O94992;O95067;O95273;O95678;O95835;O96020;P00533;P01106;P01112;P03070;P03129;P04608;P05067;P06396;P06400;P07900;P08238;P08779;P09936;P0CG48;P14373;P14635;P19012;P19525;P20226;P20248;P21796;P22607;P23560-2;P24385;P24863…	CAPRIN2 functions as a scaffold for the complex by binding to CCNY via its N terminus and to CDK14 via its C terminus (PubMed:27821587). Interacts with CCNY;CDKN1B inhibits the kinase activity of CDK2 through conformational rearrangements (PubMed:8684460). Interacts with cyclins A, B1, B3, D, or E (PubMed:10499802, PubMed:10884347, PubMed:12185076, PubMed:23781148). Interacts with CDK2AP2 (PubMed…
sp|Q03701|CEBPZ_HUMAN CCAAT/enhancer-binding protein zeta OS=Homo sapiens OX=9606 GN=CEBPZ PE=1 SV=3	CCAAT/enhancer-binding protein zeta	CEBPZ	7259900	5044400	0	0	0	10063000	0	0	6978200	6764900	0	0	0	0	5193400	0	5446400	0	0	0	0	0	6874200	6511800	0				-1	reviewed;unreviewed	Homo sapiens (Human)							FUNCTION: Stimulates transcription from the HSP70 promoter.						Acetylation;Activator;Nucleus;Phosphoprotein;Proteomics identification;Reference proteome;Transcription;Transcription regulation	Evidence at protein level
sp|P07199|CENPB_HUMAN Major centromere autoantigen B OS=Homo sapiens OX=9606 GN=CENPB PE=1 SV=2	Major centromere autoantigen B	CENPB	6597000	5399700	5909500	5404200	5591700	0	0	0	0	0	0	0	0	0	0	0	0	0	0	0	0	0	0	0	0				-1	reviewed	Homo sapiens (Human)						/note="H-T-H motif";DNA_BIND 28..48;DNA_BIND 97..129	FUNCTION: Interacts with centromeric heterochromatin in chromosomes and binds to a specific 17 bp subset of alphoid satellite DNA, called the CENP-B box (PubMed:11726497). May organize arrays of centromere satellite DNA into a higher-order structure which then directs centromere formation and kinetochore assembly in mammalian chromosomes (Probable). {ECO:0000269|PubMed:11726497, ECO:0000305}.						3D-structure;ADP-ribosylation;Centromere;Chromosome;DNA-binding;Isopeptide bond;Methylation;Nucleus;Phosphoprotein;Reference proteome;Ubl conjugation	Evidence at protein level		SUBUNIT: Antiparallel homodimer (PubMed:1469042, PubMed:14522975). Interacts with CENPT (PubMed:19412974). Identified in a centromere complex containing histones H2A, H2B and H4, and at least CENPA, CENPB, CENPC, CENPT, CENPN, HJURP, SUPT16H, SSRP1 and RSF1 (PubMed:27499292). {ECO:0000269|PubMed:14522975, ECO:0000269|PubMed:1469042, ECO:0000269|PubMed:19412974, ECO:0000269|PubMed:27499292}.
sp|Q8N2Z9|CENPS_HUMAN Centromere protein S OS=Homo sapiens OX=9606 GN=CENPS PE=1 SV=1;sp|Q8N2Z9-3|CENPS_HUMAN Isoform 3 of Centromere protein S OS=Homo sapiens OX=9606 GN=CENPS;sp|Q8N2Z9-2|CENPS_HUMAN Isoform 2 of Centromere protein S OS=Homo sapiens OX=96	Centromere protein S	CENPS	0	0	0	7757500	8516300	6887700	6414800	6984700	7854200	6720800	8081600	7309000	0	0	7588000	0	0	0	7052300	0	0	0	0	0	6396700				-1	reviewed	Homo sapiens (Human)							FUNCTION: DNA-binding component of the Fanconi anemia (FA) core complex. Required for the normal activation of the FA pathway, leading to monoubiquitination of the FANCI-FANCD2 complex in response to DNA damage, cellular resistance to DNA cross-linking drugs, and prevention of chromosomal breakage (PubMed:20347428, PubMed:20347429). In complex with CENPX (MHF heterodimer), crucial cofactor for FA…						3D-structure;Acetylation;Alternative splicing;Cell cycle;Cell division;Centromere;Chromosome;DNA damage;DNA repair;DNA-binding;Kinetochore;Mitosis;Nucleus;Reference proteome	Evidence at protein level	A8MT69;P42858;Q7Z699;Q8IX15-3;Q969G2;Q9UI47-2	SUBUNIT: Heterodimer with CENPX, sometimes called MHF;this interaction stabilizes both partners (PubMed:19620631, PubMed:20347428, PubMed:20347429, PubMed:24522885). MHF heterodimers can assemble to form tetrameric structures (PubMed:22304917). MHF also coassemble with CENPT-CENPW heterodimers at centromeres to form the tetrameric CENP-T-W-S-X complex (PubMed:22304917, PubMed:24522885). Forms a d…
tr|H0Y2V6|H0Y2V6_HUMAN Centrosomal protein of 170 kDa (Fragment) OS=Homo sapiens OX=9606 GN=CEP170 PE=1 SV=1;sp|Q5SW79|CE170_HUMAN Centrosomal protein of 170 kDa OS=Homo sapiens OX=9606 GN=CEP170 PE=1 SV=1;sp|Q5SW79-2|CE170_HUMAN Isoform 2 of Centrosomal p	Centrosomal protein of 170 kDa	CEP170;CEP170P1	0	6643800	5820600	0	0	0	0	5407300	5856200	5775600	0	0	0	0	0	0	0	0	0	0	0	0	0	0	0				-1	reviewed;unreviewed	Homo sapiens (Human)							FUNCTION: Plays a role in microtubule organization (PubMed:15616186). Required for centriole subdistal appendage assembly (PubMed:28422092). {ECO:0000269|PubMed:15616186, ECO:0000269|PubMed:28422092}.						3D-structure;Alternative splicing;Coiled coil;Cytoplasm;Cytoskeleton;Membrane;Microtubule;Phosphoprotein;Proteomics identification;Reference proteome;Transmembrane;Transmembrane helix	Evidence at protein level;Uncertain	A1L4H1;E2PSM9;O43482;P12520;P25800;P61968;Q13155;Q8IYE0-2;Q8NHS4;Q969G3;Q96CS2;Q96HB5;Q96HB5-4;Q96L14;Q99819;Q9BU64;Q9BVG8;Q9H2F9;Q9NRI5;Q9Y6R9	efficient complex formation may be dependent on the presence of CCDC61 (PubMed:30354798). {ECO:0000250|UniProtKB:Q6A065, ECO:0000269|PubMed:15616186, ECO:0000269|PubMed:28422092, ECO:0000269|PubMed:30354798, ECO:0000269|PubMed:31789463}.;leading to recruitment to centrosomes (PubMed:28422092). Interacts with PLK1 (PubMed:15616186). Interacts with NIN (By similarity). Interacts with FHDC1 (By simi…
sp|P41208|CETN2_HUMAN Centrin-2 OS=Homo sapiens OX=9606 GN=CETN2 PE=1 SV=1	Centrin-2	CETN2	27589000	28906000	28884000	31916000	28156000	20358000	15186000	17427000	18059000	17253000	27641000	26883000	35087000	30785000	38375000	23657000	19360000	23709000	21058000	26097000	28805000	26945000	22413000	21824000	23905000				-1	reviewed	Homo sapiens (Human)							FUNCTION: As a component of the TREX-2 complex, involved in the export of mRNAs to the cytoplasm through the nuclear pores. {ECO:0000269|PubMed:22307388, ECO:0000305|PubMed:23591820}.;FUNCTION: Involved in global genome nucleotide excision repair (GG-NER) by acting as component of the XPC complex. Cooperatively with RAD23B appears to stabilize XPC. In vitro, stimulates DNA binding of the XPC:RAD2…		/evidence="ECO:0000255|PROSITE-ProRule:PRU00448";/note="Calcium 1";/note="Calcium 2";METAL 150;METAL 152;METAL 154;METAL 156;METAL 161;METAL 41;METAL 43;METAL 45;METAL 47;METAL 52				3D-structure;Acetylation;Calcium;Cell cycle;Cell division;Cytoplasm;Cytoskeleton;DNA damage;DNA repair;Isopeptide bond;Metal-binding;Mitosis;mRNA transport;Nuclear pore complex;Nucleus;Phosphoprotein;Protein transport;Reference proteome;Repeat;Translocation;Transport;Ubl conjugation	Evidence at protein level	A8K8P3;O43303;P42858;Q01831;Q2NKQ1-4;Q8NA72;Q8NA72-3;Q96PV4;Q9H0E7	SUBUNIT: Monomer. Homooligomer (PubMed:15356003). Interacts with SFI1 (PubMed:16956364). Interacts with CCP110 (PubMed:16760425). Component of the XPC complex composed of XPC, RAD23B and CETN2 (PubMed:11279143, PubMed:15964821, PubMed:16533048, PubMed:16627479). Component of the nuclear pore complex (NPC)-associated TREX-2 complex (transcription and export complex 2), composed of at least GANP, 2…
sp|P23528|COF1_HUMAN Cofilin-1 OS=Homo sapiens OX=9606 GN=CFL1 PE=1 SV=3;tr|G3V1A4|G3V1A4_HUMAN Cofilin-1 OS=Homo sapiens OX=9606 GN=CFL1 PE=1 SV=1;tr|E9PP50|E9PP50_HUMAN Cofilin-1 (Fragment) OS=Homo sapiens OX=9606 GN=CFL1 PE=1 SV=8;tr|E9PK25|E9PK25_HUMAN	Cofilin-1	CFL1;CFL2	7117600	32609000	0	14989000	15978000	14520000	10107000	25893000	35087000	11080000	42594000	13334000	0	0	6573600	32232000	3431800	7073100	0	4597900	15414000	13541000	11068000	3404600	44641000				-1	reviewed;unreviewed	Homo sapiens (Human)							FUNCTION: Binds to F-actin and exhibits pH-sensitive F-actin depolymerizing activity (PubMed:11812157). In conjunction with the subcortical maternal complex (SCMC), plays an essential role for zygotes to progress beyond the first embryonic cell divisions via regulation of actin dynamics (PubMed:15580268). Required for the centralization of the mitotic spindle and symmetric division of zygotes (By…						3D-structure;Acetylation;Actin-binding;Alternative splicing;Cell membrane;Cell projection;Cytoplasm;Cytoskeleton;Direct protein sequencing;Disease variant;Host-virus interaction;Isopeptide bond;Membrane;Nemaline myopathy;Nucleus;Phosphoprotein;Proteomics identification;Reference proteome;Ubl conjugation	Evidence at protein level	O14939;P00533;P0DOE7;P50461;P53667;P54253;P57058;P60709;P60981;P61019;P63104;P63261;P78317;Q08426;Q13393;Q14204;Q1KLZ0;Q549N0;Q7KZS0;Q8WYL5;Q92876;Q96CV9;Q9C029;Q9NUX5	SUBUNIT: (Microbial infection) Interacts with human respiratory syncytial virus (HRSV) matrix protein;possibly two molecules of CFL2 can interact with one molecule if CSRP3. {ECO:0000269|PubMed:19752190}.;SUBUNIT: Can bind G- and F-actin in a 1:1 ratio of cofilin to actin (PubMed:11812157). It is a major component of intranuclear and cytoplasmic actin rods (By similarity). Interacts with the subc…
sp|Q13111|CAF1A_HUMAN Chromatin assembly factor 1 subunit A OS=Homo sapiens OX=9606 GN=CHAF1A PE=1 SV=3;sp|Q13111-3|CAF1A_HUMAN Isoform 3 of Chromatin assembly factor 1 subunit A OS=Homo sapiens OX=9606 GN=CHAF1A;sp|Q13111-2|CAF1A_HUMAN Isoform 2 of Chroma	Chromatin assembly factor 1 subunit A	CHAF1A	23174000	23298000	20106000	23697000	23702000	22089000	23622000	24963000	25250000	25191000	32062000	33620000	33564000	33319000	36288000	29845000	32109000	32396000	32396000	38074000	41890000	44217000	40140000	41551000	43832000				-1	reviewed;unreviewed	Homo sapiens (Human)							FUNCTION: Core component of the CAF-1 complex, a complex that is thought to mediate chromatin assembly in DNA replication and DNA repair. Assembles histone octamers onto replicating DNA in vitro. CAF-1 performs the first step of the nucleosome assembly process, bringing newly synthesized histones H3 and H4 to replicating DNA;histones H2A/H2B can bind to this chromatin precursor subsequent to DNA …						Alternative splicing;Cell cycle;Chaperone;DNA damage;DNA repair;DNA replication;Isopeptide bond;Nucleus;Phosphoprotein;Proteomics identification;Reference proteome;Ubl conjugation	Evidence at protein level	A8MTQ0;A8MW99;P12004;P15884;P15884-3;P16333;P26367;P27986;P45973;P51692;P78424;P84243;Q04864;Q04864-2;Q13111;Q6ZNG0;Q71DI3;Q96RU7;Q99684;Q9UHV2;Q9UIS9	SUBUNIT: Homodimer. Part of the CAF-1 complex that contains RBBP4, CHAF1B and CHAF1A. CHAF1A binds directly to CHAF1B. Only minor amounts of RBBP4 are complexed with CHAF1A and CHAF1B in G1 phase. CHAF1A binds directly to PCNA and to CBX1. Interacts with MBD1 (PubMed:12697822). Interacts directly with CBX5 via the PxVxL motif. Interacts with CBX5. Interacts with histones H3.1, H3.2 and H3.1t (Pub…
sp|Q13112|CAF1B_HUMAN Chromatin assembly factor 1 subunit B OS=Homo sapiens OX=9606 GN=CHAF1B PE=1 SV=1	Chromatin assembly factor 1 subunit B	CHAF1B	22734000	23754000	17315000	25042000	20707000	24757000	21497000	25169000	26855000	25607000	34434000	33967000	27450000	32037000	33587000	25743000	27634000	25866000	31202000	31269000	45925000	39811000	42856000	45245000	48681000				-1	reviewed	Homo sapiens (Human)							FUNCTION: Complex that is thought to mediate chromatin assembly in DNA replication and DNA repair. Assembles histone octamers onto replicating DNA in vitro. CAF-1 performs the first step of the nucleosome assembly process, bringing newly synthesized histones H3 and H4 to replicating DNA;histones H2A/H2B can bind to this chromatin precursor subsequent to DNA replication to complete the histone oct…						Acetylation;Cell cycle;Cytoplasm;Direct protein sequencing;DNA damage;DNA repair;DNA replication;Nucleus;Phosphoprotein;Reference proteome;Repeat;Transcription;Transcription regulation;WD repeat	Evidence at protein level	Q9NVP2;Q9Y294	SUBUNIT: Subunit of the CAF-1 complex that contains RBBP4, CHAF1B and CHAF1A. CHAF1A binds directly to CHAF1B. Only minor amounts of RBBP4 are complexed with CHAF1A and CHAF1B in G1 phase. In G2 and S phase also monomeric CHAF1B is detected. Interacts with histones H3.1, H3.2 and H3.1t (PubMed:33857403). {ECO:0000250|UniProtKB:Q5R1S9, ECO:0000269|PubMed:33857403}.
sp|Q86WJ1|CHD1L_HUMAN Chromodomain-helicase-DNA-binding protein 1-like OS=Homo sapiens OX=9606 GN=CHD1L PE=1 SV=3;sp|Q86WJ1-2|CHD1L_HUMAN Isoform 2 of Chromodomain-helicase-DNA-binding protein 1-like OS=Homo sapiens OX=9606 GN=CHD1L;tr|A0A494C1F7|A0A494C1F	Chromodomain-helicase-DNA-binding protein 1-like	CHD1L	0	0	0	0	0	0	0	0	0	0	0	0	0	0	0	0	0	0	0	0	0	0	0	0	0				-1	reviewed;unreviewed	Homo sapiens (Human)				CATALYTIC ACTIVITY: Reaction=ATP + H2O = ADP + H(+) + phosphate;EC=3.6.4.12;Evidence={ECO:0000269|PubMed:29220653};Xref=Rhea:RHEA:13065, ChEBI:CHEBI:15377, ChEBI:CHEBI:15378, ChEBI:CHEBI:30616, ChEBI:CHEBI:43474, ChEBI:CHEBI:456216			FUNCTION: DNA helicase which plays a role in chromatin-remodeling following DNA damage (PubMed:19661379, PubMed:29220653). Targeted to sites of DNA damage through interaction with poly(ADP-ribose) and functions to regulate chromatin during DNA repair (PubMed:19661379). Able to catalyze nucleosome sliding in an ATP-dependent manner (PubMed:19661379). Helicase activity is strongly stimulated upon p…			/evidence="ECO:0000255|PROSITE-ProRule:PRU00541";/note="ATP";NP_BIND 71..78			3D-structure;Alternative splicing;ATP-binding;Coiled coil;DNA damage;DNA repair;Helicase;Hydrolase;Methylation;Nucleotide-binding;Nucleus;Phosphoprotein;Proteomics identification;Reference proteome	Evidence at protein level	P09874	interacts only when PARP1 is poly-ADP-ribosylated (PARylated) (PubMed:19661379, PubMed:29220653). Interacts with CIAO1 (PubMed:23891004). {ECO:0000269|PubMed:19661379, ECO:0000269|PubMed:23891004, ECO:0000269|PubMed:29220653}.;SUBUNIT: Interacts (via macro domain) with PARP1
tr|A0A2R8Y425|A0A2R8Y425_HUMAN DNA helicase (Fragment) OS=Homo sapiens OX=9606 GN=CHD4 PE=1 SV=1;tr|A0A2U3TZM0|A0A2U3TZM0_HUMAN DNA helicase OS=Homo sapiens OX=9606 GN=CHD4 PE=1 SV=1;tr|A0A2R8Y212|A0A2R8Y212_HUMAN DNA helicase OS=Homo sapiens OX=9606 GN=CH	Chromodomain-helicase-DNA-binding protein 4	CHD3;CHD4;CHD5	11534000	16304000	10249000	13320000	14978000	11710000	10859000	14441000	14036000	13304000	41586000	34408000	36555000	34580000	40260000	20158000	19538000	19548000	18001000	18275000	10409000	9307700	7981300	7301700	12583000				-1	reviewed;unreviewed	Homo sapiens (Human)				CATALYTIC ACTIVITY: Reaction=ATP + H2O = ADP + H(+) + phosphate;EC=3.6.4.12;Evidence={ECO:0000256|ARBA:ARBA00001665};Evidence={ECO:0000269|PubMed:30397230};Xref=Rhea:RHEA:13065, ChEBI:CHEBI:15377, ChEBI:CHEBI:15378, ChEBI:CHEBI:30616, ChEBI:CHEBI:43474, ChEBI:CHEBI:456216			FUNCTION: Chromatin-remodeling protein that binds DNA through histones and regulates gene transcription. May specifically recognize and bind trimethylated 'Lys-27' (H3K27me3) and non-methylated 'Lys-4' of histone H3. Plays a role in the development of the nervous system by activating the expression of genes promoting neuron terminal differentiation. In parallel, it may also positively regulate th…			/evidence="ECO:0000250|UniProtKB:Q14839, ECO:0000255|PROSITE-ProRule:PRU00541";/evidence=""ECO:0000255|PROSITE-ProRule:PRU00541"";/note=""ATP"";NP_BIND 725..732";NP_BIND 751..758";NP_BIND 761..768"			3D-structure;Acetylation;Alternative splicing;ATP-binding;Chromatin regulator;Coiled coil;Cytoplasm;Cytoskeleton;Differentiation;Disease variant;DNA-binding;Helicase;Host-virus interaction;Hydrolase;Isopeptide bond;Mental retardation;Metal-binding;Methylation;Neurogenesis;Nucleotide-binding;Nucleus;Phosphoprotein;Proteomics identification;Reference proteome;Repeat;Spermatogenesis;Transcription;Tr…	Evidence at protein level;Inferred from homology	O60341;O75381;O75400;O95365;P01106;P17844;P42858;P61956;P70326;Q13263;Q13547;Q17R98;Q8NC51;Q99728;Q9Y2X7	SUBUNIT: (Microbial infection) Interacts with Hantaan hantavirus nucleoprotein. {ECO:0000269|PubMed:14609633}.;SUBUNIT: Interacts with KLF1;"SUBUNIT: May be part of a nucleosome remodeling and histone deacetylation, NuRD-like, complex composed at least of GATAD2B, HDAC1, HDAC2 and MTA3. {ECO:0000250}.";SUBUNIT: (Microbial infection) Interacts with Seoul hantavirus nucleoprotein. {ECO:0000269|PubM…
sp|Q9P2D1|CHD7_HUMAN Chromodomain-helicase-DNA-binding protein 7 OS=Homo sapiens OX=9606 GN=CHD7 PE=1 SV=3;tr|A0A8Q3WKT9|A0A8Q3WKT9_HUMAN DNA helicase OS=Homo sapiens OX=9606 GN=CHD7 PE=1 SV=1	Chromodomain-helicase-DNA-binding protein 7	CHD6;CHD7;CHD8;CHD9	7693200	8143200	6998000	6331600	7289000	6876600	7808100	6661900	6144900	6877600	15136000	18850000	16208000	14617000	15661000	8658400	12476000	13234000	11182000	11214000	3425900	0	2619800	3910800	5199500				-1	reviewed;unreviewed	Homo sapiens (Human)				CATALYTIC ACTIVITY: Reaction=ATP + H2O = ADP + H(+) + phosphate;EC=3.6.4.12;Evidence={ECO:0000255|HAMAP-Rule:MF_03071};Evidence={ECO:0000256|ARBA:ARBA00001665};Evidence={ECO:0000269|PubMed:17027977};Xref=Rhea:RHEA:13065, ChEBI:CHEBI:15377, ChEBI:CHEBI:15378, ChEBI:CHEBI:30616, ChEBI:CHEBI:43474, ChEBI:CHEBI:456216			FUNCTION: (Microbial infection) Acts as a transcriptional repressor of different viruses including influenza virus or papillomavirus. During influenza virus infection, the viral polymerase complex localizes CHD6 to inactive chromatin where it gets degraded in a proteasome independent-manner. {ECO:0000269|PubMed:20631145, ECO:0000269|PubMed:21899694, ECO:0000269|PubMed:23408615}.;FUNCTION: Acts as…			/evidence="ECO:0000255|HAMAP-Rule:MF_03071";/evidence=""ECO:0000255|PROSITE-ProRule:PRU00541"";/note=""ATP"";NP_BIND 486..493";NP_BIND 836..843";NP_BIND 885..892";NP_BIND 993..1000"			3D-structure;Acetylation;Activator;Alternative splicing;ATP-binding;Autism;Autism spectrum disorder;Chromatin regulator;Coiled coil;Cytoplasm;Disease variant;DNA-binding;Helicase;Host-virus interaction;Hydrolase;Hypogonadotropic hypogonadism;Isopeptide bond;Kallmann syndrome;Methylation;Nucleotide-binding;Nucleus;Phosphoprotein;Proteomics identification;Reference proteome;Repeat;Repressor;rRNA pr…	Evidence at protein level	O00154;O95365;P61964;Q07869;Q15291;Q86U86;Q8TAQ2;Q9HCK8-2;Q9P2D1;Q9UBL3	involved in activation of the transcription. {ECO:0000269|PubMed:16314513}.;SUBUNIT: Interacts with p53/TP53, histone H1, CTNNB1, CTCF and PIAS3. Component of some MLL1/MLL complex, at least composed of the core components KMT2A/MLL1, ASH2L, HCFC1/HCF1, WDR5 and RBBP5, as well as the facultative components BAP18, CHD8, E2F6, HSP70, INO80C, KANSL1, LAS1L, MAX, MCRS1, MGA, KAT8/MOF, PELP1, PHF20, P…
tr|J3QK89|J3QK89_HUMAN Calcium homeostasis endoplasmic reticulum protein OS=Homo sapiens OX=9606 GN=CHERP PE=1 SV=1;sp|Q8IWX8|CHERP_HUMAN Calcium homeostasis endoplasmic reticulum protein OS=Homo sapiens OX=9606 GN=CHERP PE=1 SV=3	Calcium homeostasis endoplasmic reticulum protein	CHERP	0	4906600	4378700	0	5129500	5075500	5270600	5583900	5879600	5164100	0	0	0	0	0	4819400	0	0	0	0	7020100	0	8066800	6483700	6015200				-1	reviewed;unreviewed	Homo sapiens (Human)							FUNCTION: Involved in calcium homeostasis, growth and proliferation. {ECO:0000269|PubMed:10794731, ECO:0000269|PubMed:12656674}.						Acetylation;Coiled coil;Cytoplasm;Endoplasmic reticulum;Isopeptide bond;Phosphoprotein;Proteomics identification;Reference proteome;Ubl conjugation	Evidence at protein level	O43251-10;O60504;P26368;P49761;Q04726-4;Q14296;Q14562;Q14847-2;Q15637;Q5HY92;Q6P1W5;Q6UY14-3;Q70EL1-9;Q70Z53;Q8IUC1;Q8IYX7;Q8WVK2;Q9NQ29;Q9Y5V3
sp|Q9NRG0|CHRC1_HUMAN Chromatin accessibility complex protein 1 OS=Homo sapiens OX=9606 GN=CHRAC1 PE=1 SV=1;tr|E5RGS9|E5RGS9_HUMAN Chromatin accessibility complex protein 1 OS=Homo sapiens OX=9606 GN=CHRAC1 PE=1 SV=1	Chromatin accessibility complex protein 1	CHRAC1	52166000	55736000	55870000	61895000	54456000	44023000	53619000	47792000	51585000	48601000	68340000	61526000	61827000	53383000	64416000	49342000	48387000	52073000	0	49751000	46893000	56885000	52425000	42971000	48969000				-1	reviewed;unreviewed	Homo sapiens (Human)							FUNCTION: Forms a complex with DNA polymerase epsilon subunit POLE3 and binds naked DNA, which is then incorporated into chromatin, aided by the nucleosome remodeling activity of ISWI/SNF2H and ACF1. Does not enhance nucleosome sliding activity of the ACF-5 ISWI chromatin remodeling complex (PubMed:14759371). {ECO:0000269|PubMed:14759371}.						Acetylation;Coiled coil;DNA-binding;DNA-directed DNA polymerase;Nucleotidyltransferase;Nucleus;Phosphoprotein;Proteomics identification;Reference proteome;Transferase	Evidence at protein level	Q8IZU0;Q9NRF9	binds to DNA (PubMed:10880450). Component of the CHRAC ISWI chromatin remodeling complex at least composed of SMARCA5/SNF2H, BAZ1A/ACF1, CHRAC1 and POLE3;SUBUNIT: Heterodimer with POLE3;the complex preferentially binds DNA through the CHRAC1-POLE3 heterodimer and possesses ATP-dependent nucleosome-remodeling activity (PubMed:10880450). Within the complex, the heterodimer with POLE3 interacts with…
tr|X6R700|X6R700_HUMAN Chromatin target of PRMT1 protein OS=Homo sapiens OX=9606 GN=CHTOP PE=1 SV=1;sp|Q9Y3Y2-4|CHTOP_HUMAN Isoform 3 of Chromatin target of PRMT1 protein OS=Homo sapiens OX=9606 GN=CHTOP;sp|Q9Y3Y2|CHTOP_HUMAN Chromatin target of PRMT1 prot	Chromatin target of PRMT1 protein	CHTOP	0	0	0	0	0	9274000	0	0	10813000	0	0	0	0	0	0	0	0	10443000	14157000	9909300	14360000	0	0	13310000	12841000				-1	reviewed;unreviewed	Homo sapiens (Human)							FUNCTION: Plays an important role in the ligand-dependent activation of estrogen receptor target genes (PubMed:19858291). May play a role in the silencing of fetal globin genes (PubMed:20688955). Recruits the 5FMC complex to ZNF148, leading to desumoylation of ZNF148 and subsequent transactivation of ZNF148 target genes (By similarity). Plays an important role in the tumorigenicity of glioblastom…						Acetylation;Alternative splicing;Isopeptide bond;Methylation;mRNA transport;Nucleus;Phosphoprotein;Proteomics identification;Reference proteome;RNA-binding;Transcription;Transcription regulation;Transport;Ubl conjugation	Evidence at protein level	O00148;P09012;P78362;P84090;P98179;Q13838;Q16637;Q5VWX1;Q6NSJ2-2;Q86V81;Q99873;Q9NRW3;Q9UBU9	in the complex interacts (methylated) with ALYREF/THOC4 and with DDX39B in a methylation-independent manner. Interacts (methylated) with NXF1;SUBUNIT: Interacts with PRMT1 and PRMT5 (PubMed:25284789). Interacts with the 5FMC complex;the interaction is methylation-dependent. Interacts with FYTTD1, SET and PRC1 complex members CBX4, RNF2 and PHC2;the interaction is mutually exclusive with the NXF1:…
sp|Q8WWK9-6|CKAP2_HUMAN Isoform 4 of Cytoskeleton-associated protein 2 OS=Homo sapiens OX=9606 GN=CKAP2;sp|Q8WWK9-5|CKAP2_HUMAN Isoform 3 of Cytoskeleton-associated protein 2 OS=Homo sapiens OX=9606 GN=CKAP2;sp|Q8WWK9|CKAP2_HUMAN Cytoskeleton-associated pr	Cytoskeleton-associated protein 2	CKAP2	12321000	10364000	10459000	12306000	10408000	9855300	8279800	9304600	9610400	8733800	8609800	0	8885900	7967900	9901500	7783000	10234000	9429100	10201000	0	12122000	9738800	10669000	6156600	0				-1	reviewed;unreviewed	Homo sapiens (Human)							FUNCTION: Possesses microtubule stabilizing properties. Involved in regulating aneuploidy, cell cycling, and cell death in a p53/TP53-dependent manner (By similarity). {ECO:0000250}.						Alternative splicing;Apoptosis;Cell cycle;Cytoplasm;Cytoskeleton;Microtubule;Phosphoprotein;Proteomics identification;Reference proteome	Evidence at protein level		SUBUNIT: Associates with alpha- and beta-tubulins. {ECO:0000250}.
sp|Q8IYA6|CKP2L_HUMAN Cytoskeleton-associated protein 2-like OS=Homo sapiens OX=9606 GN=CKAP2L PE=1 SV=4;tr|F8WBE0|F8WBE0_HUMAN Cytoskeleton-associated protein 2-like OS=Homo sapiens OX=9606 GN=CKAP2L PE=1 SV=1;sp|Q8IYA6-2|CKP2L_HUMAN Isoform 2 of Cytoskel	Cytoskeleton-associated protein 2-like	CKAP2L	0	0	0	0	0	0	0	0	0	0	0	0	0	0	0	0	0	0	0	0	0	0	0	0	0				-1	reviewed;unreviewed	Homo sapiens (Human)							FUNCTION: Microtubule-associated protein required for mitotic spindle formation and cell-cycle progression in neural progenitor cells. {ECO:0000269|PubMed:25439729}.						Alternative splicing;Cytoplasm;Cytoskeleton;Isopeptide bond;Mental retardation;Phosphoprotein;Proteomics identification;Reference proteome;Ubl conjugation	Evidence at protein level
sp|Q14008|CKAP5_HUMAN Cytoskeleton-associated protein 5 OS=Homo sapiens OX=9606 GN=CKAP5 PE=1 SV=3;sp|Q14008-3|CKAP5_HUMAN Isoform 3 of Cytoskeleton-associated protein 5 OS=Homo sapiens OX=9606 GN=CKAP5;sp|Q14008-2|CKAP5_HUMAN Isoform 2 of Cytoskeleton-ass	Cytoskeleton-associated protein 5	CKAP5	17860000	17758000	17001000	19174000	18955000	16798000	19495000	20945000	19535000	16586000	22940000	18706000	19324000	14339000	16878000	23869000	17757000	17549000	15529000	17785000	19693000	17526000	19087000	18138000	23860000				-1	reviewed;unreviewed	Homo sapiens (Human)							FUNCTION: Binds to the plus end of microtubules and regulates microtubule dynamics and microtubule organization. Acts as processive microtubule polymerase. Promotes cytoplasmic microtubule nucleation and elongation. Plays a major role in organizing spindle poles. In spindle formation protects kinetochore microtubules from depolymerization by KIF2C and has an essential role in centrosomal microtub…						3D-structure;Acetylation;Alternative splicing;Cell cycle;Cell division;Centromere;Chromosome;Cytoplasm;Cytoskeleton;Kinetochore;Mitosis;Phosphoprotein;Proteomics identification;Reference proteome;Repeat	Evidence at protein level	O75410;O75410-1;O75410-6;P16333;Q9P270;Q9Y6A5	indicative for an association with the NDC80 complex (PubMed:27156448). {ECO:0000269|PubMed:11903063, ECO:0000269|PubMed:15703215, ECO:0000269|PubMed:21297582, ECO:0000269|PubMed:21646404, ECO:0000269|PubMed:23532825, ECO:0000269|PubMed:25596274, ECO:0000269|PubMed:27156448}.;SUBUNIT: Interacts with TACC1 (PubMed:11903063). Interacts with SLAIN2 and SLAIN1 (PubMed:21646404). Interacts with HNRNPA…
tr|A0A0S2Z471|A0A0S2Z471_HUMAN creatine kinase (Fragment) OS=Homo sapiens OX=9606 GN=CKB PE=1 SV=1;sp|P12277|KCRB_HUMAN Creatine kinase B-type OS=Homo sapiens OX=9606 GN=CKB PE=1 SV=1;tr|H0YJG0|H0YJG0_HUMAN creatine kinase (Fragment) OS=Homo sapiens OX=960	Creatine kinase B-type	CKB;CKM	0	14256000	0	6874500	4200300	4163500	0	9250800	17651000	3352500	21439000	4203600	0	0	0	15675000	0	0	0	0	6000000	4173500	0	0	18311000				-1	reviewed;unreviewed	Homo sapiens (Human)		/evidence="ECO:0000255|PROSITE-ProRule:PRU00843";/evidence=""ECO:0000256|PROSITE-ProRule:PRU00843"";"/evidence=""ECO:0000269|PubMed:18977227"";/note=""ATP"";/note=""creatine;/note=""creatine"";BINDING 130;BINDING 132;BINDING 191;BINDING 191";BINDING 215;BINDING 232;BINDING 236;BINDING 260";BINDING 285;BINDING 292;BINDING 320;BINDING 335;BINDING 335";BINDING 45";BINDING 72;via amide nitrogen"""		CATALYTIC ACTIVITY: Reaction=ATP + creatine = ADP + H(+) + N-phosphocreatine;EC=2.7.3.2;Evidence={ECO:0000250|UniProtKB:P00563, ECO:0000255|PROSITE-ProRule:PRU10029};Evidence={ECO:0000255|PROSITE-ProRule:PRU10029, ECO:0000269|PubMed:8186255};Evidence={ECO:0000269|PubMed:8186255};PhysiologicalDirection=left-to-right;Xref=Rhea:RHEA:17157, ChEBI:CHEBI:15378, ChEBI:CHEBI:30616, ChEBI:CHEBI:57947, ChE…			FUNCTION: Reversibly catalyzes the transfer of phosphate between ATP and various phosphogens (e.g. creatine phosphate) (PubMed:8186255). Creatine kinase isoenzymes play a central role in energy transduction in tissues with large, fluctuating energy demands, such as skeletal muscle, heart, brain and spermatozoa (Probable). Acts as a key regulator of adaptive thermogenesis as part of the futile cre…			/evidence="ECO:0000255|PROSITE-ProRule:PRU00843";/evidence=""ECO:0000256|PROSITE-ProRule:PRU00843"";"/evidence=""ECO:0000269|PubMed:18977227"";/note=""ATP"";NP_BIND 118..123;NP_BIND 128..132;NP_BIND 128..132";NP_BIND 152..156;NP_BIND 316..320;NP_BIND 320..325";NP_BIND 344..349";NP_BIND 43..47;NP_BIND 71..76";NP_BIND 90..94";NP_BIND 99..103"			3D-structure;ATP-binding;Cytoplasm;Direct protein sequencing;Kinase;Mitochondrion;Nitration;Nucleotide-binding;Phosphoprotein;Proteomics identification;Reference proteome;Transferase	Evidence at protein level;Evidence at transcript level	P12532;P42858;PRO_0000278738 [Q03463];Q96DX5	SUBUNIT: Dimer of identical or non-identical chains, which can be either B (brain type) or M (muscle type). With MM being the major form in skeletal muscle and myocardium, MB existing in myocardium, and BB existing in many tissues, especially brain. {ECO:0000250|UniProtKB:P12277}.;"SUBUNIT: Dimer of identical or non-identical chains, which can be either B (brain type) or M (muscle type). With MM …
sp|P12532|KCRU_HUMAN Creatine kinase U-type, mitochondrial OS=Homo sapiens OX=9606 GN=CKMT1B PE=1 SV=1;sp|P12532-2|KCRU_HUMAN Isoform 2 of Creatine kinase U-type, mitochondrial OS=Homo sapiens OX=9606 GN=CKMT1B;tr|F8WCN3|F8WCN3_HUMAN creatine kinase OS=Hom	Creatine kinase U-type, mitochondrial	CKMT1A;CKMT1B	0	0	0	0	0	0	0	0	0	0	0	0	0	0	0	0	0	0	0	0	0	0	0	0	0				-1	reviewed;unreviewed	Homo sapiens (Human)		/evidence="ECO:0000255|PROSITE-ProRule:PRU00843";/evidence=""ECO:0000256|PROSITE-ProRule:PRU00843"";/note=""ATP"";BINDING 224;BINDING 224";BINDING 269;BINDING 269";BINDING 325;BINDING 368"		CATALYTIC ACTIVITY: Reaction=ATP + creatine = ADP + H(+) + N-phosphocreatine;EC=2.7.3.2;Evidence={ECO:0000255|PROSITE-ProRule:PRU10029};Xref=Rhea:RHEA:17157, ChEBI:CHEBI:15378, ChEBI:CHEBI:30616, ChEBI:CHEBI:57947, ChEBI:CHEBI:58092, ChEBI:CHEBI:456216			FUNCTION: Reversibly catalyzes the transfer of phosphate between ATP and various phosphogens (e.g. creatine phosphate). Creatine kinase isoenzymes play a central role in energy transduction in tissues with large, fluctuating energy demands, such as skeletal muscle, heart, brain and spermatozoa.			/evidence="ECO:0000255|PROSITE-ProRule:PRU00843";/evidence=""ECO:0000256|PROSITE-ProRule:PRU00843"";/note=""ATP"";NP_BIND 161..165;NP_BIND 161..165";NP_BIND 192..196";NP_BIND 353..358"			3D-structure;Alternative splicing;ATP-binding;Kinase;Membrane;Mitochondrion;Mitochondrion inner membrane;Nucleotide-binding;Phosphoprotein;Proteomics identification;Reference proteome;Transferase;Transit peptide	Evidence at protein level	O76024;P06732;P0CE72;P17980;P48443;P61970;P84074;Q8WXH2;Q96DX5;Q96I34;Q9UI47-2	SUBUNIT: Exists as an octamer composed of four MTCK homodimers. {ECO:0000269|PubMed:10737943}.
tr|A0A8V8TQ18|A0A8V8TQ18_HUMAN Clathrin heavy chain 1 (Fragment) OS=Homo sapiens OX=9606 GN=CLTC PE=4 SV=1;tr|A0A8V8TRE8|A0A8V8TRE8_HUMAN Clathrin heavy chain 1 OS=Homo sapiens OX=9606 GN=CLTC PE=4 SV=1;tr|A0A8V8TQK1|A0A8V8TQK1_HUMAN Clathrin heavy chain 1	Clathrin heavy chain;Clathrin heavy chain 1	CLTC;CLTCL1	0	3383800	0	0	0	0	0	0	0	0	5121400	0	0	0	0	3655700	0	0	0	0	0	0	0	0	0				-1	reviewed;unreviewed	Homo sapiens (Human)							FUNCTION: Clathrin is the major protein of the polyhedral coat of coated pits and vesicles. Two different adapter protein complexes link the clathrin lattice either to the plasma membrane or to the trans-Golgi network. Acts as component of the TACC3/ch-TOG/clathrin complex proposed to contribute to stabilization of kinetochore fibers of the mitotic spindle by acting as inter-microtubule bridge (P…						3D-structure;Acetylation;Alternative splicing;Autophagy;Cell cycle;Cell division;Coated pit;Coiled coil;Cytoplasm;Cytoplasmic vesicle;Cytoskeleton;Direct protein sequencing;Disease variant;Membrane;Mental retardation;Mitosis;Phosphoprotein;Proteomics identification;Reference proteome;Repeat	Evidence at protein level	O75030;O75674;P09496;P10242;PRO_0000449631 [P0DTD1];Q01968;Q07912;Q9NYZ3	SUBUNIT: Clathrin triskelions, composed of 3 heavy chains and 3 light chains, are the basic subunits of the clathrin coat (By similarity). In the presence of light chains, hub assembly is influenced by both the pH and the concentration of calcium (Probable). May interact with OCRL (By similarity). Interacts with AFTPH/aftiphilin (PubMed:15758025). {ECO:0000250|UniProtKB:Q00610, ECO:0000250|UniPro…
sp|Q8NFW8|NEUA_HUMAN N-acylneuraminate cytidylyltransferase OS=Homo sapiens OX=9606 GN=CMAS PE=1 SV=2;sp|Q8NFW8-2|NEUA_HUMAN Isoform 2 of N-acylneuraminate cytidylyltransferase OS=Homo sapiens OX=9606 GN=CMAS	N-acylneuraminate cytidylyltransferase	CMAS	0	4802200	0	0	0	0	0	0	0	0	0	4830300	0	0	0	0	0	0	0	0	0	0	0	0	0				-1	reviewed;unreviewed	Homo sapiens (Human)	/evidence="ECO:0000250";ACT_SITE 201	/evidence="ECO:0000250";/note="Substrate";BINDING 111;BINDING 120;BINDING 122;BINDING 143;BINDING 52;BINDING 62		CATALYTIC ACTIVITY: Reaction=an N-acylneuraminate + CTP = a CMP-N-acyl-beta-neuraminate + diphosphate;EC=2.7.7.43;Evidence={ECO:0000269|PubMed:11602804};Xref=Rhea:RHEA:11344, ChEBI:CHEBI:33019, ChEBI:CHEBI:37563, ChEBI:CHEBI:60073, ChEBI:CHEBI:68671			FUNCTION: Catalyzes the activation of N-acetylneuraminic acid (NeuNAc) to cytidine 5'-monophosphate N-acetylneuraminic acid (CMP-NeuNAc), a substrate required for the addition of sialic acid. Has some activity toward NeuNAc, N-glycolylneuraminic acid (Neu5Gc) or 2-keto-3-deoxy-D-glycero-D-galacto-nononic acid (KDN).				N-acetylneuraminate metabolism.;PATHWAY: Amino-sugar metabolism		Acetylation;Alternative splicing;Direct protein sequencing;Methylation;Nucleotidyltransferase;Nucleus;Proteomics identification;Reference proteome;Transferase	Evidence at protein level		SUBUNIT: Homotetramer;the active enzyme is formed by a dimer of dimers.
sp|P09543-2|CN37_HUMAN Isoform CNPI of 2,3-cyclic-nucleotide 3-phosphodiesterase OS=Homo sapiens OX=9606 GN=CNP;sp|P09543|CN37_HUMAN 2,3-cyclic-nucleotide 3-phosphodiesterase OS=Homo sapiens OX=9606 GN=CNP PE=1 SV=2;tr|K7ERC4|K7ERC4_HUMAN 2,3-cycli	2,3-cyclic-nucleotide 3-phosphodiesterase	CNP	0	0	0	0	0	0	0	3233200	0	0	0	0	0	0	0	0	0	0	0	0	0	0	0	0	3825500				-1	reviewed;unreviewed	Homo sapiens (Human)	/note="Proton acceptor";/note="Proton donor";ACT_SITE 251;ACT_SITE 330	/note="Substrate";BINDING 253;BINDING 332		CATALYTIC ACTIVITY: Reaction=a nucleoside 2',3'-cyclic phosphate + H2O = a nucleoside 2'-phosphate + H(+);EC=3.1.4.37;Evidence={ECO:0000250|UniProtKB:P06623};Evidence={ECO:0000256|ARBA:ARBA00000610};Xref=Rhea:RHEA:14489, ChEBI:CHEBI:15377, ChEBI:CHEBI:15378, ChEBI:CHEBI:66954, ChEBI:CHEBI:78552			FUNCTION: Catalyzes the formation of 2'-nucleotide products from 2',3'-cyclic substrates (By similarity). May participate in RNA metabolism in the myelinating cell, CNP is the third most abundant protein in central nervous system myelin (By similarity). {ECO:0000250|UniProtKB:P06623, ECO:0000250|UniProtKB:P16330}.;"FUNCTION: May participate in RNA metabolism in the myelinating cell, CNP is the th…						3D-structure;Alternative splicing;Direct protein sequencing;Hydrolase;Leukodystrophy;Lipoprotein;Membrane;Methylation;Neurodegeneration;Phosphoprotein;Prenylation;Proteomics identification;Reference proteome;RNA-binding	Evidence at protein level	P42858	SUBUNIT: Exists as monomers and homodimers. {ECO:0000250|UniProtKB:P16330}.;SUBUNIT: Exists as monomers and homodimers. {ECO:0000256|ARBA:ARBA00011781}.
tr|A0A3B3ISC6|A0A3B3ISC6_HUMAN Coatomer subunit alpha (Fragment) OS=Homo sapiens OX=9606 GN=COPA PE=1 SV=1;tr|A0A3B3IT15|A0A3B3IT15_HUMAN Coatomer subunit alpha OS=Homo sapiens OX=9606 GN=COPA PE=1 SV=1;tr|A0A3B3IS84|A0A3B3IS84_HUMAN Coatomer subunit alpha	Coatomer subunit alpha;Xenin;Proxenin	COPA	0	2255500	0	0	0	0	0	0	2716500	0	0	0	0	0	0	0	0	0	0	0	0	0	0	0	0				-1	reviewed;unreviewed	Homo sapiens (Human)							FUNCTION: The coatomer is a cytosolic protein complex that binds to dilysine motifs and reversibly associates with Golgi non-clathrin-coated vesicles, which further mediate biosynthetic protein transport from the ER, via the Golgi up to the trans Golgi network. Coatomer complex is required for budding from Golgi membranes, and is essential for the retrograde Golgi-to-ER transport of dilysine-tagg…						3D-structure;Alternative splicing;Cytoplasm;Cytoplasmic vesicle;Direct protein sequencing;Disease variant;ER-Golgi transport;Golgi apparatus;Hormone;Membrane;Methylation;Phosphoprotein;Protein transport;Proteomics identification;Reference proteome;Repeat;RNA editing;Secreted;Transport;WD repeat	Evidence at protein level		SUBUNIT: Oligomeric complex that consists of at least the alpha, beta, beta', gamma, delta, epsilon and zeta subunits (By similarity). Probably interacts with PEX11A (By similarity). Interacts with SCYL1 (By similarity). Interacts with JAGN1 (PubMed:25129144). Interacts with TMEM41B (PubMed:30352685). {ECO:0000250, ECO:0000269|PubMed:25129144, ECO:0000269|PubMed:30352685}.;"SUBUNIT: Oligomeric co…
tr|H3BNC9|H3BNC9_HUMAN 40S ribosomal protein S17 OS=Homo sapiens OX=9606 PE=3 SV=2;sp|P08708|RS17_HUMAN 40S ribosomal protein S17 OS=Homo sapiens OX=9606 GN=RPS17 PE=1 SV=2;tr|H0YN88|H0YN88_HUMAN 40S ribosomal protein S17 OS=Homo sapiens OX=9606 GN=RPS17 P	40S ribosomal protein S17	CPEB1;RPS17	5842800128	1923500032	0	2027299968	2399200000	2945499904	1830899968	2986400000	1847800064	2358299904	2531300096	1414000000	2062499968	1305900032	1613699968	3684100096	1811800064	1873400064	2390500096	1794099968	2684100096	3450599936	2542099968	2170299904	2151399936				-1	reviewed;unreviewed	Homo sapiens (Human)							a repression that is relieved by phosphorylation or degradation (By similarity). Involved in the transport of CPE-containing mRNA to dendrites;FUNCTION: Sequence-specific RNA-binding protein that regulates mRNA cytoplasmic polyadenylation and translation initiation during oocyte maturation, early development and at postsynapse sites of neurons. Binds to the cytoplasmic polyadenylation element (CP…		/evidence="ECO:0000269|PubMed:23500490, ECO:0007744|PDB:2M13, ECO:0007744|PDB:2MKE";/note="Zinc 1";/note="Zinc 2;/note="Zinc 2";METAL 515;METAL 518;METAL 527;METAL 532;METAL 537;METAL 540;METAL 545;METAL 553;via pros nitrogen";via tele nitrogen"			/evidence="ECO:0000269|PubMed:24990967";/note="Important for the positionning of RRM1 relative to RRM2";SITE 411	3D-structure;Activator;Alternative splicing;Cell junction;Cell projection;Cytoplasm;Diamond-Blackfan anemia;Direct protein sequencing;Isopeptide bond;Membrane;Metal-binding;mRNA processing;Nucleus;Phosphoprotein;Proteomics identification;Reference proteome;Repeat;Repressor;Ribonucleoprotein;Ribosomal protein;RNA-binding;Synapse;Translation regulation;Ubl conjugation;Zinc	Evidence at protein level;Inferred from homology		SUBUNIT: Interacts with kinesin, dynein, APLP1, APLP2, TENT2/GLD2 and APP. Both phosphorylated and non phosphorylated forms interact with APLP1 (By similarity). Interacts with TENT4B;the interaction is required for TENT4B-mediated translational control (PubMed:28383716). {ECO:0000250|UniProtKB:P70166, ECO:0000269|PubMed:28383716}.
sp|Q10570|CPSF1_HUMAN Cleavage and polyadenylation specificity factor subunit 1 OS=Homo sapiens OX=9606 GN=CPSF1 PE=1 SV=2	Cleavage and polyadenylation specificity factor subunit 1	CPSF1	3016600	3360800	0	0	3720600	0	3672900	0	0	0	0	0	0	0	0	0	0	0	0	0	0	0	0	0	0				-1	reviewed;unreviewed	Homo sapiens (Human)							FUNCTION: Component of the cleavage and polyadenylation specificity factor (CPSF) complex that plays a key role in pre-mRNA 3'-end formation, recognizing the AAUAAA signal sequence and interacting with poly(A) polymerase and other factors to bring about cleavage and poly(A) addition. This subunit is involved in the RNA recognition step of the polyadenylation reaction (PubMed:14749727). May play a…						3D-structure;Disease variant;mRNA processing;Nucleus;Phosphoprotein;Proteomics identification;Reference proteome;RNA-binding	Evidence at protein level	P06748;Q04864;Q0VD86;Q96D03	SUBUNIT: Component of the cleavage and polyadenylation specificity factor (CPSF) complex, composed of CPSF1, CPSF2, CPSF3, CPSF4 and FIP1L1. Found in a complex with CPSF1, FIP1L1 and PAPOLA. Interacts with FIP1L1, TENT2/GLD2 and SRRM1. Interacts with TUT1;the interaction is direct and mediates the recruitment of the CPSF complex on the 3'UTR of selected pre-mRNAs. {ECO:0000269|PubMed:11739730, EC…
sp|Q9P2I0|CPSF2_HUMAN Cleavage and polyadenylation specificity factor subunit 2 OS=Homo sapiens OX=9606 GN=CPSF2 PE=1 SV=2	Cleavage and polyadenylation specificity factor subunit 2	CPSF2	0	0	0	0	0	0	1602400	0	0	0	3455300	0	0	0	0	2580600	0	2671500	0	0	0	0	0	0	0				-1	reviewed;unreviewed	Homo sapiens (Human)							FUNCTION: Component of the cleavage and polyadenylation specificity factor (CPSF) complex that play a key role in pre-mRNA 3'-end formation, recognizing the AAUAAA signal sequence and interacting with poly(A) polymerase and other factors to bring about cleavage and poly(A) addition. Involved in the histone 3' end pre-mRNA processing. {ECO:0000269|PubMed:14749727, ECO:0000269|PubMed:18688255}.						3D-structure;mRNA processing;Nucleus;Phosphoprotein;Proteomics identification;Reference proteome;RNA-binding	Evidence at protein level	P33240;Q92797	SUBUNIT: Component of the cleavage and polyadenylation specificity factor (CPSF) complex, composed of CPSF1, CPSF2, CPSF3, CPSF4 and FIP1L1. Interacts with CPSF3, CSTF2 and SYMPK. Interacts with ZC3H3 (By similarity). {ECO:0000250|UniProtKB:O35218, ECO:0000269|PubMed:14749727, ECO:0000269|PubMed:18688255, ECO:0000269|PubMed:21102410}.
tr|F8WJN3|F8WJN3_HUMAN Cleavage and polyadenylation specificity factor subunit 6 OS=Homo sapiens OX=9606 GN=CPSF6 PE=1 SV=1;sp|Q16630-3|CPSF6_HUMAN Isoform 3 of Cleavage and polyadenylation specificity factor subunit 6 OS=Homo sapiens OX=9606 GN=CPSF6;sp|Q	Cleavage and polyadenylation specificity factor subunit 6	CPSF6	3970000	7022500	0	4633700	4870000	4052200	4688700	5966600	5678000	3835900	7567800	5694300	0	0	0	7688200	0	0	0	0	6961400	0	0	0	8647400				-1	reviewed;unreviewed	Homo sapiens (Human)							FUNCTION: (Microbial infection) Binds HIV-1 capsid-nucleocapsid (HIV-1 CA-NC) complexes and might thereby promote the integration of the virus in the nucleus of dividing cells (in vitro). {ECO:0000269|PubMed:24130490}.;FUNCTION: Component of the cleavage factor Im (CFIm) complex that functions as an activator of the pre-mRNA 3'-end cleavage and polyadenylation processing required for the maturati…						3D-structure;Alternative splicing;Cytoplasm;Direct protein sequencing;Methylation;mRNA processing;Nucleus;Phosphoprotein;Proteomics identification;Reference proteome;RNA-binding	Evidence at protein level	O15162;O43639;O43809;O95817;P07947;Q6FIE9;Q96DC9;Q96E35;Q9H0M0;Q9H6L4;Q9NZC7-5;Q9UK80;Q9Y3C6	promoting nuclear import of CPSF6 independently of its phosphorylation status (PubMed:30916345). Interacts with YTHDC1 (By similarity). {ECO:0000250|UniProtKB:Q6NVF9, ECO:0000269|PubMed:14561889, ECO:0000269|PubMed:15169763, ECO:0000269|PubMed:19864460, ECO:0000269|PubMed:20695905, ECO:0000269|PubMed:21295486, ECO:0000269|PubMed:23187700, ECO:0000269|PubMed:29276085, ECO:0000269|PubMed:29507755, …
tr|F5H669|F5H669_HUMAN Cleavage and polyadenylation-specificity factor subunit 7 (Fragment) OS=Homo sapiens OX=9606 GN=CPSF7 PE=1 SV=1;sp|Q8N684-2|CPSF7_HUMAN Isoform 2 of Cleavage and polyadenylation specificity factor subunit 7 OS=Homo sapiens OX=9606 GN	Cleavage and polyadenylation specificity factor subunit 7	CPSF7	0	0	0	0	0	0	0	0	0	0	0	0	0	0	0	0	0	0	0	0	0	0	0	0	0				-1	reviewed;unreviewed	Homo sapiens (Human)							FUNCTION: Component of the cleavage factor Im (CFIm) complex that functions as an activator of the pre-mRNA 3'-end cleavage and polyadenylation processing required for the maturation of pre-mRNA into functional mRNAs (PubMed:8626397, PubMed:17024186, PubMed:29276085). CFIm contributes to the recruitment of multiprotein complexes on specific sequences on the pre-mRNA 3'-end, so called cleavage and…						3D-structure;Alternative splicing;Cytoplasm;Isopeptide bond;Methylation;mRNA processing;Nucleus;Phosphoprotein;Proteomics identification;Reference proteome;RNA-binding;Ubl conjugation	Evidence at protein level	O43639;O43809;O95995;P26368;P49760;P49773;P52597;P54253;P54646;P62993;P84022;P98175;Q06455-2;Q06455-4;Q08117;Q08117-2;Q15437;Q63HR2;Q7L775;Q7Z2X4-3;Q8IYR0;Q8NEC5;Q8TBB1;Q96NT3-2;Q96PV6;Q96RF0;Q9BV90;Q9H6L4;Q9HBE1-4;Q9NZD8	SUBUNIT: Component of the cleavage factor Im (CFIm) complex which is a heterotetramer composed of two subunits of NUDT21/CPSF5 and two subunits of CPSF6 or CPSF7 or a heterodimer of CPSF6 and CPSF7 (PubMed:8626397, PubMed:20695905, PubMed:23187700, Ref.22). The cleavage factor Im (CFIm) complex associates with the CPSF and CSTF complexes to promote the assembly of the core mRNA 3'-processing mach…
sp|P16220-1|CREB1_HUMAN Isoform 2 of Cyclic AMP-responsive element-binding protein 1 OS=Homo sapiens OX=9606 GN=CREB1;sp|P16220-3|CREB1_HUMAN Isoform 3 of Cyclic AMP-responsive element-binding protein 1 OS=Homo sapiens OX=9606 GN=CREB1;sp|P16220|CREB1_HUMA	Cyclic AMP-responsive element-binding protein 1	CREB1	61840000	66921000	41853000	36510000	40117000	0	24972000	21391000	22048000	31194000	16224000	0	0	0	0	0	0	0	0	0	0	0	0	0	0				-1	reviewed;unreviewed	Homo sapiens (Human)							FUNCTION: Phosphorylation-dependent transcription factor that stimulates transcription upon binding to the DNA cAMP response element (CRE), a sequence present in many viral and cellular promoters. Transcription activation is enhanced by the TORC coactivators which act independently of Ser-119 phosphorylation. Involved in different cellular processes including the synchronization of circadian rhyt…					/note="Required for binding TORCs";SITE 300	3D-structure;Activator;Alternative splicing;Biological rhythms;Chromosomal rearrangement;Differentiation;DNA-binding;Host-virus interaction;Isopeptide bond;Nucleus;Phosphoprotein;Proteomics identification;Reference proteome;Transcription;Transcription regulation;Ubl conjugation	Evidence at protein level	O00470;O75928-2;O95644;O95994;P03259-2;P0C746;P16220;P18846;P42858;P78317;Q09472;Q13469;Q16649;Q53ET0;Q6SA08;Q6UUV9;Q92793;Q96RG2;Q9DGW5	regulates CREB1 phosphorylation, stability and transcriptional activity (By similarity). Interacts (phosphorylated form) with TOX3. Interacts with ARRB1. Binds to HIPK2. Interacts with SGK1. Interacts with TSSK4;SUBUNIT: (Microbial infection) Interacts with hepatitis B virus/HBV protein X. {ECO:0000269|PubMed:1827531}.;SUBUNIT: (Microbial infection) Interacts with HTLV-1 protein Tax. {ECO:0000269…
tr|Q5JY65|Q5JY65_HUMAN Crooked neck-like protein 1 OS=Homo sapiens OX=9606 GN=CRNKL1 PE=1 SV=1;sp|Q9BZJ0-2|CRNL1_HUMAN Isoform 2 of Crooked neck-like protein 1 OS=Homo sapiens OX=9606 GN=CRNKL1;sp|Q9BZJ0-3|CRNL1_HUMAN Isoform 3 of Crooked neck-like protein	Crooked neck-like protein 1	CRNKL1	0	0	0	0	0	0	0	0	0	0	0	0	0	0	0	0	0	0	0	0	0	0	0	0	0				-1	reviewed;unreviewed	Homo sapiens (Human)							FUNCTION: Involved in pre-mRNA splicing process. {ECO:0000269|PubMed:11991638, ECO:0000269|PubMed:12084575, ECO:0000269|PubMed:28076346, ECO:0000269|PubMed:28502770}.						3D-structure;Acetylation;Alternative splicing;Coiled coil;mRNA processing;mRNA splicing;Nucleus;Phosphoprotein;Proteomics identification;Reference proteome;Repeat;Spliceosome	Evidence at protein level	Q8WUD4	SUBUNIT: Identified in the spliceosome C complex (PubMed:11991638, PubMed:28502770, PubMed:28076346). Present in a spliceosome complex assembled in vitro containing CRNKL1, HPRP8BP and SNRPB2 (PubMed:12084575). Isoform 2 seems to be predominant in the spliceosome complex (PubMed:12084575). Interacts with PPIL2 (via the PPIase cyclophilin-type domain);they may form a trimeric complex with HSP90 (P…
sp|O75390|CISY_HUMAN Citrate synthase, mitochondrial OS=Homo sapiens OX=9606 GN=CS PE=1 SV=2;tr|B4DJV2|B4DJV2_HUMAN Citrate synthase OS=Homo sapiens OX=9606 GN=CS PE=1 SV=1;tr|A0A0C4DGI3|A0A0C4DGI3_HUMAN Citrate synthase OS=Homo sapiens OX=9606 GN=CS PE=1	Citrate synthase, mitochondrial;Citrate synthase	CS	0	0	0	0	0	0	0	0	3930500	0	7078100	0	0	0	0	4890800	0	0	0	0	0	0	0	0	5053900				-1	reviewed;unreviewed	Homo sapiens (Human)	/evidence="ECO:0000255|PROSITE-ProRule:PRU10117";ACT_SITE 301;ACT_SITE 347;ACT_SITE 402			CATALYTIC ACTIVITY: Reaction=acetyl-CoA + H2O + oxaloacetate = citrate + CoA + H(+);EC=2.3.3.1;Evidence={ECO:0000255|PROSITE-ProRule:PRU10117};Xref=Rhea:RHEA:16845, ChEBI:CHEBI:15377, ChEBI:CHEBI:15378, ChEBI:CHEBI:16452, ChEBI:CHEBI:16947, ChEBI:CHEBI:57287, ChEBI:CHEBI:57288							isocitrate from oxaloacetate: step 1/2.;isocitrate from oxaloacetate: step 1/2. {ECO:0000256|ARBA:ARBA00004751}.;PATHWAY: Carbohydrate metabolism;tricarboxylic acid cycle		3D-structure;Acetylation;Direct protein sequencing;Membrane;Methylation;Mitochondrion;Proteomics identification;Reference proteome;Transferase;Transit peptide;Transmembrane;Transmembrane helix;Tricarboxylic acid cycle	Evidence at protein level		SUBUNIT: Homodimer. {ECO:0000250}.;SUBUNIT: Homodimer. {ECO:0000256|ARBA:ARBA00011738}.
tr|E9PID8|E9PID8_HUMAN Cleavage stimulation factor subunit 2 OS=Homo sapiens OX=9606 GN=CSTF2 PE=1 SV=1;tr|E7EWR4|E7EWR4_HUMAN Cleavage stimulation factor subunit 2 OS=Homo sapiens OX=9606 GN=CSTF2 PE=1 SV=1;sp|P33240-2|CSTF2_HUMAN Isoform 2 of Cleavage st	Cleavage stimulation factor subunit 2;Cleavage stimulation factor subunit 2 tau variant	CSTF2;CSTF2T	0	0	0	0	0	0	0	0	0	0	0	0	0	0	0	0	0	0	0	0	0	0	0	0	0				-1	reviewed;unreviewed	Homo sapiens (Human)							FUNCTION: One of the multiple factors required for polyadenylation and 3'-end cleavage of mammalian pre-mRNAs. This subunit is directly involved in the binding to pre-mRNAs (By similarity). {ECO:0000250, ECO:0000269|PubMed:9199325}.;FUNCTION: May play a significant role in AAUAAA-independent mRNA polyadenylation in germ cells. Directly involved in the binding to pre-mRNAs (By similarity). {ECO:00…						3D-structure;Alternative splicing;Isopeptide bond;Methylation;mRNA processing;Nucleus;Phosphoprotein;Proteomics identification;Reference proteome;Repeat;RNA-binding;Ubl conjugation	Evidence at protein level	A0A1U9X8X8;A1KXE4-2;A6NJ78-4;O14964;O75177;O95453;P40199;P53999;P56545-3;P78358;P78424;Q04726-4;Q08117-2;Q0VD86;Q12951-2;Q14847-2;Q6NVU6;Q6P1J9;Q70EL1-9;Q7Z5V6-2;Q86WV8;Q8HWS3;Q8IWL8;Q8N6F8;Q8NFV4-4;Q92734;Q96KN3;Q96NM4-3;Q99728;Q99932;Q99932-2;Q9BSH5;Q9BYN7;Q9GZU7;Q9H7B4;Q9NQX0;Q9NXR5-2;Q9NZN8;Q9P0K8;Q9P2I0;Q9UHD9;Q9ULX6;Q9UMD9;Q9UMX0;Q9UMX0-2;Q9Y6H3	SUBUNIT: The CSTF complex is composed of CSTF1 (50 kDa subunit), CSTF2 (64 kDa subunit) and CSTF3 (77 kDa subunit). CSTF2 directly interacts with CSTF3, SYMPK and RPO2TC1. Interacts with HSF1 in heat-stressed cells. Interacts with CPSF2, CPSF3 and FIP1L1. Interacts with DDX1. {ECO:0000269|PubMed:10669729, ECO:0000269|PubMed:11389848, ECO:0000269|PubMed:11598190, ECO:0000269|PubMed:14707147, ECO:0…
tr|E9PLP8|E9PLP8_HUMAN Cleavage stimulation factor subunit 3 OS=Homo sapiens OX=9606 GN=CSTF3 PE=1 SV=2;sp|Q12996|CSTF3_HUMAN Cleavage stimulation factor subunit 3 OS=Homo sapiens OX=9606 GN=CSTF3 PE=1 SV=1	Cleavage stimulation factor subunit 3	CSTF3	0	0	0	0	0	0	0	0	0	0	0	0	0	0	0	0	0	0	0	0	0	0	0	0	0				-1	reviewed;unreviewed	Homo sapiens (Human)							FUNCTION: One of the multiple factors required for polyadenylation and 3'-end cleavage of mammalian pre-mRNAs.						3D-structure;Acetylation;Alternative splicing;mRNA processing;Nucleus;Phosphoprotein;Proteomics identification;Reference proteome;Repeat	Evidence at protein level		SUBUNIT: Homodimer. The CSTF complex is composed of CSTF1 (50 kDa subunit), CSTF2 (64 kDa subunit) and CSTF3 (77 kDa subunit). CSTF3 directly interacts with CSTF1 and CSTF2. Interacts with FIP1L1. {ECO:0000269|PubMed:10669729, ECO:0000269|PubMed:14749727}.
sp|P49711|CTCF_HUMAN Transcriptional repressor CTCF OS=Homo sapiens OX=9606 GN=CTCF PE=1 SV=1;tr|A0A2R8Y595|A0A2R8Y595_HUMAN Transcriptional repressor CTCF OS=Homo sapiens OX=9606 GN=CTCF PE=1 SV=1;tr|A0A2R8YFL0|A0A2R8YFL0_HUMAN Transcriptional repressor C	Transcriptional repressor CTCF	CTCF	17977000	18121000	19464000	21287000	18439000	0	0	0	0	0	0	0	0	0	0	0	0	0	0	0	0	0	0	0	0				-1	reviewed;unreviewed	Homo sapiens (Human)							FUNCTION: Chromatin binding factor that binds to DNA sequence specific sites. Involved in transcriptional regulation by binding to chromatin insulators and preventing interaction between promoter and nearby enhancers and silencers. Acts as transcriptional repressor binding to promoters of vertebrate MYC gene and BAG1 gene. Also binds to the PLK and PIM1 promoters. Acts as a transcriptional activa…						3D-structure;Acetylation;Activator;Alternative splicing;Centromere;Chromatin regulator;Chromosome;Chromosome partition;Direct protein sequencing;Disease variant;DNA-binding;Isopeptide bond;Mental retardation;Metal-binding;Nucleus;Phosphoprotein;Proteomics identification;Reference proteome;Repeat;Repressor;Transcription;Transcription regulation;Tumor suppressor;Ubl conjugation;Zinc;Zinc-finger	Evidence at protein level	O95789-4;P05067;Q00341;Q01860;Q12933;Q5VZL5;Q9UGL1	SUBUNIT: Interacts with CHD8 (PubMed:16949368). Interacts with LLPH (By similarity). Interacts with CENPE (PubMed:26321640). {ECO:0000250|UniProtKB:Q61164, ECO:0000269|PubMed:16949368, ECO:0000269|PubMed:26321640}.
sp|P14923|PLAK_HUMAN Junction plakoglobin OS=Homo sapiens OX=9606 GN=JUP PE=1 SV=3	Junction plakoglobin	CTNNB1;JUP	10128000	6971800	6793400	4662100	5211500	4921500	5015000	5979500	8789000	10456000	8372900	8348500	5199700	8386000	5386600	10807000	8274200	10216000	5830300	6073100	6215700	6481800	14222000	9109500	14084000				-1	reviewed;unreviewed	Homo sapiens (Human)							FUNCTION: Key downstream component of the canonical Wnt signaling pathway (PubMed:17524503, PubMed:18077326, PubMed:18086858, PubMed:18957423, PubMed:21262353, PubMed:22155184, PubMed:22647378, PubMed:22699938). In the absence of Wnt, forms a complex with AXIN1, AXIN2, APC, CSNK1A1 and GSK3B that promotes phosphorylation on N-terminal Ser and Thr residues and ubiquitination of CTNNB1 via BTRC and…						3D-structure;Acetylation;Activator;Cardiomyopathy;Cell adhesion;Cell junction;Cell membrane;Cell projection;Chromosomal rearrangement;Cytoplasm;Cytoskeleton;Direct protein sequencing;Disease variant;Glycoprotein;Host-virus interaction;Membrane;Mental retardation;Neurogenesis;Nucleus;Palmoplantar keratoderma;Phosphoprotein;Proteomics identification;Reference proteome;Repeat;S-nitrosylation;Synapse…	Evidence at protein level	A0A0S2Z4M1;A1Z199;G5E9A7;O00291;O00482-1;O00512;O14656-2;O14746;O15169;O35625;O43707;O75400-2;O75564;O95071;P00519;P01023;P02511;P04406;P07900;P08069;P08575;P0CG20;P10275;P11388;P12830;P12931;P13473-2;P14136;P14618;P14618-1;P15884;P16284;P18012;P18146;P19022;P19404;P19838;P23327;P23470;P23560-2;P25054;P26196;P26231;P26358;P27782;P29317;P29474;P33151;P33724;P35221;P35520;P36402;P42858;P46937;P4693…	inhibiting CTNNB1 activity by competing with the binding sites of TCF/LEF within CTNNB1, thereby inhibiting the Wnt signaling (By similarity). Interacts with SPN/CD43 cytoplasmic tail (PubMed:15003504). Interacts (when phosphorylated at Tyr-333) with isoform M2 of PKM (PKM2);SUBUNIT: Homodimer. Component of an E-cadherin/catenin adhesion complex composed of at least E-cadherin/CDH1 and gamma-cate…
tr|A0A590UJC4|A0A590UJC4_HUMAN Cullin-1 OS=Homo sapiens OX=9606 GN=CUL1 PE=1 SV=1;tr|A0A590UK34|A0A590UK34_HUMAN Cullin-1 OS=Homo sapiens OX=9606 GN=CUL1 PE=1 SV=1;tr|A0A590UJR3|A0A590UJR3_HUMAN Cullin-1 OS=Homo sapiens OX=9606 GN=CUL1 PE=1 SV=1;tr|A0A590U	Cullin-1	CUL1	0	0	0	0	3310200	0	0	0	0	0	0	0	0	0	0	0	0	0	0	0	0	0	0	3584200	6219600				-1	reviewed;unreviewed	Homo sapiens (Human)							FUNCTION: Core component of multiple cullin-RING-based SCF (SKP1-CUL1-F-box protein) E3 ubiquitin-protein ligase complexes, which mediate the ubiquitination of proteins involved in cell cycle progression, signal transduction and transcription. SCF complexes and ARIH1 collaborate in tandem to mediate ubiquitination of target proteins (PubMed:27565346). In the SCF complex, serves as a rigid scaffol…				PATHWAY: Protein modification;protein ubiquitination. {ECO:0000256|ARBA:ARBA00004906}.;protein ubiquitination. {ECO:0000269|PubMed:22405651}.		3D-structure;Coiled coil;Host-virus interaction;Isopeptide bond;Methylation;Proteomics identification;Reference proteome;Ubl conjugation;Ubl conjugation pathway	Evidence at protein level	O60826;O75586;O94888;P08238;P41002;P46527;P49427;P52491;P61081;P62877;P63208;P67809;Q00987;Q13309;Q15843;Q6TVW2;Q7Z6M2;Q83730;Q86VP6;Q8BFZ4;Q8C4V4;Q8ND76;Q8NEZ5;Q969H0;Q96EF6;Q9NRD1;Q9UK99;Q9UKB1;Q9UKT5;Q9UKT8;Q9Y297;Q9Y4X5	leading to activate the E3 ligase activity of ARIH1 (PubMed:24076655, PubMed:27565346). Interacts with COPS9 isoform 2 (PubMed:23776465). Interacts with UBXN1 (PubMed:28152074). Interacts with KAT7, probably as part of an SCF complex;mediates CHEK2 ubiquitination and regulates its function. Part of a complex with TIP120A/CAND1 and RBX1. The unneddylated form interacts with TIP120A/CAND1 and the i…
tr|D6RBE0|D6RBE0_HUMAN CXXC-type zinc finger protein 5 (Fragment) OS=Homo sapiens OX=9606 GN=CXXC5 PE=1 SV=1;tr|E7EVI8|E7EVI8_HUMAN CXXC-type zinc finger protein 5 (Fragment) OS=Homo sapiens OX=9606 GN=CXXC5 PE=1 SV=8;sp|Q7LFL8|CXXC5_HUMAN CXXC-type zinc f	CXXC-type zinc finger protein 5	CXXC5	0	0	0	0	0	0	0	0	0	0	0	0	0	0	0	0	0	0	0	0	0	0	0	0	0				-1	reviewed;unreviewed	Homo sapiens (Human)							FUNCTION: May indirectly participate in activation of the NF-kappa-B and MAPK pathways. Acts as a mediator of BMP4-mediated modulation of canonical Wnt signaling activity in neural stem cells (By similarity). Required for DNA damage-induced ATM phosphorylation, p53 activation and cell cycle arrest. Involved in myelopoiesis. Transcription factor. Binds to the oxygen responsive element of COX4I2 an…		/evidence="ECO:0000255|PROSITE-ProRule:PRU00509, ECO:0000269|PubMed:29276034, ECO:0007744|PDB:5W9S";/note="Zinc 1";/note="Zinc 2";METAL 263;METAL 266;METAL 269;METAL 275;METAL 278;METAL 281;METAL 291;METAL 296				3D-structure;Alternative splicing;Cytoplasm;DNA-binding;Metal-binding;Nucleus;Phosphoprotein;Proteomics identification;Reference proteome;Repressor;Transcription;Zinc;Zinc-finger	Evidence at protein level		SUBUNIT: Interacts with DVL1. Interacts with RBPJ (PubMed:23303788). {ECO:0000250|UniProtKB:Q5XIQ3, ECO:0000269|PubMed:23303788}.
tr|C9JFR7|C9JFR7_HUMAN Cytochrome c (Fragment) OS=Homo sapiens OX=9606 GN=CYCS PE=1 SV=1;sp|P99999|CYC_HUMAN Cytochrome c OS=Homo sapiens OX=9606 GN=CYCS PE=1 SV=2	Cytochrome c	CYCS	0	10194000	0	0	0	0	0	0	9862700	0	10634000	0	0	0	0	0	0	0	0	0	0	0	0	0	10910000				-1	reviewed;unreviewed	Homo sapiens (Human)		/evidence="ECO:0000255|PROSITE-ProRule:PRU00433, ECO:0000269|PubMed:23150584";/note="Heme c;BINDING 15;BINDING 18;covalent"					FUNCTION: Electron carrier protein. The oxidized form of the cytochrome c heme group can accept an electron from the heme group of the cytochrome c1 subunit of cytochrome reductase. Cytochrome c then transfers this electron to the cytochrome oxidase complex, the final protein carrier in the mitochondrial electron-transport chain.;FUNCTION: Electron carrier protein. The oxidized form of the cytoch…		/evidence="ECO:0000255|PROSITE-ProRule:PRU00433, ECO:0000269|PubMed:23150584";/note="Iron (heme c axial ligand)";METAL 19;METAL 81				3D-structure;Acetylation;Apoptosis;Direct protein sequencing;Disease variant;Electron transport;Heme;Iron;Metal-binding;Mitochondrion;Phosphoprotein;Proteomics identification;Reference proteome;Respiratory chain;Transport	Evidence at protein level	A0A0A0MR05;O00303;O14727;O43829;P05067;P06241;P37840;Q13573;Q1L5Z9;Q3SXR2;Q3SYB3;Q66K80;Q6A162;Q6FHY5;Q6XD76;Q6ZMI0-5;Q8IYG6;Q8IZU1;Q8N5Z5;Q92797-2;Q96BR5;Q9BUL5;Q9FKS5;Q9NSI6-4;Q9NTN9-3;Q9UKG9-2
sp|Q9UI36-2|DACH1_HUMAN Isoform 2 of Dachshund homolog 1 OS=Homo sapiens OX=9606 GN=DACH1;sp|Q9UI36|DACH1_HUMAN Dachshund homolog 1 OS=Homo sapiens OX=9606 GN=DACH1 PE=1 SV=4;sp|Q9UI36-4|DACH1_HUMAN Isoform 4 of Dachshund homolog 1 OS=Homo sapiens OX=9606	Dachshund homolog 1	DACH1	15850000	13914000	18780000	13988000	13797000	0	0	8110500	8537500	10761000	31101000	36124000	34469000	37372000	37937000	24117000	30669000	30740000	29130000	27168000	36599000	38394000	36026000	34107000	28618000				-1	reviewed	Homo sapiens (Human)							FUNCTION: Transcription factor that is involved in regulation of organogenesis. Seems to be a regulator of SIX1, SIX6 and probably SIX5. Corepression of precursor cell proliferation in myoblasts by SIX1 is switched to coactivation through recruitment of EYA3 to the SIX1-DACH1 complex. Transcriptional activation seems also to involve association of CREBBP. Seems to act as a corepressor of SIX6 in …						3D-structure;Activator;Alternative splicing;Coiled coil;Developmental protein;DNA-binding;Nucleus;Phosphoprotein;Reference proteome;Repressor;Transcription;Transcription regulation	Evidence at protein level	O43865;O75376;P26368;P31321;P61328;P61328-2;Q05519-2;Q13427;Q13485;Q8TBK6;Q9BU76;Q9UBS8;Q9UJ70;Q9UJ70-2	SUBUNIT: Interacts with SIX1, SIX6 and EYA3. Interacts with NCOR1 and HDAC3 through its N-terminus. Interacts with SIN3A through its C-terminus (By similarity). Interacts with SMAD3 and SMAD4. {ECO:0000250, ECO:0000269|PubMed:14525983}.
sp|Q96NX9|DACH2_HUMAN Dachshund homolog 2 OS=Homo sapiens OX=9606 GN=DACH2 PE=2 SV=1;tr|D6RFG7|D6RFG7_HUMAN Dachshund homolog 2 OS=Homo sapiens OX=9606 GN=DACH2 PE=1 SV=1;sp|Q96NX9-2|DACH2_HUMAN Isoform 2 of Dachshund homolog 2 OS=Homo sapiens OX=9606 GN=D	Dachshund homolog 2	DACH2	0	3319200	3113500	3662900	3945800	3037800	0	2676700	3275700	2178300	6278200	4682300	0	0	0	5244800	4899200	4260200	5178900	0	0	0	0	4892500	4658700				-1	reviewed;unreviewed	Homo sapiens (Human)							FUNCTION: Transcription factor that is involved in regulation of organogenesis. Seems to be a regulator for SIX1 and SIX6. Seems to act as a corepressor of SIX6 in regulating proliferation by directly repressing cyclin-dependent kinase inhibitors, including the p27Kip1 promoter. Is recruited with SIX6 to the p27Kip1 promoter in embryonal retina. SIX6 corepression seems also to involve NCOR1, TBL1…						Alternative splicing;Coiled coil;Developmental protein;DNA-binding;Nucleus;Proteomics identification;Reference proteome;Repressor;Transcription;Transcription regulation	Evidence at protein level;Evidence at transcript level		SUBUNIT: Interacts with SIX6 and EYA2. {ECO:0000250}.
tr|K7EQ02|K7EQ02_HUMAN DAZ-associated protein 1 (Fragment) OS=Homo sapiens OX=9606 GN=DAZAP1 PE=1 SV=2;tr|K7EQ55|K7EQ55_HUMAN DAZ-associated protein 1 OS=Homo sapiens OX=9606 GN=DAZAP1 PE=1 SV=2;tr|K7EK33|K7EK33_HUMAN DAZ-associated protein 1 OS=Homo sapie	DAZ-associated protein 1	DAZAP1	0	0	0	4366800	0	5078800	0	6315300	7755700	5074800	0	0	0	0	0	7186200	0	0	0	0	5663300	0	0	0	10940000				-1	reviewed;unreviewed	Homo sapiens (Human)							FUNCTION: RNA-binding protein, which may be required during spermatogenesis.						3D-structure;Acetylation;Alternative splicing;Cytoplasm;Developmental protein;Differentiation;Direct protein sequencing;Methylation;Nucleus;Proteomics identification;Reference proteome;Repeat;RNA-binding;Spermatogenesis	Evidence at protein level	P09012;Q9NQZ3	SUBUNIT: Interacts with DAZ and DAZL. {ECO:0000269|PubMed:10857750}.
sp|P11182|ODB2_HUMAN Lipoamide acyltransferase component of branched-chain alpha-keto acid dehydrogenase complex, mitochondrial OS=Homo sapiens OX=9606 GN=DBT PE=1 SV=3;tr|A0A7P0Z494|A0A7P0Z494_HUMAN Dihydrolipoamide acetyltransferase component of pyruvate	Lipoamide acyltransferase component of branched-chain alpha-keto acid dehydrogenase complex, mitochondrial	DBT	62912000	63921000	55058000	68860000	64754000	61235000	56176000	62133000	64552000	59217000	63997000	58227000	55254000	63831000	65547000	53462000	61133000	62800000	62234000	66854000	62046000	60588000	54791000	62650000	69991000				-1	reviewed;unreviewed	Homo sapiens (Human)	/evidence="ECO:0000255";ACT_SITE 452;ACT_SITE 456			CATALYTIC ACTIVITY: Reaction=(R)-N(6)-dihydrolipoyl-L-lysyl-[protein] + 2-methylpropanoyl-CoA = (R)-N(6)-(S(8)-2-methylpropanoyldihydrolipoyl)-L-lysyl-[protein] + CoA;EC=2.3.1.168;Xref=Rhea:RHEA:18865, Rhea:RHEA-COMP:10475, Rhea:RHEA-COMP:10497, ChEBI:CHEBI:57287, ChEBI:CHEBI:57338, ChEBI:CHEBI:83100, ChEBI:CHEBI:83142	COFACTOR: Name=(R)-lipoate;Evidence={ECO:0000256|RuleBase:RU003423};Note=Binds 1 lipoyl cofactor covalently.;Xref=ChEBI:CHEBI:83088		FUNCTION: The branched-chain alpha-keto dehydrogenase complex catalyzes the overall conversion of alpha-keto acids to acyl-CoA and CO(2). It contains multiple copies of three enzymatic components: branched-chain alpha-keto acid decarboxylase (E1), lipoamide acyltransferase (E2) and lipoamide dehydrogenase (E3). Within this complex, the catalytic function of this enzyme is to accept, and to transf…						3D-structure;Acetylation;Acyltransferase;Direct protein sequencing;Disease variant;Lipoyl;Maple syrup urine disease;Mitochondrion;Phosphoprotein;Proteomics identification;Reference proteome;Transferase;Transit peptide	Evidence at protein level		SUBUNIT: Forms a 24-polypeptide structural core with octahedral symmetry.
tr|A0A3B3ITQ0|A0A3B3ITQ0_HUMAN 5 exonuclease Apollo OS=Homo sapiens OX=9606 GN=DCLRE1B PE=1 SV=1;sp|Q9H816|DCR1B_HUMAN 5 exonuclease Apollo OS=Homo sapiens OX=9606 GN=DCLRE1B PE=1 SV=1	5 exonuclease Apollo	DCLRE1B	0	0	0	0	3819800	0	0	4930800	0	4470300	0	0	0	0	0	0	0	0	0	0	0	0	0	0	0				-1	reviewed;unreviewed	Homo sapiens (Human)				CATALYTIC ACTIVITY: Reaction=a beta-lactam + H2O = a substituted beta-amino acid;EC=3.5.2.6;Evidence={ECO:0000269|PubMed:31434986};Xref=Rhea:RHEA:20401, ChEBI:CHEBI:15377, ChEBI:CHEBI:35627, ChEBI:CHEBI:140347			FUNCTION: 5'-3' exonuclease that plays a central role in telomere maintenance and protection during S-phase. Participates in the protection of telomeres against non-homologous end-joining (NHEJ)-mediated repair, thereby ensuring that telomeres do not fuse. Plays a key role in telomeric loop (T loop) formation by being recruited by TERF2 at the leading end telomeres and by processing leading-end t…						3D-structure;Chromosome;Cytoplasm;Cytoskeleton;DNA damage;DNA repair;Dyskeratosis congenita;Exonuclease;Hydrolase;Isopeptide bond;Nuclease;Nucleus;Proteomics identification;Reference proteome;Telomere;Ubl conjugation	Evidence at protein level	O76024;P02649;P21964-2;P26378-2;P42858;P49768-2;P50570-2;P54252;Q15554;Q7Z699;Q86UR1-2;Q92597;Q9NUW8	SUBUNIT: Interacts with TERF2;the interaction is direct. Interacts with MUS81, MRE11 and FANCD2. Interacts with HSPA2, HSPA8 and HSPA14. Interacts with SPAG5. {ECO:0000269|PubMed:16606622, ECO:0000269|PubMed:16730175, ECO:0000269|PubMed:16730176, ECO:0000269|PubMed:18202258, ECO:0000269|PubMed:18468965, ECO:0000269|PubMed:18469862, ECO:0000269|PubMed:18593705, ECO:0000269|PubMed:19197158, ECO:000…
tr|A0A7P0T965|A0A7P0T965_HUMAN DNA damage-binding protein 1 OS=Homo sapiens OX=9606 GN=DDB1 PE=1 SV=1;tr|A0A7P0T870|A0A7P0T870_HUMAN DNA damage-binding protein 1 OS=Homo sapiens OX=9606 GN=DDB1 PE=1 SV=1;tr|A0A7P0Z3Z5|A0A7P0Z3Z5_HUMAN DNA damage-binding pr	DNA damage-binding protein 1	DDB1	0	6374800	0	0	4977800	0	0	0	0	3628200	4923300	0	0	0	0	4663600	0	0	0	0	0	0	0	0	0				-1	reviewed;unreviewed	Homo sapiens (Human)							FUNCTION: Protein, which is both involved in DNA repair and protein ubiquitination, as part of the UV-DDB complex and DCX (DDB1-CUL4-X-box) complexes, respectively (PubMed:15448697, PubMed:14739464, PubMed:16260596, PubMed:16482215, PubMed:17079684, PubMed:16407242, PubMed:16407252, PubMed:16940174). Core component of the UV-DDB complex (UV-damaged DNA-binding protein complex), a complex that rec…				PATHWAY: Protein modification;PATHWAY: Protein modification;protein ubiquitination. {ECO:0000256|ARBA:ARBA00004906, ECO:0000256|RuleBase:RU368023}.;protein ubiquitination. {ECO:0000256|RuleBase:RU368023}.;protein ubiquitination. {ECO:0000269|PubMed:25043012, ECO:0000269|PubMed:25108355}."		3D-structure;Acetylation;Alternative splicing;Biological rhythms;Cytoplasm;Disease variant;DNA damage;DNA repair;DNA-binding;Host-virus interaction;Isopeptide bond;Mental retardation;Nucleus;Phosphoprotein;Proteomics identification;Reference proteome;Repeat;Ubl conjugation;Ubl conjugation pathway	Evidence at protein level	O75530;P11207;P18045;P42224;Q04725;Q13619;Q13620;Q5TAQ9;Q72500;Q89246;Q8N5D0-4;Q8TEB1;Q8WV16;Q92466;Q969U6-1;Q96SW2;Q96SW2-2;Q9H9F9;Q9NZJ0;Q9QMH9;Q9ULG1;Q9Y4B6;Q9Y4B6-3	does not ubiquitinate and degradate FBXO11 (PubMed:19287380). Interacts with TRPC4AP (PubMed:19966799). Interacts with CRY1 and CRY2 (By similarity). The DDB1-CUL4A complex interacts with CRY1 (PubMed:26431207). May also interact with DCUN1D1, DCUN1D2, DCUN1D3 and DCUN1D5 (PubMed:26906416). {ECO:0000250|UniProtKB:Q3U1J4, ECO:0000269|PubMed:11673459, ECO:0000269|PubMed:12732143, ECO:0000269|PubMed…
tr|A0A7I2YQ77|A0A7I2YQ77_HUMAN RNA helicase OS=Homo sapiens OX=9606 GN=DDX1 PE=1 SV=1;tr|A0A7I2V430|A0A7I2V430_HUMAN ATP-dependent RNA helicase DDX1 OS=Homo sapiens OX=9606 GN=DDX1 PE=1 SV=1;tr|A0A7I2V2M5|A0A7I2V2M5_HUMAN ATP-dependent RNA helicase DDX1 OS	ATP-dependent RNA helicase DDX1	DDX1	0	0	0	0	0	0	0	0	0	0	0	0	0	0	0	9712300	0	0	0	0	5685300	0	0	0	9361300				-1	reviewed;unreviewed	Homo sapiens (Human)				CATALYTIC ACTIVITY: Reaction=ATP + H2O = ADP + H(+) + phosphate;EC=3.6.4.13;Evidence={ECO:0000256|ARBA:ARBA00001556};Evidence={ECO:0000269|PubMed:21589879};Xref=Rhea:RHEA:13065, ChEBI:CHEBI:15377, ChEBI:CHEBI:15378, ChEBI:CHEBI:30616, ChEBI:CHEBI:43474, ChEBI:CHEBI:456216			FUNCTION: (Microbial infection) Required for Coronavirus IBV replication. {ECO:0000269|PubMed:20573827}.;FUNCTION: (Microbial infection) Required for HIV-1 Rev function as well as for HIV-1 and coronavirus IBV replication. Binds to the RRE sequence of HIV-1 mRNAs. {ECO:0000269|PubMed:15567440}.;FUNCTION: Acts as an ATP-dependent RNA helicase, able to unwind both RNA-RNA and RNA-DNA duplexes. Poss…	BIOPHYSICOCHEMICAL PROPERTIES: Kinetic parameters: KM=0.12 mM for ATP (in the absence of nucleic acid) {ECO:0000269|PubMed:21589879};KM=0.09 mM for ATP (in the presence of RNA oligo(rU)20) {ECO:0000269|PubMed:21589879};KM=0.095 mM for ATP (in the presence of DNA oligo(dT)20) {ECO:0000269|PubMed:21589879};Note=kcat is 1.9 min(-1) for ATP hydrolysis in the absence of nucleic acid (PubMed:21589879).…		/evidence="ECO:0000305";/note="ATP";NP_BIND 46..53			3D-structure;Acetylation;Activator;Alternative splicing;Antiviral defense;ATP-binding;Cytoplasm;DNA-binding;Exonuclease;Helicase;Host-virus interaction;Hydrolase;Immunity;Innate immunity;Isopeptide bond;Mitochondrion;mRNA processing;Nuclease;Nucleotide-binding;Nucleus;Phosphoprotein;Proteomics identification;Reference proteome;RNA-binding;Transcription;Transcription regulation;tRNA processing;Ubl…	Evidence at protein level	P04618;PRO_0000037415 [P0C6Y1];Q8NCA5;Q9Y224	SUBUNIT: (Microbial infection) Interacts with Rev of HIV-1. {ECO:0000269|PubMed:15567440}.;SUBUNIT: (Microbial infection) Interacts with Severe acute respiratory syndrome coronavirus (SARS-CoV) (via N-terminus) (PubMed:20573827). Interacts (via C-terminus) with the replicase polyprotein 1ab Nsp14 of the Avian infectious bronchitis virus (IBV). {ECO:0000269|PubMed:20573827}.;SUBUNIT: (Microbial in…
tr|A0A1X7SBZ2|A0A1X7SBZ2_HUMAN RNA helicase OS=Homo sapiens OX=9606 GN=DDX17 PE=1 SV=1;tr|A0A5H1ZRQ2|A0A5H1ZRQ2_HUMAN RNA helicase OS=Homo sapiens OX=9606 GN=DDX17 PE=1 SV=2;sp|Q92841|DDX17_HUMAN Probable ATP-dependent RNA helicase DDX17 OS=Homo sapiens OX	Probable ATP-dependent RNA helicase DDX17	DDX17	104530000	87082000	89700000	90004000	101630000	117590000	110130000	105100000	99122000	104590000	75832000	86885000	84989000	83963000	79558000	95003000	95638000	102320000	95638000	98025000	104940000	97568000	101800000	97139000	79954000				-1	reviewed;unreviewed	Homo sapiens (Human)				CATALYTIC ACTIVITY: Reaction=ATP + H2O = ADP + H(+) + phosphate;EC=3.6.4.13;Evidence={ECO:0000256|ARBA:ARBA00001556};Evidence={ECO:0000269|PubMed:8871553};Xref=Rhea:RHEA:13065, ChEBI:CHEBI:15377, ChEBI:CHEBI:15378, ChEBI:CHEBI:30616, ChEBI:CHEBI:43474, ChEBI:CHEBI:456216			FUNCTION: As an RNA helicase, unwinds RNA and alters RNA structures through ATP binding and hydrolysis. Involved in multiple cellular processes, including pre-mRNA splicing, alternative splicing, ribosomal RNA processing and miRNA processing, as well as transcription regulation. Regulates the alternative splicing of exons exhibiting specific features (PubMed:12138182, PubMed:23022728, PubMed:2491…	BIOPHYSICOCHEMICAL PROPERTIES: Kinetic parameters: KM=170 uM for ATP {ECO:0000269|PubMed:8871553}		/evidence="ECO:0000255|PROSITE-ProRule:PRU00541";/note="ATP";NP_BIND 215..222			3D-structure;Acetylation;Alternative initiation;Alternative splicing;Antiviral defense;ATP-binding;Cytoplasm;Direct protein sequencing;Helicase;Hydrolase;Immunity;Isopeptide bond;Methylation;mRNA processing;mRNA splicing;Nucleotide-binding;Nucleus;Phosphoprotein;Proteomics identification;Reference proteome;RNA-binding;RNA-mediated gene silencing;rRNA processing;Signal;Transcription;Transcription …	Evidence at protein level	O94916;O95995;P04637;P17844;P26196;P31943;P46937;P62993;P98175;Q13148;Q13547;Q13882;Q13895;Q15637;Q8IVT4;Q8K3Y6;Q8TBB1;Q96T37;Q9JKL7;Q9NQT5	SUBUNIT: Interacts with DDX5 in an RNA-independent manner (PubMed:12595555, PubMed:19995069). Interacts with CDK9 transcription elongation complex under basal conditions. Following cell stimulation with poly(I:C), a synthetic double-stranded RNA mimicking viral infection, the interaction with CDK9 is decreased (PubMed:26209609). Interacts with ESR1 in an estrogen-independent manner (PubMed:197180…
sp|Q9NVP1|DDX18_HUMAN ATP-dependent RNA helicase DDX18 OS=Homo sapiens OX=9606 GN=DDX18 PE=1 SV=2	ATP-dependent RNA helicase DDX18	DDX18	34488000	26083000	30872000	29615000	33187000	37825000	42741000	32317000	33065000	38649000	23487000	30043000	26538000	23193000	24480000	33649000	32972000	33987000	29284000	36464000	33637000	24222000	32904000	32588000	25081000				-1	reviewed;unreviewed	Homo sapiens (Human)				CATALYTIC ACTIVITY: Reaction=ATP + H2O = ADP + H(+) + phosphate;EC=3.6.4.13;Xref=Rhea:RHEA:13065, ChEBI:CHEBI:15377, ChEBI:CHEBI:15378, ChEBI:CHEBI:30616, ChEBI:CHEBI:43474, ChEBI:CHEBI:456216			FUNCTION: Probable RNA-dependent helicase.			/evidence="ECO:0000305";/note="ATP";NP_BIND 223..230			3D-structure;ATP-binding;Chromosome;Direct protein sequencing;Helicase;Hydrolase;Nucleotide-binding;Nucleus;Proteomics identification;Reference proteome;RNA-binding	Evidence at protein level		SUBUNIT: Interacts with NOL8;the interaction is RNA-dependent. {ECO:0000269|PubMed:16963496, ECO:0000269|PubMed:20941364}.
sp|Q9NR30|DDX21_HUMAN Nucleolar RNA helicase 2 OS=Homo sapiens OX=9606 GN=DDX21 PE=1 SV=5;tr|A0A8I5KNP3|A0A8I5KNP3_HUMAN RNA helicase OS=Homo sapiens OX=9606 GN=DDX21 PE=1 SV=1;tr|A0A8I5KNN2|A0A8I5KNN2_HUMAN RNA helicase OS=Homo sapiens OX=9606 GN=DDX21 PE	Nucleolar RNA helicase 2	DDX21	461350016	376870016	417249984	402870016	444200000	486560000	508740000	441249984	458340000	463670016	325480000	375209984	364649984	360840000	320540000	436600000	438820000	489660000	435209984	460900000	475960000	452720000	481369984	495340000	385140000				-1	reviewed;unreviewed	Homo sapiens (Human)				CATALYTIC ACTIVITY: Reaction=ATP + H2O = ADP + H(+) + phosphate;EC=3.6.4.13;Evidence={ECO:0000269|PubMed:28790157, ECO:0000269|PubMed:9461305};PhysiologicalDirection=left-to-right;Xref=Rhea:RHEA:13065, ChEBI:CHEBI:15377, ChEBI:CHEBI:15378, ChEBI:CHEBI:30616, ChEBI:CHEBI:43474, ChEBI:CHEBI:456216;Xref=Rhea:RHEA:13066			FUNCTION: RNA helicase that acts as a sensor of the transcriptional status of both RNA polymerase (Pol) I and II: promotes ribosomal RNA (rRNA) processing and transcription from polymerase II (Pol II) (PubMed:25470060, PubMed:28790157). Binds various RNAs, such as rRNAs, snoRNAs, 7SK and, at lower extent, mRNAs (PubMed:25470060). In the nucleolus, localizes to rDNA locus, where it directly binds …			/evidence="ECO:0000255|PROSITE-ProRule:PRU00541";/note="ATP";NP_BIND 230..237			3D-structure;Acetylation;Alternative splicing;Antiviral defense;ATP-binding;Cytoplasm;Direct protein sequencing;Helicase;Hydrolase;Immunity;Innate immunity;Isopeptide bond;Mitochondrion;Nucleotide-binding;Nucleus;Phosphoprotein;Reference proteome;Repeat;RNA-binding;rRNA processing;Transcription;Ubl conjugation	Evidence at protein level;Predicted	O00505;P07910;P10636;P42858;Q15554;Q8N187;Q99732	homodimerizes via its N-terminus. Found in a multi-helicase-TICAM1 complex at least composed of DHX36, DDX1, DDX21 and TICAM1;SUBUNIT: Homodimer;this complex exists in resting cells with or without poly(I:C) RNA ligand stimulation. Interacts (via C-terminus) with TICAM1 (via TIR domain). Interacts with DHX36 (via C-terminus);this interaction serves as bridges to TICAM1. Component of the B-WICH co…
tr|A0A8V8TR86|A0A8V8TR86_HUMAN Probable ATP-dependent RNA helicase DDX23 OS=Homo sapiens OX=9606 GN=DDX23 PE=4 SV=1;sp|Q9BUQ8|DDX23_HUMAN Probable ATP-dependent RNA helicase DDX23 OS=Homo sapiens OX=9606 GN=DDX23 PE=1 SV=3;tr|A0A8V8TRI2|A0A8V8TRI2_HUMAN Pr	Probable ATP-dependent RNA helicase DDX23	DDX23	6333200	9052500	0	7071400	8696000	9269200	7178700	8670800	7874300	9351800	8742400	7830200	6634900	0	7873000	10360000	8516600	10607000	8472800	9663800	8966900	11084000	8185000	10200000	9180300				-1	reviewed;unreviewed	Homo sapiens (Human)				CATALYTIC ACTIVITY: Reaction=ATP + H2O = ADP + H(+) + phosphate;EC=3.6.4.13;Evidence={ECO:0000256|ARBA:ARBA00001556};Evidence={ECO:0000305};Xref=Rhea:RHEA:13065, ChEBI:CHEBI:15377, ChEBI:CHEBI:15378, ChEBI:CHEBI:30616, ChEBI:CHEBI:43474, ChEBI:CHEBI:456216			FUNCTION: Involved in pre-mRNA splicing and its phosphorylated form (by SRPK2) is required for spliceosomal B complex formation (PubMed:18425142). Independently of its spliceosome formation function, required for the suppression of incorrect R-loops formed during transcription;R-loops are composed of a DNA:RNA hybrid and the associated non-template single-stranded DNA (PubMed:28076779). {ECO:0000…			/evidence="ECO:0000255|PROSITE-ProRule:PRU00541";/note="ATP";NP_BIND 435..442			3D-structure;Alternative splicing;ATP-binding;Chromosome;Direct protein sequencing;Helicase;Hydrolase;Isopeptide bond;mRNA processing;mRNA splicing;Nucleotide-binding;Nucleus;Phosphoprotein;Proteomics identification;Reference proteome;Spliceosome;Ubl conjugation	Evidence at protein level	P54274;Q96DI7	SUBUNIT: The phosphorylated form (by SRPK2) is a component of the U4/U6-U5 tri-snRNP complex composed of the U4, U6 and U5 snRNAs and at least PRPF3, PRPF4, PRPF6, PRPF8, PRPF31, SNRNP200, TXNL4A, WDR57, SNRNP40, DDX23, CD2BP2, PPIH, SNU13, EFTUD2, SART1 and USP39 (PubMed:16723661, PubMed:9409622). Identified in the spliceosome C complex (PubMed:11991638). Interacts with ERBB4 (PubMed:20858735). …
tr|G3V529|G3V529_HUMAN RNA helicase OS=Homo sapiens OX=9606 GN=DDX24 PE=1 SV=1;sp|Q9GZR7|DDX24_HUMAN ATP-dependent RNA helicase DDX24 OS=Homo sapiens OX=9606 GN=DDX24 PE=1 SV=1;tr|F5GYL3|F5GYL3_HUMAN ATP-dependent RNA helicase DDX24 OS=Homo sapiens OX=9606	ATP-dependent RNA helicase DDX24	DDX24	7367800	7912000	0	6879300	7110500	8029200	8748400	8678700	8438000	6525700	5406300	6308600	6455900	0	6594400	6804500	7356200	7337700	8521500	7476800	8014600	7189300	8124300	7682600	7811900				-1	reviewed;unreviewed	Homo sapiens (Human)				CATALYTIC ACTIVITY: Reaction=ATP + H2O = ADP + H(+) + phosphate;EC=3.6.4.13;Evidence={ECO:0000256|ARBA:ARBA00001556};Xref=Rhea:RHEA:13065, ChEBI:CHEBI:15377, ChEBI:CHEBI:15378, ChEBI:CHEBI:30616, ChEBI:CHEBI:43474, ChEBI:CHEBI:456216			FUNCTION: ATP-dependent RNA helicase. {ECO:0000305}.			/evidence="ECO:0000255|PROSITE-ProRule:PRU00541";/note="ATP";NP_BIND 237..244			Acetylation;Alternative splicing;ATP-binding;Helicase;Hydrolase;Isopeptide bond;Nucleotide-binding;Phosphoprotein;Proteomics identification;Reference proteome;RNA-binding;Ubl conjugation	Evidence at protein level	P68400
sp|Q96GQ7|DDX27_HUMAN Probable ATP-dependent RNA helicase DDX27 OS=Homo sapiens OX=9606 GN=DDX27 PE=1 SV=2;tr|B7Z6D5|B7Z6D5_HUMAN RNA helicase OS=Homo sapiens OX=9606 GN=DDX27 PE=1 SV=1	Probable ATP-dependent RNA helicase DDX27	DDX27	0	0	0	0	0	0	0	0	0	0	0	0	0	0	0	0	0	0	0	0	0	0	0	0	0				-1	reviewed;unreviewed	Homo sapiens (Human)				CATALYTIC ACTIVITY: Reaction=ATP + H2O = ADP + H(+) + phosphate;EC=3.6.4.13;Evidence={ECO:0000256|ARBA:ARBA00001556};Xref=Rhea:RHEA:13065, ChEBI:CHEBI:15377, ChEBI:CHEBI:15378, ChEBI:CHEBI:30616, ChEBI:CHEBI:43474, ChEBI:CHEBI:456216			FUNCTION: Probable ATP-dependent RNA helicase. Component of the nucleolar ribosomal RNA (rRNA) processing machinery that regulates 3' end formation of ribosomal 47S rRNA (PubMed:25825154). {ECO:0000269|PubMed:25825154}.			/evidence="ECO:0000255|PROSITE-ProRule:PRU00541";/note="ATP";NP_BIND 262..269			ATP-binding;Chromosome;Coiled coil;Helicase;Hydrolase;Nucleotide-binding;Nucleus;Phosphoprotein;Proteomics identification;Reference proteome;Ribosome biogenesis;rRNA processing	Evidence at protein level		SUBUNIT: Associates with PeBoW complex, composed of BOP1, PES1 and WDR12 (PubMed:25825154). Interacts directly with BOP1 and PES1 (PubMed:25825154). {ECO:0000269|PubMed:25825154}.
sp|Q9H8H2|DDX31_HUMAN Probable ATP-dependent RNA helicase DDX31 OS=Homo sapiens OX=9606 GN=DDX31 PE=1 SV=2;sp|Q9H8H2-4|DDX31_HUMAN Isoform 4 of Probable ATP-dependent RNA helicase DDX31 OS=Homo sapiens OX=9606 GN=DDX31;sp|Q9H8H2-2|DDX31_HUMAN Isoform 2 of	Probable ATP-dependent RNA helicase DDX31	DDX31	0	5769300	7415100	0	0	0	7518300	0	0	10298000	5951200	0	0	0	5209500	7421200	0	9354100	8238500	0	0	0	0	10304000	7984500				-1	reviewed	Homo sapiens (Human)				CATALYTIC ACTIVITY: Reaction=ATP + H2O = ADP + H(+) + phosphate;EC=3.6.4.13;Xref=Rhea:RHEA:13065, ChEBI:CHEBI:15377, ChEBI:CHEBI:15378, ChEBI:CHEBI:30616, ChEBI:CHEBI:43474, ChEBI:CHEBI:456216			FUNCTION: Probable ATP-dependent RNA helicase (By similarity). Plays a role in ribosome biogenesis and TP53/p53 regulation through its interaction with NPM1 (PubMed:23019224). {ECO:0000250, ECO:0000269|PubMed:23019224}.			/evidence="ECO:0000255|PROSITE-ProRule:PRU00541";/note="ATP";NP_BIND 275..282			Alternative splicing;ATP-binding;Helicase;Hydrolase;Methylation;Nucleotide-binding;Nucleus;Reference proteome;RNA-binding	Evidence at protein level		SUBUNIT: Interacts with NPM1;this interaction prevents interaction between NPM1 and HDM2. {ECO:0000269|PubMed:23019224}.
sp|O00148|DX39A_HUMAN ATP-dependent RNA helicase DDX39A OS=Homo sapiens OX=9606 GN=DDX39A PE=1 SV=2;sp|O00148-2|DX39A_HUMAN Isoform 2 of ATP-dependent RNA helicase DDX39A OS=Homo sapiens OX=9606 GN=DDX39A	ATP-dependent RNA helicase DDX39A	DDX39A	0	0	0	0	0	0	0	0	0	0	0	0	0	0	0	0	0	0	0	0	0	0	0	0	0				-1	reviewed;unreviewed	Homo sapiens (Human)				CATALYTIC ACTIVITY: Reaction=ATP + H2O = ADP + H(+) + phosphate;EC=3.6.4.13;Evidence={ECO:0000256|ARBA:ARBA00001556};Xref=Rhea:RHEA:13065, ChEBI:CHEBI:15377, ChEBI:CHEBI:15378, ChEBI:CHEBI:30616, ChEBI:CHEBI:43474, ChEBI:CHEBI:456216			FUNCTION: [Isoform 1]: Involved in pre-mRNA splicing. Required for the export of mRNA out of the nucleus. {ECO:0000269|PubMed:15047853, ECO:0000269|PubMed:17548965}.			/evidence="ECO:0000255|PROSITE-ProRule:PRU00541";/note="ATP";NP_BIND 88..95			Acetylation;Alternative splicing;ATP-binding;Cytoplasm;Helicase;Hydrolase;Isopeptide bond;mRNA processing;mRNA splicing;Nucleotide-binding;Nucleus;Phosphoprotein;Proteomics identification;Reference proteome;RNA-binding;Ubl conjugation	Evidence at protein level	H0YHG0;O00148;O76024;P04792;P21673;P42858;P54274;P78317;P82979;Q13838;Q7KZS0;Q9Y3Y2-3	SUBUNIT: Binds ALYREF/THOC4 and DDX39B/BAT1. Interacts with SARNP. Interacts with human cytomegalovirus/HHV-5 protein UL69. Interacts with MX1. Interacts with MCM3AP isoform GANP (PubMed:23652018). {ECO:0000269|PubMed:14667819, ECO:0000269|PubMed:15047853, ECO:0000269|PubMed:16478985, ECO:0000269|PubMed:17196963, ECO:0000269|PubMed:21859714, ECO:0000269|PubMed:23652018}.
sp|Q13838-2|DX39B_HUMAN Isoform 2 of Spliceosome RNA helicase DDX39B OS=Homo sapiens OX=9606 GN=DDX39B;sp|Q13838|DX39B_HUMAN Spliceosome RNA helicase DDX39B OS=Homo sapiens OX=9606 GN=DDX39B PE=1 SV=1;tr|Q5STU3|Q5STU3_HUMAN RNA helicase OS=Homo sapiens OX=	Spliceosome RNA helicase DDX39B	DDX39A;DDX39B	1454000	30954000	0	13523000	9310400	8868700	4076900	19257000	36495000	10141000	51275000	9879300	0	0	3650500	36471000	0	0	0	4095800	9014100	11555000	9200300	0	48213000				-1	reviewed;unreviewed	Homo sapiens (Human)				CATALYTIC ACTIVITY: Reaction=ATP + H2O = ADP + H(+) + phosphate;EC=3.6.4.13;Evidence={ECO:0000256|ARBA:ARBA00001556};Evidence={ECO:0000269|PubMed:17984224};Xref=Rhea:RHEA:13065, ChEBI:CHEBI:15377, ChEBI:CHEBI:15378, ChEBI:CHEBI:30616, ChEBI:CHEBI:43474, ChEBI:CHEBI:456216			FUNCTION: (Microbial infection) The TREX complex is essential for the export of Kaposi's sarcoma-associated herpesvirus (KSHV) intronless mRNAs and infectious virus production. {ECO:0000269|PubMed:18974867}.;FUNCTION: Involved in nuclear export of spliced and unspliced mRNA. Assembling component of the TREX complex which is thought to couple mRNA transcription, processing and nuclear export, and …	BIOPHYSICOCHEMICAL PROPERTIES: Kinetic parameters: KM=3.3 uM for ATP {ECO:0000269|PubMed:17562711};Vmax=0.126 uM/min/mg enzyme with ATP as substrate {ECO:0000269|PubMed:17562711}		/note="ATP";NP_BIND 89..96			3D-structure;Acetylation;Alternative splicing;ATP-binding;Cytoplasm;Helicase;Hydrolase;Isopeptide bond;mRNA processing;mRNA splicing;mRNA transport;Nucleotide-binding;Nucleus;Phosphoprotein;Proteomics identification;Reference proteome;RNA-binding;Spliceosome;Transport;Ubl conjugation	Evidence at protein level	O00148;O00560;P09012;P26368-2;P78317;P82979;Q13838;Q7KZS0;Q86V81;Q96QD9;Q9P127;Q9Y3Y2;Q9Y3Y2-3	in the complex bridges ALYREF/THOC4 and the THO complex, and, in a ATP-dependent manner, ALYREF/THOC4 and SARNP/CIP29 (PubMed:11675789, PubMed:15833825, PubMed:14667819, PubMed:15998806, PubMed:17984224, PubMed:20844015, PubMed:23299939). Component of the spliceosome. Interacts directly with U2AF2 (PubMed:9242493). Interacts with RBM8A, RNPS1 and SRRM1, FYTTD1/UIF, THOC1, MX1 and POLDIP3 (PubMed:…
tr|A0A2R8YCW1|A0A2R8YCW1_HUMAN RNA helicase OS=Homo sapiens OX=9606 GN=DDX3X PE=1 SV=1;tr|A0A2R8Y5G6|A0A2R8Y5G6_HUMAN RNA helicase OS=Homo sapiens OX=9606 GN=DDX3X PE=1 SV=1;tr|A0A2R8Y645|A0A2R8Y645_HUMAN RNA helicase OS=Homo sapiens OX=9606 GN=DDX3X PE=1	ATP-dependent RNA helicase DDX3X;ATP-dependent RNA helicase DDX3Y	DDX3X;DDX3Y;DDX4	8713700	11314000	6303700	8878500	11195000	11766000	8494100	9928600	10561000	11857000	6848500	10081000	6166800	8632800	4752900	12856000	10653000	7263400	7735000	8995300	10925000	10600000	9593100	7574500	14569000				-1	reviewed;unreviewed	Homo sapiens (Human)				CATALYTIC ACTIVITY: Reaction=ATP + H2O = ADP + H(+) + phosphate;EC=3.6.4.13;Evidence={ECO:0000250|UniProtKB:Q61496};Evidence={ECO:0000256|ARBA:ARBA00001556};Evidence={ECO:0000269|PubMed:15507209, ECO:0000269|PubMed:17357160, ECO:0000269|PubMed:21589879, ECO:0000269|PubMed:31300642, ECO:0000269|PubMed:31575075};Xref=Rhea:RHEA:13065, ChEBI:CHEBI:15377, ChEBI:CHEBI:15378, ChEBI:CHEBI:30616, ChEBI:CH…			FUNCTION: (Microbial infection) Facilitates Dengue virus (DENV) replication. {ECO:0000269|PubMed:29899501}.;FUNCTION: ATP-dependent RNA helicase required during spermatogenesis (PubMed:10920202, PubMed:21034600). Required to repress transposable elements and preventing their mobilization, which is essential for the germline integrity (By similarity). Acts via the piRNA metabolic process, which me…	BIOPHYSICOCHEMICAL PROPERTIES: Kinetic parameters: KM=0.04 mM for ATP (in the absence of nucleic acid) {ECO:0000269|PubMed:17357160};KM=0.03 mM for ATP (in the presence of ssDNA oligonucleoside dA200) {ECO:0000269|PubMed:17357160};KM=0.045 mM for ATP (in the presence of RNA oligo(rU)20) {ECO:0000269|PubMed:21589879};KM=0.047 mM for ATP (in the presence of DNA oligo(dT)20) {ECO:0000269|PubMed:2158…		/evidence="ECO:0000255|PROSITE-ProRule:PRU00541";/note=""ATP"";/note=""ATP"";NP_BIND 198..205;NP_BIND 200..207;NP_BIND 222..229";NP_BIND 224..231";NP_BIND 332..339"			3D-structure;Acetylation;Alternative splicing;Apoptosis;ATP-binding;Cell membrane;Cell projection;Chromosome partition;Cytoplasm;Cytoskeleton;Developmental protein;Differentiation;Direct protein sequencing;Disease variant;DNA-binding;Helicase;Host-virus interaction;Hydrolase;Immunity;Inflammasome;Innate immunity;Isopeptide bond;Meiosis;Membrane;Mental retardation;Methylation;Nucleotide-binding;Nu…	Evidence at protein level	O95786;P03427;P04608;P05198;P11940;P14240;P55884;P68466;P68467;PRO_0000037517 [P26664];PRO_0000037541 [Q9WMX2];PRO_0000037559 [Q5EG65];PRO_0000037566 [P27958];Q03403;Q04637;Q13148;Q14164;Q15003;Q6P582;Q7Z434;Q8TF63;Q923J1;Q99613;Q99IB8;Q9UBU9	can bind RNA as a monomer and as a dimer/oligomer (PubMed:27546789, PubMed:31300642). Interacts with TDRD3 (PubMed:18632687). Interacts (when phosphorylated at Ser-102) with IRF3;SUBUNIT: Found in a mRNP complex, at least composed of TDRD1, TDRD6, TDRD7 and DDX4 (By similarity). Interacts with RANBP9 (PubMed:27622290). Interacts with RANBP10. Interacts with PIWIL2 and MAEL. Interacts with ARNTL/B…
sp|Q9UJV9|DDX41_HUMAN Probable ATP-dependent RNA helicase DDX41 OS=Homo sapiens OX=9606 GN=DDX41 PE=1 SV=2	Probable ATP-dependent RNA helicase DDX41	DDX41	0	0	0	0	0	0	0	0	0	0	0	0	0	0	0	0	0	0	0	0	0	0	0	0	0				-1	reviewed	Homo sapiens (Human)				CATALYTIC ACTIVITY: Reaction=ATP + H2O = ADP + H(+) + phosphate;EC=3.6.4.13;Xref=Rhea:RHEA:13065, ChEBI:CHEBI:15377, ChEBI:CHEBI:15378, ChEBI:CHEBI:30616, ChEBI:CHEBI:43474, ChEBI:CHEBI:456216			FUNCTION: Probable ATP-dependent RNA helicase. Is required during post-transcriptional gene expression. May be involved in pre-mRNA splicing. {ECO:0000269|PubMed:25920683}.			/evidence="ECO:0000255|PROSITE-ProRule:PRU00541";/note="ATP";NP_BIND 225..232			3D-structure;ATP-binding;Disease variant;Helicase;Hydrolase;Isopeptide bond;Metal-binding;mRNA processing;mRNA splicing;Nucleotide-binding;Nucleus;Phosphoprotein;Reference proteome;RNA-binding;Spliceosome;Ubl conjugation;Zinc;Zinc-finger	Evidence at protein level	P42858;Q5M9Q1;Q8IUQ4;Q8N5F7;Q8NHQ1;Q96BJ3	SUBUNIT: Identified in the spliceosome C complex (PubMed:11991638, PubMed:25920683). Interacts with ERCC6 (PubMed:26030138). Interacts with FAM50A (PubMed:32703943). {ECO:0000269|PubMed:11991638, ECO:0000269|PubMed:25920683, ECO:0000269|PubMed:26030138, ECO:0000269|PubMed:32703943}.
sp|Q9H0S4|DDX47_HUMAN Probable ATP-dependent RNA helicase DDX47 OS=Homo sapiens OX=9606 GN=DDX47 PE=1 SV=1;sp|Q9H0S4-2|DDX47_HUMAN Isoform 2 of Probable ATP-dependent RNA helicase DDX47 OS=Homo sapiens OX=9606 GN=DDX47	Probable ATP-dependent RNA helicase DDX47	DDX47	15435000	16101000	10996000	13552000	13894000	16043000	16528000	14109000	12401000	14038000	11462000	12044000	10581000	12034000	11624000	0	13277000	13472000	10991000	0	16682000	14160000	12440000	13200000	15105000				-1	reviewed;unreviewed	Homo sapiens (Human)				CATALYTIC ACTIVITY: Reaction=ATP + H2O = ADP + H(+) + phosphate;EC=3.6.4.13;Evidence={ECO:0000256|ARBA:ARBA00001556};Xref=Rhea:RHEA:13065, ChEBI:CHEBI:15377, ChEBI:CHEBI:15378, ChEBI:CHEBI:30616, ChEBI:CHEBI:43474, ChEBI:CHEBI:456216			FUNCTION: Involved in apoptosis. May have a role in rRNA processing and mRNA splicing. Associates with pre-rRNA precursors. {ECO:0000269|PubMed:15977068, ECO:0000269|PubMed:16963496}.			/note="ATP";NP_BIND 68..75			3D-structure;Acetylation;Alternative splicing;Apoptosis;ATP-binding;Direct protein sequencing;Helicase;Hydrolase;mRNA processing;mRNA splicing;Nucleotide-binding;Nucleus;Phosphoprotein;Proteomics identification;Reference proteome;RNA-binding;rRNA processing	Evidence at protein level	O95166	SUBUNIT: Interacts with AGO1 and AGO2. Interacts with GABARAP. Interacts with NOL8;the interaction is RNA-dependent. {ECO:0000269|PubMed:15977068, ECO:0000269|PubMed:16963496, ECO:0000269|PubMed:17932509, ECO:0000269|PubMed:20941364}.
tr|J3KTA4|J3KTA4_HUMAN Probable ATP-dependent RNA helicase DDX5 OS=Homo sapiens OX=9606 GN=DDX5 PE=1 SV=1;sp|P17844|DDX5_HUMAN Probable ATP-dependent RNA helicase DDX5 OS=Homo sapiens OX=9606 GN=DDX5 PE=1 SV=1;sp|P17844-2|DDX5_HUMAN Isoform 2 of Probable A	Probable ATP-dependent RNA helicase DDX5	DDX5	416940000	364080000	361320000	375820000	401809984	427329984	401150016	425200000	421590016	404950016	307350016	322350016	308640000	284009984	282040000	417840000	360289984	391560000	372120000	365190016	379200000	379820000	385310016	381580000	335969984				-1	reviewed;unreviewed	Homo sapiens (Human)		/note="ATP";BINDING 121		CATALYTIC ACTIVITY: Reaction=ATP + H2O = ADP + H(+) + phosphate;EC=3.6.4.13;Evidence={ECO:0000256|ARBA:ARBA00001556};Xref=Rhea:RHEA:13065, ChEBI:CHEBI:15377, ChEBI:CHEBI:15378, ChEBI:CHEBI:30616, ChEBI:CHEBI:43474, ChEBI:CHEBI:456216			FUNCTION: Involved in the alternative regulation of pre-mRNA splicing;its RNA helicase activity is necessary for increasing tau exon 10 inclusion and occurs in a RBM4-dependent manner. Binds to the tau pre-mRNA in the stem-loop region downstream of exon 10. The rate of ATP hydrolysis is highly stimulated by single-stranded RNA. Involved in transcriptional regulation;the function is independent of…			/note="ATP";NP_BIND 114..116;NP_BIND 138..145			3D-structure;Acetylation;Alternative splicing;ATP-binding;Biological rhythms;Coiled coil;Cytoplasm;Helicase;Hydrolase;Isopeptide bond;mRNA processing;mRNA splicing;Nucleotide-binding;Nucleus;Phosphoprotein;Proteomics identification;Reference proteome;RNA-binding;Spliceosome;Transcription;Transcription regulation;Ubl conjugation	Evidence at protein level	O94916;O95983;P04618;P04637;P04637-1;P04637-7;P10085;P22087;P24928;P45481;P84022;PRO_0000037577 [P27958];PRO_0000308465 [P29991];Q01780;Q08775-3;Q09472;Q12873;Q13148;Q13547;Q15637;Q15797;Q1K9H5;Q8AZK7;Q92841;Q99717;Q9NRR4	SUBUNIT: Identified in the spliceosome C complex. Interacts with RBM4;the interaction occurs in an RNA-independent manner. Interacts with AGO1 and AGO2. Interacts with ESR1, AR, EP300, CREBBP, POLR2A, TP53, RUNX2 and HDAC1. Self-associates. Interacts with DDX17. Interacts with BRDT. The large PER complex involved in the repression of transcriptional termination is composed of at least PER2, CDK9,…
sp|Q9BQ39|DDX50_HUMAN ATP-dependent RNA helicase DDX50 OS=Homo sapiens OX=9606 GN=DDX50 PE=1 SV=1	ATP-dependent RNA helicase DDX50	DDX50	25022000	22717000	22550000	24651000	26454000	27067000	25637000	26566000	27234000	26524000	17898000	20094000	21983000	17987000	19992000	26842000	23791000	29661000	26545000	26267000	26947000	25337000	25826000	27606000	22277000				-1	reviewed;unreviewed	Homo sapiens (Human)				CATALYTIC ACTIVITY: Reaction=ATP + H2O = ADP + H(+) + phosphate;EC=3.6.4.13;Xref=Rhea:RHEA:13065, ChEBI:CHEBI:15377, ChEBI:CHEBI:15378, ChEBI:CHEBI:30616, ChEBI:CHEBI:43474, ChEBI:CHEBI:456216						/evidence="ECO:0000255|PROSITE-ProRule:PRU00541";/note="ATP";NP_BIND 181..188			3D-structure;ATP-binding;Helicase;Hydrolase;Isopeptide bond;Nucleotide-binding;Nucleus;Phosphoprotein;Proteomics identification;Reference proteome;RNA-binding;Ubl conjugation	Evidence at protein level		SUBUNIT: Interacts with C1QBP. {ECO:0000269|PubMed:21536856}.
sp|Q8N8A6|DDX51_HUMAN ATP-dependent RNA helicase DDX51 OS=Homo sapiens OX=9606 GN=DDX51 PE=1 SV=3	ATP-dependent RNA helicase DDX51	DDX51	18719000	15974000	16451000	14282000	17993000	20466000	18337000	19967000	18183000	17437000	13042000	11819000	15286000	11200000	11857000	18831000	19898000	20154000	18238000	15437000	17805000	14807000	19305000	19690000	17515000				-1	reviewed	Homo sapiens (Human)				CATALYTIC ACTIVITY: Reaction=ATP + H2O = ADP + H(+) + phosphate;EC=3.6.4.13;Xref=Rhea:RHEA:13065, ChEBI:CHEBI:15377, ChEBI:CHEBI:15378, ChEBI:CHEBI:30616, ChEBI:CHEBI:43474, ChEBI:CHEBI:456216			FUNCTION: ATP-binding RNA helicase involved in the biogenesis of 60S ribosomal subunits. {ECO:0000250}.			/evidence="ECO:0000255|PROSITE-ProRule:PRU00541";/note="ATP";NP_BIND 256..263			Acetylation;ATP-binding;Helicase;Hydrolase;Nucleotide-binding;Nucleus;Phosphoprotein;Reference proteome;Ribosome biogenesis;RNA-binding;rRNA processing	Evidence at protein level
sp|Q9Y2R4|DDX52_HUMAN Probable ATP-dependent RNA helicase DDX52 OS=Homo sapiens OX=9606 GN=DDX52 PE=1 SV=4	Probable ATP-dependent RNA helicase DDX52	DDX52	60934000	45524000	48549000	51881000	52489000	58342000	56428000	53093000	56997000	53687000	45892000	46976000	44676000	43579000	44984000	55232000	49563000	65089000	54971000	61682000	58829000	61419000	55174000	59908000	57036000				-1	reviewed;unreviewed	Homo sapiens (Human)				CATALYTIC ACTIVITY: Reaction=ATP + H2O = ADP + H(+) + phosphate;EC=3.6.4.13;Xref=Rhea:RHEA:13065, ChEBI:CHEBI:15377, ChEBI:CHEBI:15378, ChEBI:CHEBI:30616, ChEBI:CHEBI:43474, ChEBI:CHEBI:456216						/note="ATP";NP_BIND 209..216			3D-structure;Acetylation;ATP-binding;Helicase;Hydrolase;Nucleotide-binding;Nucleus;Phosphoprotein;Proteomics identification;Reference proteome;RNA-binding	Evidence at protein level
sp|Q8TDD1|DDX54_HUMAN ATP-dependent RNA helicase DDX54 OS=Homo sapiens OX=9606 GN=DDX54 PE=1 SV=2;sp|Q8TDD1-2|DDX54_HUMAN Isoform 2 of ATP-dependent RNA helicase DDX54 OS=Homo sapiens OX=9606 GN=DDX54	ATP-dependent RNA helicase DDX54	DDX54	19388000	14355000	20890000	15200000	17558000	17802000	26662000	17462000	16354000	16105000	7624400	0	0	0	0	16338000	5488900	20022000	14073000	17103000	13044000	15567000	16609000	16108000	5188600				-1	reviewed;unreviewed	Homo sapiens (Human)				CATALYTIC ACTIVITY: Reaction=ATP + H2O = ADP + H(+) + phosphate;EC=3.6.4.13;Evidence={ECO:0000256|ARBA:ARBA00001556, ECO:0000256|RuleBase:RU365068};Evidence={ECO:0000256|ARBA:ARBA00001556};Xref=Rhea:RHEA:13065, ChEBI:CHEBI:15377, ChEBI:CHEBI:15378, ChEBI:CHEBI:30616, ChEBI:CHEBI:43474, ChEBI:CHEBI:456216			FUNCTION: Has RNA-dependent ATPase activity. Represses the transcriptional activity of nuclear receptors. {ECO:0000269|PubMed:12466272}.			/evidence="ECO:0000255|PROSITE-ProRule:PRU00541";/note="ATP";NP_BIND 140..147			Alternative splicing;ATP-binding;Helicase;Hydrolase;Nucleotide-binding;Nucleus;Phosphoprotein;Proteomics identification;Reference proteome;RNA-binding;Transcription;Transcription regulation	Evidence at protein level		SUBUNIT: Interacts in a hormone-dependent manner with nuclear receptors.
sp|Q8NHQ9|DDX55_HUMAN ATP-dependent RNA helicase DDX55 OS=Homo sapiens OX=9606 GN=DDX55 PE=1 SV=3;tr|F5H5U2|F5H5U2_HUMAN RNA helicase OS=Homo sapiens OX=9606 GN=DDX55 PE=1 SV=1;tr|E7EX41|E7EX41_HUMAN RNA helicase OS=Homo sapiens OX=9606 GN=DDX55 PE=1 SV=2	ATP-dependent RNA helicase DDX55	DDX55	0	4958500	0	0	0	0	0	7706000	6942000	0	0	0	0	0	0	6649700	0	0	0	0	5253400	0	5106100	6228300	0				-1	reviewed;unreviewed	Homo sapiens (Human)				CATALYTIC ACTIVITY: Reaction=ATP + H2O = ADP + H(+) + phosphate;EC=3.6.4.13;Evidence={ECO:0000256|ARBA:ARBA00001556};Xref=Rhea:RHEA:13065, ChEBI:CHEBI:15377, ChEBI:CHEBI:15378, ChEBI:CHEBI:30616, ChEBI:CHEBI:43474, ChEBI:CHEBI:456216			FUNCTION: Probable ATP-binding RNA helicase.			/evidence="ECO:0000255|PROSITE-ProRule:PRU00541";/note="ATP";NP_BIND 53..60			Alternative splicing;ATP-binding;Helicase;Hydrolase;Nucleotide-binding;Phosphoprotein;Proteomics identification;Reference proteome;RNA-binding	Evidence at protein level	P60410;Q6RW13;Q9NRD5
sp|Q9NY93-2|DDX56_HUMAN Isoform 2 of Probable ATP-dependent RNA helicase DDX56 OS=Homo sapiens OX=9606 GN=DDX56;sp|Q9NY93|DDX56_HUMAN Probable ATP-dependent RNA helicase DDX56 OS=Homo sapiens OX=9606 GN=DDX56 PE=1 SV=1;tr|F8WEI3|F8WEI3_HUMAN RNA helicase O	Probable ATP-dependent RNA helicase DDX56	DDX56	0	0	0	0	0	0	0	0	0	0	0	0	0	0	0	0	0	0	0	0	0	0	0	0	0				-1	reviewed;unreviewed	Homo sapiens (Human)				CATALYTIC ACTIVITY: Reaction=ATP + H2O = ADP + H(+) + phosphate;EC=3.6.4.13;Evidence={ECO:0000256|ARBA:ARBA00001556, ECO:0000256|RuleBase:RU365068};Evidence={ECO:0000256|ARBA:ARBA00001556};Xref=Rhea:RHEA:13065, ChEBI:CHEBI:15377, ChEBI:CHEBI:15378, ChEBI:CHEBI:30616, ChEBI:CHEBI:43474, ChEBI:CHEBI:456216			FUNCTION: May play a role in later stages of the processing of the pre-ribosomal particles leading to mature 60S ribosomal subunits. Has intrinsic ATPase activity.			/evidence="ECO:0000255|PROSITE-ProRule:PRU00541";/note="ATP";NP_BIND 51..58			Alternative splicing;ATP-binding;Helicase;Hydrolase;Nucleotide-binding;Nucleus;Phosphoprotein;Proteomics identification;Reference proteome;Ribosome biogenesis;RNA-binding;rRNA processing	Evidence at protein level	P38919	SUBUNIT: May form homooligomeric complexes.
tr|H0Y993|H0Y993_HUMAN DEK oncogene (DNA binding), isoform CRA_b OS=Homo sapiens OX=9606 GN=DEK PE=1 SV=2;tr|A0A494C028|A0A494C028_HUMAN Protein DEK OS=Homo sapiens OX=9606 GN=DEK PE=1 SV=1;sp|P35659|DEK_HUMAN Protein DEK OS=Homo sapiens OX=9606 GN=DEK PE=	Protein DEK	DEK	12386000	30296000	11713000	16302000	24950000	8319200	10511000	0	15369000	12237000	75813000	0	67215000	54544000	57996000	0	0	10468000	0	0	0	18344000	14895000	0	18448000				-1	reviewed;unreviewed	Homo sapiens (Human)						DNA_BIND 337..351;DNA_BIND 367..371	FUNCTION: Involved in chromatin organization. {ECO:0000269|PubMed:17524367}.						3D-structure;Acetylation;ADP-ribosylation;Alternative splicing;Chromatin regulator;Chromosomal rearrangement;Direct protein sequencing;DNA-binding;Nucleus;Phosphoprotein;Proteomics identification;Proto-oncogene;Reference proteome	Evidence at protein level	P68400;Q8N954-2	SUBUNIT: Found in a mRNA splicing-dependent exon junction complex (EJC) with DEK, RBM8A, RNPS1, SRRM1 and ALYREF/THOC4. Interacts with histones H2A, H2B, H3, H4, acetylated histone H4, non-phosphorylated DAXX and HDAC2. Component of the B-WICH complex, at least composed of SMARCA5/SNF2H, BAZ1B/WSTF, SF3B1, DEK, MYO1C, ERCC6, MYBBP1A and DDX21. Binds DNA. {ECO:0000269|PubMed:11118221, ECO:0000269|…
tr|B0YJC4|B0YJC4_HUMAN Vimentin OS=Homo sapiens OX=9606 GN=VIM PE=1 SV=1;sp|P08670|VIME_HUMAN Vimentin OS=Homo sapiens OX=9606 GN=VIM PE=1 SV=4;tr|A0A1B0GTT5|A0A1B0GTT5_HUMAN Vimentin (Fragment) OS=Homo sapiens OX=9606 GN=VIM PE=1 SV=1	Vimentin	DES;INA;NEFM;PRPH;VIM	2782300	5586200	0	0	3170900	4371100	0	4509300	3527000	3174900	4566500	3709200	0	0	0	4551900	0	0	0	0	0	0	0	0	5014800				-1	reviewed;unreviewed	Homo sapiens (Human)							FUNCTION: Class-III neuronal intermediate filament protein (By similarity). May form an independent structural network without the involvement of other neurofilaments or may cooperate with the neuronal intermediate filament proteins NEFL, NEFH, NEFM and INA to form a filamentous network (PubMed:15446584, PubMed:15322088). Assembly of the neuronal intermediate filaments may be regulated by RAB7A (…					/note="Stutter";SITE 351	3D-structure;Acetylation;ADP-ribosylation;Alternative splicing;Amyotrophic lateral sclerosis;Cardiomyopathy;Cataract;Cell membrane;Cell projection;Coiled coil;Cytoplasm;Cytoskeleton;Desmin-related myopathy;Developmental protein;Differentiation;Direct protein sequencing;Disease variant;Glycoprotein;Host-virus interaction;Intermediate filament;Isopeptide bond;Limb-girdle muscular dystrophy;Membrane…	Evidence at protein level	A0A024RCP2;A0A0C3SFZ9;A0A0C4DFM3;A6NEM1;B7ZLI8;I6L9F6;O14813;O14901;O15273;O15287;O15381-5;O43812;O60437;O60506-4;O75925;O75928-2;O76014;O76036;O95251;O95361;O95447;O95678;P02489;P02533;P05067;P05412;P05787;P06400;P07196;P07197;P07947;P08670;P08727;P08779;P12757;P13646;P14136;P15923-3;P17024;P17661;P19012;P25786;P26196;P26651;P31749;P31751;P35900;P37840;P40692;P41219;P42858;P48681;P51451;P52954;P…	interaction is dependent of higher-order structure of intermediate filament (PubMed:16923132). Interacts with CRYAB (PubMed:28470624). Interacts with NEB (via nebulin repeats 160-164) (PubMed:23615443). Interacts (via rod region) with NEBL (via nebulin repeats 1-5) (PubMed:27733623). Interacts with ASB2 isoform 1;interaction is dependent of higher-order structure of intermediate filament (PubMed:…
sp|O43143|DHX15_HUMAN ATP-dependent RNA helicase DHX15 OS=Homo sapiens OX=9606 GN=DHX15 PE=1 SV=2	Pre-mRNA-splicing factor ATP-dependent RNA helicase DHX15	DHX15	26475000	24904000	24631000	26655000	28648000	29462000	27200000	28155000	30377000	27141000	23977000	21351000	19481000	16506000	17592000	29079000	25218000	27706000	26594000	24330000	27741000	25262000	28504000	28745000	31296000				-1	reviewed	Homo sapiens (Human)				CATALYTIC ACTIVITY: Reaction=ATP + H2O = ADP + H(+) + phosphate;EC=3.6.4.13;Evidence={ECO:0000269|PubMed:19432882, ECO:0000269|PubMed:32179686};Xref=Rhea:RHEA:13065, ChEBI:CHEBI:15377, ChEBI:CHEBI:15378, ChEBI:CHEBI:30616, ChEBI:CHEBI:43474, ChEBI:CHEBI:456216			FUNCTION: RNA helicase involved in mRNA processing and antiviral innate immunity (PubMed:19432882, PubMed:19103666, PubMed:32179686, PubMed:24990078, PubMed:24782566, PubMed:34161762). Pre-mRNA processing factor involved in disassembly of spliceosomes after the release of mature mRNA (PubMed:19103666). In cooperation with TFIP11 seem to be involved in the transition of the U2, U5 and U6 snRNP-con…			/evidence="ECO:0000255|PROSITE-ProRule:PRU00541";/note="ATP";NP_BIND 160..167			3D-structure;Acetylation;ATP-binding;Helicase;Hydrolase;Immunity;Innate immunity;Isopeptide bond;mRNA processing;mRNA splicing;Nucleotide-binding;Nucleus;Phosphoprotein;Reference proteome;RNA-binding;Ubl conjugation	Evidence at protein level	A0A0S2Z6H0;O15226;O95678;O95872;P51114-2;P52756;P98175;Q15428;Q8IWZ8;Q8N302;Q8N5A5;Q8N5A5-2;Q91WS2-1;Q96I25;Q96RS6-1;Q9P1Y5-2	indicative for a recruitment to the IL complex (PubMed:19103666). Interacts with SSB/La (PubMed:12458796). Interacts with GPATCH2 (via G-patch domain);promoting the RNA helicase activity (PubMed:19432882). Interacts with NKRF (via G-patch domain);promoting the RNA helicase activity (PubMed:32179686). Interacts with NLRP6 (PubMed:34161762). {ECO:0000269|PubMed:12458796, ECO:0000269|PubMed:15146077…
tr|H7BXY3|H7BXY3_HUMAN RNA helicase OS=Homo sapiens OX=9606 GN=DHX30 PE=1 SV=1;sp|Q7L2E3-3|DHX30_HUMAN Isoform 3 of ATP-dependent RNA helicase DHX30 OS=Homo sapiens OX=9606 GN=DHX30;sp|Q7L2E3|DHX30_HUMAN ATP-dependent RNA helicase DHX30 OS=Homo sapiens OX=	Putative ATP-dependent RNA helicase DHX30	DHX30	5633000	4438200	5024600	0	5882000	7441500	0	0	5847900	5729300	5047900	0	0	0	0	6653300	5539700	6727800	0	5328400	6340300	5517900	6014400	5555400	6522100				-1	reviewed;unreviewed	Homo sapiens (Human)				CATALYTIC ACTIVITY: Reaction=ATP + H2O = ADP + H(+) + phosphate;EC=3.6.4.13;Evidence={ECO:0000256|ARBA:ARBA00001556};Evidence={ECO:0000269|PubMed:29100085};Xref=Rhea:RHEA:13065, ChEBI:CHEBI:15377, ChEBI:CHEBI:15378, ChEBI:CHEBI:30616, ChEBI:CHEBI:43474, ChEBI:CHEBI:456216			FUNCTION: RNA-dependent helicase (PubMed:29100085). Plays an important role in the assembly of the mitochondrial large ribosomal subunit (PubMed:25683715, PubMed:29100085). Required for optimal function of the zinc-finger antiviral protein ZC3HAV1 (By similarity). Associates with mitochondrial DNA (PubMed:18063578). Involved in nervous system development and differentiation through its involvemen…			/evidence="ECO:0000255|PROSITE-ProRule:PRU00541";/note="ATP";NP_BIND 457..464			3D-structure;Alternative splicing;ATP-binding;Coiled coil;Cytoplasm;Disease variant;Helicase;Hydrolase;Mental retardation;Mitochondrion;Mitochondrion nucleoid;Nucleotide-binding;Phosphoprotein;Proteomics identification;Reference proteome;Ribosome biogenesis;RNA-binding	Evidence at protein level	P19525;Q96C10;Q9Y6K5	SUBUNIT: Identified in a complex with TFAM and SSBP1. Interacts with AGO1 and AGO2. Interacts (via N-terminus) with ZC3HAV1 (via N-terminal domain) in an RNA-independent manner (By similarity). Found in a complex with GRSF1, DDX28, FASTKD2 and FASTKD5 (PubMed:25683715). {ECO:0000250|UniProtKB:Q5BJS0, ECO:0000269|PubMed:16825194, ECO:0000269|PubMed:17932509, ECO:0000269|PubMed:25683715}.
tr|I3L1L6|I3L1L6_HUMAN RNA helicase (Fragment) OS=Homo sapiens OX=9606 GN=DHX33 PE=1 SV=1;sp|Q9H6R0|DHX33_HUMAN ATP-dependent RNA helicase DHX33 OS=Homo sapiens OX=9606 GN=DHX33 PE=1 SV=2;sp|Q9H6R0-2|DHX33_HUMAN Isoform 2 of ATP-dependent RNA helicase DHX3	Putative ATP-dependent RNA helicase DHX33	DHX33	5234100	4777500	0	5235000	5302100	5999200	7429800	4433300	6637000	5254900	3743800	0	0	0	0	4383900	0	0	0	0	5579300	0	0	0	4140100				-1	reviewed;unreviewed	Homo sapiens (Human)				CATALYTIC ACTIVITY: Reaction=ATP + H2O = ADP + H(+) + phosphate;EC=3.6.4.13;Evidence={ECO:0000256|ARBA:ARBA00001556};Xref=Rhea:RHEA:13065, ChEBI:CHEBI:15377, ChEBI:CHEBI:15378, ChEBI:CHEBI:30616, ChEBI:CHEBI:43474, ChEBI:CHEBI:456216			FUNCTION: Implicated in nucleolar organization, ribosome biogenesis, protein synthesis and cytoplasmic dsRNA sensing (By similarity) (PubMed:21930779, PubMed:23871209, PubMed:26100019). Stimulates RNA polymerase I transcription of the 47S precursor rRNA. Associates with ribosomal DNA (rDNA) loci where it is involved in POLR1A recruitment (PubMed:21930779). In the cytoplasm, promotes elongation-co…			/evidence="ECO:0000255|PROSITE-ProRule:PRU00541";/note="ATP";NP_BIND 97..104			Alternative splicing;ATP-binding;Cytoplasm;Direct protein sequencing;Helicase;Hydrolase;Inflammasome;Nucleotide-binding;Nucleus;Proteomics identification;Reference proteome;Ubl conjugation	Evidence at protein level		SUBUNIT: Interacts with UBTF (PubMed:21930779). Interacts with DDX3X, EIF3G and EIF3H;the interaction is independent of RNA (PubMed:26100019). Interacts (via HA2 region and Helicase C-terminal domain) with the components of the large ribosomal subunit RPL3, RPL7, RPL26 and RPL27 (PubMed:26100019). Interacts (via DEAH box) with NLRP3 (via NACHT domain) (PubMed:23871209). Binds to mRNA (PubMed:2610…
sp|Q8IY37|DHX37_HUMAN Probable ATP-dependent RNA helicase DHX37 OS=Homo sapiens OX=9606 GN=DHX37 PE=1 SV=1;tr|F5H3Y4|F5H3Y4_HUMAN Probable ATP-dependent RNA helicase DHX37 (Fragment) OS=Homo sapiens OX=9606 GN=DHX37 PE=1 SV=2	Probable ATP-dependent RNA helicase DHX37	DHX37	10220000	8021700	7519700	0	8227700	13584000	8715700	9093600	11325000	11764000	0	7342700	0	0	0	10622000	0	10789000	9562300	8878100	8110200	0	9741400	8992600	0				-1	reviewed;unreviewed	Homo sapiens (Human)				CATALYTIC ACTIVITY: Reaction=ATP + H2O = ADP + H(+) + phosphate;EC=3.6.4.13;Evidence={ECO:0000269|PubMed:30582406};Xref=Rhea:RHEA:13065, ChEBI:CHEBI:15377, ChEBI:CHEBI:15378, ChEBI:CHEBI:30616, ChEBI:CHEBI:43474, ChEBI:CHEBI:456216			FUNCTION: ATP-binding RNA helicase that plays a role in maturation of the small ribosomal subunit in ribosome biogenesis (PubMed:30582406). Required for the release of the U3 snoRNP from pre-ribosomal particles (PubMed:30582406). Plays a role in early testis development (PubMed:31287541, PubMed:31337883). Probably plays also a role in brain development (PubMed:31256877). {ECO:0000269|PubMed:30582…			/evidence="ECO:0000255|PROSITE-ProRule:PRU00541";/note="ATP";NP_BIND 275..282			3D-structure;ATP-binding;Cytoplasm;Disease variant;Helicase;Hydrolase;Membrane;Mental retardation;Nucleotide-binding;Nucleus;Proteomics identification;Reference proteome	Evidence at protein level		SUBUNIT: Interacts with UTP14A. {ECO:0000269|PubMed:30582406}.
sp|Q14562|DHX8_HUMAN ATP-dependent RNA helicase DHX8 OS=Homo sapiens OX=9606 GN=DHX8 PE=1 SV=1;tr|F5H658|F5H658_HUMAN RNA helicase OS=Homo sapiens OX=9606 GN=DHX8 PE=1 SV=1	ATP-dependent RNA helicase DHX8	DHX8	0	0	0	0	0	0	0	0	0	0	0	0	0	0	0	0	0	0	0	0	0	0	0	0	0				-1	reviewed;unreviewed	Homo sapiens (Human)				CATALYTIC ACTIVITY: Reaction=ATP + H2O = ADP + H(+) + phosphate;EC=3.6.4.13;Evidence={ECO:0000250|UniProtKB:P24384};Evidence={ECO:0000256|ARBA:ARBA00001556};Xref=Rhea:RHEA:13065, ChEBI:CHEBI:15377, ChEBI:CHEBI:15378, ChEBI:CHEBI:30616, ChEBI:CHEBI:43474, ChEBI:CHEBI:456216			FUNCTION: Involved in pre-mRNA splicing as component of the spliceosome (PubMed:11991638, PubMed:28502770, PubMed:28076346). Facilitates nuclear export of spliced mRNA by releasing the RNA from the spliceosome (PubMed:8608946). {ECO:0000269|PubMed:11991638, ECO:0000269|PubMed:28076346, ECO:0000269|PubMed:28502770, ECO:0000269|PubMed:8608946}.			/evidence="ECO:0000255|PROSITE-ProRule:PRU00541";/note="ATP";NP_BIND 588..595			3D-structure;ATP-binding;Coiled coil;Helicase;Hydrolase;Isopeptide bond;mRNA processing;mRNA splicing;Nucleotide-binding;Nucleus;Phosphoprotein;Proteomics identification;Reference proteome;Spliceosome;Ubl conjugation	Evidence at protein level	Q14562;Q8IWX8;Q8N5F7;Q96SB4;Q9ULR0	SUBUNIT: Identified in the spliceosome C complex (PubMed:11991638, PubMed:28502770, PubMed:28076346). Interacts with ARRB2;the interaction is detected in the nucleus upon OR1D2 stimulation (PubMed:16820410). {ECO:0000269|PubMed:11991638, ECO:0000269|PubMed:16820410, ECO:0000269|PubMed:28076346, ECO:0000269|PubMed:28502770}.
sp|Q08211|DHX9_HUMAN ATP-dependent RNA helicase A OS=Homo sapiens OX=9606 GN=DHX9 PE=1 SV=4	ATP-dependent RNA helicase A	DHX9	34338000	31344000	27931000	32106000	37751000	38924000	35160000	40930000	40449000	39775000	39235000	34423000	32243000	29385000	33385000	45928000	35840000	41854000	41706000	39878000	43545000	44276000	36825000	38735000	41746000				-1	reviewed	Homo sapiens (Human)				CATALYTIC ACTIVITY: Reaction=ATP + H2O = ADP + H(+) + phosphate;EC=3.6.4.13;Evidence={ECO:0000269|PubMed:11416126, ECO:0000269|PubMed:1537828, ECO:0000269|PubMed:20510246, ECO:0000269|PubMed:20669935, ECO:0000269|PubMed:24049074, ECO:0000269|PubMed:25062910, ECO:0000269|PubMed:8690889};Xref=Rhea:RHEA:13065, ChEBI:CHEBI:15377, ChEBI:CHEBI:15378, ChEBI:CHEBI:30616, ChEBI:CHEBI:43474, ChEBI:CHEBI:45…			FUNCTION: (Microbial infection) Plays a role in HIV-1 replication and virion infectivity (PubMed:11096080, PubMed:19229320, PubMed:25149208, PubMed:27107641). Enhances HIV-1 transcription by facilitating the binding of RNA polymerase II holoenzyme to the proviral DNA (PubMed:11096080, PubMed:25149208). Binds (via DRBM domain 2) to the HIV-1 TAR RNA and stimulates HIV-1 transcription of transactiv…		/evidence="ECO:0000269|PubMed:20510246, ECO:0007744|PDB:3LLM";/note="Manganese";METAL 418;METAL 512	/evidence="ECO:0000269|PubMed:11416126, ECO:0000269|PubMed:20510246, ECO:0007744|PDB:3LLM";/note="ATP";NP_BIND 411..419			3D-structure;Acetylation;Activator;Alternative splicing;ATP-binding;Biological rhythms;Cytoplasm;Cytoskeleton;Direct protein sequencing;DNA replication;DNA-binding;Helicase;Host-virus interaction;Hydrolase;Immunity;Inflammatory response;Innate immunity;Isopeptide bond;Manganese;Metal-binding;Methylation;mRNA processing;mRNA splicing;mRNA transport;Nucleotide-binding;Nucleus;Phosphoprotein;Referen…	Evidence at protein level	O14980;P19525;P67809;PRO_0000038050 [P19712];Q04206;Q99873;Q9HA38;Q9UBU9	SUBUNIT: (Microbial infection) Interacts with Chikungunya virus non-structural protein 3 (via C-terminus);SUBUNIT: Component of the coding region determinant (CRD)-mediated complex, composed of DHX9, HNRNPU, IGF2BP1, SYNCRIP and YBX1 (PubMed:19029303). Identified in a mRNP complex, at least composed of DHX9, DDX3X, ELAVL1, HNRNPU, IGF2BP1, ILF3, PABPC1, PCBP2, PTBP2, STAU1, STAU2, SYNCRIP and YBX…
sp|Q9BTC0|DIDO1_HUMAN Death-inducer obliterator 1 OS=Homo sapiens OX=9606 GN=DIDO1 PE=1 SV=5	Death-inducer obliterator 1	DIDO1	0	0	0	0	0	0	0	0	0	0	0	0	0	0	0	0	0	0	0	0	0	0	0	0	0				-1	reviewed	Homo sapiens (Human)							FUNCTION: [Isoform 2]: Displaces isoform 4 at the onset of differentiation, required for repression of stemness genes. {ECO:0000269|PubMed:16127461}.;FUNCTION: Putative transcription factor, weakly pro-apoptotic when overexpressed (By similarity). Tumor suppressor. Required for early embryonic stem cell development. {ECO:0000250, ECO:0000269|PubMed:16127461}.						3D-structure;Acetylation;Alternative splicing;Apoptosis;Cytoplasm;Cytoskeleton;Direct protein sequencing;Isopeptide bond;Metal-binding;Methylation;Nucleus;Phosphoprotein;Reference proteome;Ubl conjugation;Zinc;Zinc-finger	Evidence at protein level		SUBUNIT: Interacts specifically (via PHD-type zinc finger) with histone H3 that is trimethylated at 'Lys-4' (H3K4me3), histone phosphorylation at 'Thr-3' or 'Thr-6' disrupts this binding and promotes translocation of DIDO1 from chromatin to the mitotic spindle during mitosis. {ECO:0000269|PubMed:23831028}.
tr|A0A7P0T9Y7|A0A7P0T9Y7_HUMAN rRNA adenine N(6)-methyltransferase OS=Homo sapiens OX=9606 GN=DIMT1 PE=1 SV=1;sp|Q9UNQ2|DIM1_HUMAN Probable dimethyladenosine transferase OS=Homo sapiens OX=9606 GN=DIMT1 PE=1 SV=1;tr|A0A7P0T9J1|A0A7P0T9J1_HUMAN rRNA adenine	Probable dimethyladenosine transferase	DIMT1	0	0	7473400	6346100	6083000	5307600	4266400	5656100	4637800	0	0	5558500	0	0	0	5763300	0	5134900	5747400	0	6101500	0	0	6393000	0				-1	reviewed;unreviewed	Homo sapiens (Human)		/evidence="ECO:0000255|PROSITE-ProRule:PRU01026, ECO:0000269|Ref.9";/evidence=""ECO:0000256|PROSITE-ProRule:PRU01026"";/note=""S-adenosyl-L-methionine;/note=""S-adenosyl-L-methionine"";BINDING 1;BINDING 100;BINDING 11;BINDING 113;BINDING 128;BINDING 33;BINDING 36;BINDING 37;BINDING 39;BINDING 56;BINDING 57;BINDING 64;BINDING 84;BINDING 85;BINDING 9;BINDING 99;via amide nitrogen"";via carbonyl oxy…		CATALYTIC ACTIVITY: Reaction=adenosine(1779)/adenosine(1780) in 18S rRNA + 4 S-adenosyl-L-methionine = 4 H(+) + N(6)-dimethyladenosine(1779)/N(6)-dimethyladenosine(1780) in 18S rRNA + 4 S-adenosyl-L-homocysteine;EC=2.1.1.183;Evidence={ECO:0000269|PubMed:25851604};Xref=Rhea:RHEA:42780, Rhea:RHEA-COMP:10234, Rhea:RHEA-COMP:10236, ChEBI:CHEBI:15378, ChEBI:CHEBI:57856, ChEBI:CHEBI:59789, ChEBI:CHEBI:…			FUNCTION: Specifically dimethylates two adjacent adenosines in the loop of a conserved hairpin near the 3'-end of 18S rRNA in the 40S particle (PubMed:25851604). Involved in the pre-rRNA processing steps leading to small-subunit rRNA production independently of its RNA-modifying catalytic activity (PubMed:25851604). {ECO:0000269|PubMed:25851604}.						3D-structure;Methyltransferase;Nucleus;Proteomics identification;Reference proteome;RNA-binding;rRNA processing;S-adenosyl-L-methionine;Transferase	Evidence at protein level
tr|C9IYT0|C9IYT0_HUMAN H/ACA ribonucleoprotein complex subunit DKC1 OS=Homo sapiens OX=9606 GN=DKC1 PE=1 SV=9;tr|A0A8Q3SIX2|A0A8Q3SIX2_HUMAN H/ACA ribonucleoprotein complex subunit DKC1 OS=Homo sapiens OX=9606 GN=DKC1 PE=1 SV=1;tr|A0A8Q3WLC8|A0A8Q3WLC8_HUM	H/ACA ribonucleoprotein complex subunit 4	DKC1	21116000	14535000	16275000	14086000	17539000	19410000	19173000	19251000	21872000	19697000	15147000	14632000	14407000	16165000	0	19231000	18071000	22317000	20937000	20947000	22688000	22350000	18382000	21768000	21140000				-1	reviewed;unreviewed	Homo sapiens (Human)	/evidence="ECO:0000250|UniProtKB:P60340";/note="Nucleophile";ACT_SITE 125			CATALYTIC ACTIVITY: Reaction=uridine in 5S rRNA = pseudouridine in 5S rRNA;Evidence={ECO:0000305|PubMed:25219674};Xref=Rhea:RHEA:47036, Rhea:RHEA-COMP:11730, Rhea:RHEA-COMP:11731, ChEBI:CHEBI:65314, ChEBI:CHEBI:65315			FUNCTION: [Isoform 1]: Catalytic subunit of H/ACA small nucleolar ribonucleoprotein (H/ACA snoRNP) complex, which catalyzes pseudouridylation of rRNA (PubMed:25219674). This involves the isomerization of uridine such that the ribose is subsequently attached to C5, instead of the normal N1 (PubMed:25219674). Each rRNA can contain up to 100 pseudouridine ('psi') residues, which may serve to stabili…						3D-structure;Acetylation;Alternative splicing;Cytoplasm;Direct protein sequencing;Disease variant;Dyskeratosis congenita;Isomerase;Isopeptide bond;Nucleus;Phosphoprotein;Proteomics identification;Reference proteome;Ribonucleoprotein;Ribosome biogenesis;RNA-binding;rRNA processing;Ubl conjugation	Evidence at protein level	Q6NT76;Q6PI26;Q96HR8;Q9Y265	GAR1 subsequently binds to this core via DKC1 (PubMed:15044956). The complex binds a box H/ACA small nucleolar RNA (snoRNA), which may target the specific site of modification within the RNA substrate (PubMed:15044956). During assembly, the complex contains NAF1 instead of GAR1/NOLA1 (PubMed:16601202, PubMed:16618814). The complex also interacts with TERC, which contains a 3'-terminal domain rela…
sp|Q15398-3|DLGP5_HUMAN Isoform 3 of Disks large-associated protein 5 OS=Homo sapiens OX=9606 GN=DLGAP5;sp|Q15398|DLGP5_HUMAN Disks large-associated protein 5 OS=Homo sapiens OX=9606 GN=DLGAP5 PE=1 SV=2;sp|Q15398-1|DLGP5_HUMAN Isoform 2 of Disks large-asso	Disks large-associated protein 5	DLGAP5	3947600	5279400	4782900	4430000	4174600	4601000	4567900	3846800	4430100	3917300	4786800	3936500	0	0	3518800	4270400	3882500	0	0	4871300	0	5113200	0	3424600	3331000				-1	reviewed;unreviewed	Homo sapiens (Human)							FUNCTION: Potential cell cycle regulator that may play a role in carcinogenesis of cancer cells. Mitotic phosphoprotein regulated by the ubiquitin-proteasome pathway. Key regulator of adherens junction integrity and differentiation that may be involved in CDH1-mediated adhesion and signaling in epithelial cells. {ECO:0000269|PubMed:12527899, ECO:0000269|PubMed:14699157, ECO:0000269|PubMed:1514594…						Alternative splicing;Cell cycle;Coiled coil;Cytoplasm;Cytoskeleton;Isopeptide bond;Nucleus;Phosphoprotein;Proteomics identification;Reference proteome;Ubl conjugation	Evidence at protein level	Q08379;Q5JR59	SUBUNIT: Interacts with CDK1. Interacts with the C-terminal proline-rich region of FBXO7. Recruited by FBXO7 to a SCF (SKP1-CUL1-F-box) protein complex in a CDK1/Cyclin B-phosphorylation dependent manner. Interacts with CDH1. {ECO:0000269|PubMed:14699157, ECO:0000269|PubMed:15145941}.
tr|G3V471|G3V471_HUMAN Homeobox protein DLX-6 OS=Homo sapiens OX=9606 GN=DLX6 PE=1 SV=1;sp|P56179|DLX6_HUMAN Homeobox protein DLX-6 OS=Homo sapiens OX=9606 GN=DLX6 PE=2 SV=2;sp|P56179-2|DLX6_HUMAN Isoform 2 of Homeobox protein DLX-6 OS=Homo sapiens OX=9606	Homeobox protein DLX-6	DLX1;DLX6	0	0	0	0	0	0	0	0	0	0	0	0	0	0	0	0	0	0	0	0	0	0	0	0	0				-1	reviewed;unreviewed	Homo sapiens (Human)						/evidence="ECO:0000255|PROSITE-ProRule:PRU00108";/evidence=""ECO:0000256|PROSITE-ProRule:PRU00108"";/note=""Homeobox"";DNA_BIND 128..187";DNA_BIND 39..98";DNA_BIND 49..108"	FUNCTION: Plays a role as a transcriptional activator or repressor (PubMed:14671321). Inhibits several cytokine signaling pathways, such as TGFB1, activin-A/INHBA and BMP4 by interfering with the transcriptional stimulatory activity of transcription factors, such as MSX2, FAST2, SMAD2 and SMAD3 during hematopoietic cell differentiation (PubMed:14671321). Plays a role in terminal differentiation o…						Activator;Alternative splicing;Developmental protein;Differentiation;DNA-binding;Homeobox;Nucleus;Proteomics identification;Reference proteome;Repressor;Transcription;Transcription regulation	Evidence at protein level;Evidence at transcript level		SUBUNIT: Interacts with SMAD4 (via homeobox DNA-binding domain) (PubMed:14671321). Interacts (via homeobox DNA-binding domain) with POU4F2;this interaction suppresses DLX1-mediated transcriptional activity in postnatal retina and enhances retinal ganglion cell (RGC) differentiation (By similarity). {ECO:0000250|UniProtKB:Q64317, ECO:0000269|PubMed:14671321}.
sp|Q07687|DLX2_HUMAN Homeobox protein DLX-2 OS=Homo sapiens OX=9606 GN=DLX2 PE=1 SV=2;sp|P56178|DLX5_HUMAN Homeobox protein DLX-5 OS=Homo sapiens OX=9606 GN=DLX5 PE=1 SV=2;sp|Q07687-2|DLX2_HUMAN Isoform 2 of Homeobox protein DLX-2 OS=Homo sapiens OX=9606 G	Homeobox protein DLX-2;Homeobox protein DLX-5	DLX2;DLX5	10805000	15120000	11622000	0	14314000	13949000	15272000	0	15272000	14490000	15705000	16748000	16141000	18037000	20288000	13542000	13994000	16599000	19441000	14058000	0	12578000	14597000	17639000	15430000				-1	reviewed	Homo sapiens (Human)						/evidence="ECO:0000255|PROSITE-ProRule:PRU00108";/note="Homeobox";DNA_BIND 137..196;DNA_BIND 152..211"	FUNCTION: Acts as a transcriptional activator. Plays a role in terminal differentiation of interneurons, such as amacrine and bipolar cells in the developing retina. Likely to play a regulatory role in the development of the ventral forebrain. May play a role in craniofacial patterning and morphogenesis. {ECO:0000250|UniProtKB:P40764}.;FUNCTION: Transcriptional factor involved in bone development…						3D-structure;Activator;Alternative splicing;Deafness;Developmental protein;Differentiation;Disease variant;DNA-binding;Homeobox;Nucleus;Osteogenesis;Phosphoprotein;Reference proteome;Transcription;Transcription regulation	Evidence at protein level	P28799	SUBUNIT: Interacts (via homeobox DNA-binding domain) with POU4F2;SUBUNIT: Interacts with XRCC6 (Ku70). {ECO:0000269|PubMed:12145306}.;this interaction enhances retinal ganglion cell (RGC) differentiation. {ECO:0000250|UniProtKB:P40764}.
tr|A0A087WSW7|A0A087WSW7_HUMAN Helicase, lymphoid-specific, isoform CRA_d OS=Homo sapiens OX=9606 GN=HELLS PE=1 SV=1;tr|A0A0B4J1V9|A0A0B4J1V9_HUMAN Helicase, lymphoid-specific, isoform CRA_b OS=Homo sapiens OX=9606 GN=HELLS PE=1 SV=1;sp|Q9NRZ9-2|HELLS_HUMA	Lymphoid-specific helicase	DNAH5;HELLS	5790400	7902800	0	5996100	6002400	5363700	5083200	5190800	6175900	5195000	8496000	4120900	5101500	4466100	4266500	5888700	0	4216100	3865900	0	5067600	4083000	0	3738000	4978100				-1	reviewed;unreviewed	Homo sapiens (Human)							FUNCTION: Plays an essential role in normal development and survival. Involved in regulation of the expansion or survival of lymphoid cells. Required for de novo or maintenance DNA methylation. May control silencing of the imprinted CDKN1C gene through DNA methylation. May play a role in formation and organization of heterochromatin, implying a functional role in the regulation of transcription a…			/evidence="ECO:0000255";/evidence=""ECO:0000255|PROSITE-ProRule:PRU00541"";/note=""ATP"";NP_BIND 1980..1987;NP_BIND 2262..2269";NP_BIND 248..255"			Alternative splicing;ATP-binding;Cell cycle;Cell division;Cell projection;Ciliopathy;Cilium;Coiled coil;Cytoplasm;Cytoskeleton;Developmental protein;Disease variant;Dynein;Helicase;Hydrolase;Kartagener syndrome;Microtubule;Mitosis;Motor protein;Nucleotide-binding;Nucleus;Phosphoprotein;Primary ciliary dyskinesia;Proteomics identification;Reference proteome;Repeat;Transcription;Transcription regul…	Evidence at protein level	O00716;O75400-2;P06307;P13473-2;P55212;P62826;Q14140;Q6FHY5;Q9H1H1	SUBUNIT: Interacts with DNAL1 (PubMed:21496787). Consists of at least two heavy chains and a number of intermediate and light chains. {ECO:0000250|UniProtKB:M0R8U1, ECO:0000269|PubMed:21496787}.
sp|P31689-2|DNJA1_HUMAN Isoform 2 of DnaJ homolog subfamily A member 1 OS=Homo sapiens OX=9606 GN=DNAJA1;sp|P31689|DNJA1_HUMAN DnaJ homolog subfamily A member 1 OS=Homo sapiens OX=9606 GN=DNAJA1 PE=1 SV=2	DnaJ homolog subfamily A member 1	DNAJA1	14176000	18994000	13590000	19268000	16405000	21230000	21662000	21609000	19784000	19118000	18645000	19608000	18916000	0	21456000	22297000	21987000	17376000	0	15541000	21335000	0	18425000	17460000	31605000				-1	reviewed	Homo sapiens (Human)							FUNCTION: Co-chaperone for HSPA8/Hsc70 (PubMed:10816573). Stimulates ATP hydrolysis, but not the folding of unfolded proteins mediated by HSPA1A (in vitro) (PubMed:24318877). Plays a role in protein transport into mitochondria via its role as co-chaperone. Functions as co-chaperone for HSPA1B and negatively regulates the translocation of BAX from the cytosol to mitochondria in response to cellula…		/evidence="ECO:0000250";/note="Zinc 1";/note="Zinc 2";METAL 134;METAL 137;METAL 150;METAL 153;METAL 177;METAL 180;METAL 193;METAL 196				3D-structure;Acetylation;Alternative splicing;Chaperone;Cytoplasm;Endoplasmic reticulum;Lipoprotein;Membrane;Metal-binding;Methylation;Microsome;Mitochondrion;Nucleus;Phosphoprotein;Prenylation;Reference proteome;Repeat;Zinc;Zinc-finger	Evidence at protein level	O60260-5;P42858;Q9GZX7	SUBUNIT: Identified in a complex with HSPA1B and BAX (PubMed:14752510). Interacts with RNF207 (PubMed:25281747). {ECO:0000269|PubMed:14752510, ECO:0000269|PubMed:25281747}.
sp|O60884|DNJA2_HUMAN DnaJ homolog subfamily A member 2 OS=Homo sapiens OX=9606 GN=DNAJA2 PE=1 SV=1	DnaJ homolog subfamily A member 2	DNAJA2	4781700	4567900	0	4503000	4730700	4698700	0	5093300	4745600	4290100	5119900	0	0	0	0	4783200	0	3954300	0	0	0	0	4037700	0	6108700				-1	reviewed;unreviewed	Homo sapiens (Human)							FUNCTION: Co-chaperone of Hsc70. Stimulates ATP hydrolysis and the folding of unfolded proteins mediated by HSPA1A/B (in vitro) (PubMed:24318877). {ECO:0000269|PubMed:24318877}.		/evidence="ECO:0000250";/note="Zinc 1";/note="Zinc 2";METAL 143;METAL 146;METAL 159;METAL 162;METAL 186;METAL 189;METAL 202;METAL 205				Acetylation;Chaperone;Isopeptide bond;Lipoprotein;Membrane;Metal-binding;Methylation;Phosphoprotein;Prenylation;Proteomics identification;Reference proteome;Repeat;Ubl conjugation;Zinc;Zinc-finger	Evidence at protein level	P63172;Q8WW22;Q9GZX7;Q9Y266
sp|Q96EY1|DNJA3_HUMAN DnaJ homolog subfamily A member 3, mitochondrial OS=Homo sapiens OX=9606 GN=DNAJA3 PE=1 SV=2;sp|Q96EY1-2|DNJA3_HUMAN Isoform 2 of DnaJ homolog subfamily A member 3, mitochondrial OS=Homo sapiens OX=9606 GN=DNAJA3;sp|Q96EY1-3|DNJA3_HUM	DnaJ homolog subfamily A member 3, mitochondrial	DNAJA3	0	16006000	0	0	13125000	11767000	14660000	0	12708000	0	0	0	0	0	0	13610000	0	0	0	0	0	0	12188000	0	0				-1	reviewed	Homo sapiens (Human)							FUNCTION: Modulates apoptotic signal transduction or effector structures within the mitochondrial matrix. Affect cytochrome C release from the mitochondria and caspase 3 activation, but not caspase 8 activation. Isoform 1 increases apoptosis triggered by both TNF and the DNA-damaging agent mytomycin C;in sharp contrast, isoform 2 suppresses apoptosis. Can modulate IFN-gamma-mediated transcription…		/evidence="ECO:0000269|Ref.12, ECO:0007744|PDB:2CTT";/note="Zinc 1";/note="Zinc 2";METAL 236;METAL 239;METAL 253;METAL 256;METAL 275;METAL 278;METAL 289;METAL 292				3D-structure;Acetylation;Alternative splicing;Apoptosis;Cell junction;Cell membrane;Chaperone;Cytoplasm;Membrane;Metal-binding;Methylation;Mitochondrion;Phosphoprotein;Postsynaptic cell membrane;Reference proteome;Repeat;Synapse;Transit peptide;Zinc;Zinc-finger	Evidence at protein level	A8MQ03;D2IYK5;O60341;O75400-2;O75460-2;O75716;P06396;P08581;P13473-2;P14136;P15408;P19404;P22607;P42232;P42858;P51692;P54253;P54652;P55212;P62826;Q0VDC6;Q13148;Q15735;Q53TS8;Q61115;Q7L5A3;Q86X55;Q8WXH2;Q96CN9;Q96LA8;Q96NE9;Q9BVI4;Q9H614;Q9UHD4;Q9UJX0;Q9UMX0;Q9Y649	SUBUNIT: Interacts with JAK2, HSPA9B and IFN-gammaR2 chain. Interacts with Ras GTPase-activating protein 1 (RASA1). Isoform 2 interacts with MUSK (via the cytoplasmic domain) (By similarity). {ECO:0000250}.
sp|O75190|DNJB6_HUMAN DnaJ homolog subfamily B member 6 OS=Homo sapiens OX=9606 GN=DNAJB6 PE=1 SV=2;tr|E9PH18|E9PH18_HUMAN DnaJ homolog subfamily B member 6 OS=Homo sapiens OX=9606 GN=DNAJB6 PE=1 SV=1;tr|A0A0J9YX62|A0A0J9YX62_HUMAN DnaJ homolog subfamily B	DnaJ homolog subfamily B member 6	DNAJB3;DNAJB6	0	0	7497800	0	0	0	0	5473100	4803200	5140600	0	0	0	0	0	0	0	0	0	0	0	0	0	0	0				-1	reviewed;unreviewed	Homo sapiens (Human)							FUNCTION: Plays an indispensable role in the organization of KRT8/KRT18 filaments. Acts as an endogenous molecular chaperone for neuronal proteins including huntingtin. Suppresses aggregation and toxicity of polyglutamine-containing, aggregation-prone proteins. Isoform B but not isoform A inhibits huntingtin aggregation. Has a stimulatory effect on the ATPase activity of HSP70 in a dose-dependent…						3D-structure;Alternative splicing;Chaperone;Coiled coil;Cytoplasm;Direct protein sequencing;Disease variant;Limb-girdle muscular dystrophy;Methylation;Nucleus;Phosphoprotein;Proteomics identification;Reference proteome	Evidence at protein level	A0A024RCP2;H3BUJ7;I6L9F6;O15273;O75190-2;O75558;O94778;P05783;P06276;P15313;P24310;P30154-2;P42858;P53672;P54687-4;P58340;P80217-2;Q12888;Q13123;Q13191;Q13887;Q14457;Q15293;Q15773;Q3KNS6-3;Q494V2-2;Q6LES2;Q6NXT2;Q6P1L5;Q6P597;Q6PID6;Q6PJW8-3;Q6XD76;Q6ZTN6-2;Q7Z6I5;Q86TI2-2;Q8IV33;Q8IXS7;Q8N6F8;Q8NA54;Q8NBB4-2;Q8NHS9;Q8TD91-2;Q8WTV1;Q96CS2;Q96EN9;Q96FW1;Q96H20;Q96JB6;Q96LR2;Q96QF0-7;Q99598;Q99871;…	SUBUNIT: Homooligomer. Interacts with BAG3, HSPB8 and STUB1. Interacts with ALKBH1 (By similarity). Interacts with HSP70, KRT18 and PTTG. Isoform B interacts with histone deacetylases HDAC4, HDAC6, and SIRT2, HDAC activity is required for antiaggregation. {ECO:0000250, ECO:0000269|PubMed:10954706, ECO:0000269|PubMed:22366786, ECO:0000269|PubMed:9915854}.
sp|O75937|DNJC8_HUMAN DnaJ homolog subfamily C member 8 OS=Homo sapiens OX=9606 GN=DNAJC8 PE=1 SV=2	DnaJ homolog subfamily C member 8	DNAJC8	0	0	0	0	0	0	0	0	5291900	0	8350100	0	0	0	0	5944100	0	0	0	0	0	0	0	0	8686800				-1	reviewed;unreviewed	Homo sapiens (Human)							FUNCTION: Suppresses polyglutamine (polyQ) aggregation of ATXN3 in neuronal cells (PubMed:27133716). {ECO:0000269|PubMed:27133716}.						Acetylation;Chaperone;Nucleus;Phosphoprotein;Proteomics identification;Reference proteome	Evidence at protein level	P30556	SUBUNIT: Interacts with SRPK1 (PubMed:19240134). Interacts with HSP70 (HSPA1A or HSPA1B) (PubMed:27133716). {ECO:0000269|PubMed:19240134, ECO:0000269|PubMed:27133716}.
sp|Q8WXX5|DNJC9_HUMAN DnaJ homolog subfamily C member 9 OS=Homo sapiens OX=9606 GN=DNAJC9 PE=1 SV=1	DnaJ homolog subfamily C member 9	DNAJC9	32080000	38300000	36724000	37796000	39767000	31337000	28480000	43133000	36652000	32458000	44670000	33768000	38223000	34884000	40254000	33661000	23507000	40776000	36055000	35410000	33162000	33018000	32843000	31901000	34878000				-1	reviewed	Homo sapiens (Human)							and may thereby assist MCM2 in histone H3-H4 heterodimer recognition and facilitate the assembly of histones into nucleosomes (PubMed:33857403). May also act as a histone co-chaperone together with TONSL (PubMed:33857403). May recruit histone chaperones ASF1A, NASP and SPT2 to histone H3-H4 heterodimers (PubMed:33857403). Also plays a role as co-chaperone of the HSP70 family of molecular chaperon…						3D-structure;Cell membrane;Chaperone;Cytoplasm;Membrane;Nucleus;Phosphoprotein;Reference proteome	Evidence at protein level	P68431;Q6NXT2;Q8NDC4	SUBUNIT: Forms a co-chaperone complex with MCM2 and histone H3.3-H4 heterodimers (PubMed:33857403). Within the complex, interacts (via C-terminus) with MCM2 (via N-terminus);the interaction is direct (PubMed:33857403). Interacts with histones H4, H3.3, H3.2 and H3.1, but not with CENPA or the testis-specific histone H3.1t (PubMed:33857403). Interacts (via J domain) with HSPA1A, HSPA1B and HSPA8 (…
tr|A0A7I2YQA8|A0A7I2YQA8_HUMAN DNA (cytosine-5)-methyltransferase OS=Homo sapiens OX=9606 GN=DNMT1 PE=1 SV=1;tr|A0A7I2V5F1|A0A7I2V5F1_HUMAN DNA (cytosine-5)-methyltransferase OS=Homo sapiens OX=9606 GN=DNMT1 PE=1 SV=1;tr|A0A7I2YQQ0|A0A7I2YQQ0_HUMAN DNA (cy	DNA (cytosine-5)-methyltransferase 1	DNMT1	3195600	8091700	0	5375300	4481800	0	0	0	5512100	0	5214700	0	0	0	0	4567500	0	0	0	0	0	0	0	0	0				-1	reviewed;unreviewed	Homo sapiens (Human)	/evidence="ECO:0000256|PIRSR:PIRSR037404-1, ECO:0000256|PROSITE-ProRule:PRU01016";/evidence=""ECO:0000256|PROSITE-ProRule:PRU01016"";ACT_SITE 1123";ACT_SITE 1226;ACT_SITE 1226";ACT_SITE 2"	/evidence="ECO:0000250|UniProtKB:P13864";/evidence="ECO:0000269|PubMed:21163962, ECO:0007744|PDB:3PTA";/note="S-adenosyl-L-methionine;/note="S-adenosyl-L-methionine";BINDING 1146;BINDING 1191;BINDING 1578;BINDING 1580;via amide nitrogen";via carbonyl oxygen"		CATALYTIC ACTIVITY: Reaction=a 2'-deoxycytidine in DNA + S-adenosyl-L-methionine = a 5-methyl-2'-deoxycytidine in DNA + H(+) + S-adenosyl-L-homocysteine;EC=2.1.1.37;Evidence={ECO:0000255|PROSITE-ProRule:PRU10018};Evidence={ECO:0000256|ARBA:ARBA00000743, ECO:0000256|PIRNR:PIRNR037404};Evidence={ECO:0000256|PIRNR:PIRNR037404};Xref=Rhea:RHEA:13681, Rhea:RHEA-COMP:11369, Rhea:RHEA-COMP:11370, ChEBI:C…			FUNCTION: Methylates CpG residues. Preferentially methylates hemimethylated DNA. Associates with DNA replication sites in S phase maintaining the methylation pattern in the newly synthesized strand, that is essential for epigenetic inheritance. Associates with chromatin during G2 and M phases to maintain DNA methylation independently of replication. It is responsible for maintaining methylation p…		/evidence="ECO:0000255|PROSITE-ProRule:PRU00509";/evidence=""ECO:0000256|PIRSR:PIRSR037404-3"";/note=""Zinc 1"";/note=""Zinc 2"";/note=""Zinc"";METAL 250;METAL 253;METAL 311;METAL 315";METAL 353;METAL 356;METAL 414;METAL 418;METAL 418";METAL 653;METAL 656;METAL 659;METAL 664;METAL 667;METAL 670;METAL 686;METAL 691"			/evidence="ECO:0000250";/note="Important for activity";SITE 509	3D-structure;Acetylation;Activator;Alternative splicing;Chromatin regulator;Deafness;Disease variant;DNA-binding;Isopeptide bond;Metal-binding;Methylation;Methyltransferase;Neuropathy;Nucleus;Phosphoprotein;Proteomics identification;Reference proteome;Repeat;Repressor;S-adenosyl-L-methionine;Transcription;Transcription regulation;Transferase;Ubl conjugation;Zinc;Zinc-finger	Evidence at protein level	O75530;P09874;P31749;P35222;P48552;Q15910;Q77UV9;Q8WTS6;Q96EB6;Q96T88;Q9NRD5;Q9QR71	promoting its recruitment to hemimethylated DNA (PubMed:21745816). Interacts with USP7, promoting its deubiquitination (PubMed:21745816). Interacts with PCNA (PubMed:9302295). Interacts with MBD2 and MBD3 (PubMed:10947852). Interacts with DNMT3A and DNMT3B (PubMed:12145218). Interacts with UBC9 (PubMed:19450230). Interacts with CSNK1D (By similarity). Interacts with HDAC1 (By similarity). Interac…
tr|H7C1M5|H7C1M5_HUMAN Deoxynucleotidyltransferase terminal-interacting protein 1 (Fragment) OS=Homo sapiens OX=9606 GN=DNTTIP1 PE=1 SV=1;sp|Q9H147|TDIF1_HUMAN Deoxynucleotidyltransferase terminal-interacting protein 1 OS=Homo sapiens OX=9606 GN=DNTTIP1 PE	Deoxynucleotidyltransferase terminal-interacting protein 1	DNTTIP1	0	0	0	0	0	0	0	0	0	0	0	0	0	0	0	0	0	0	0	0	0	0	0	0	0				-1	reviewed;unreviewed	Homo sapiens (Human)						/evidence="ECO:0000305|PubMed:23874396";/note="A.T hook";/note="H-T-H motif";DNA_BIND 159..173;DNA_BIND 216..237	FUNCTION: Increases DNTT terminal deoxynucleotidyltransferase activity (in vitro) (PubMed:11473582). Also acts as a transcriptional regulator, binding to the consensus sequence 5'-GNTGCATG-3' following an AT-tract. Associates with RAB20 promoter and positively regulates its transcription. Binds DNA and nucleosomes;may recruit HDAC1 complexes to nucleosomes or naked DNA. {ECO:0000269|PubMed:114735…						3D-structure;DNA-binding;Nucleus;Phosphoprotein;Proteomics identification;Reference proteome;Transcription;Transcription regulation	Evidence at protein level	G5E9A7;O14656-2;P01023;P22607;P42858;P43360;P50570-2;P55081;Q6NT76;Q7Z699;Q86WV8;Q8IX15-3;Q92688;Q96JC9;Q9NRD5;Q9UMX0	SUBUNIT: Monomer and homodimer (PubMed:11473582, PubMed:25653165). A minor proportion may form homotrimers (PubMed:11473582). Interacts with ZNF541 (PubMed:21573134). Interacts with the terminal deoxynucleotidyltransferase DNTT (PubMed:11473582, PubMed:16371131). Interacts with TRERF1 (PubMed:16371131, PubMed:21573134). Identified in a histone deacetylase complex that contains DNTTIP1, HDAC1 and …
tr|Q5QPK2|Q5QPK2_HUMAN Dolichol-phosphate mannosyltransferase subunit 1 OS=Homo sapiens OX=9606 GN=DPM1 PE=1 SV=1;tr|H0Y368|H0Y368_HUMAN Dolichol-phosphate mannosyltransferase subunit 1 OS=Homo sapiens OX=9606 GN=DPM1 PE=1 SV=2;sp|O60762|DPM1_HUMAN Dolicho	Dolichol-phosphate mannosyltransferase subunit 1	DPM1	0	0	0	0	0	0	0	0	0	0	0	0	0	0	0	0	0	0	0	0	0	0	0	0	0				-1	reviewed;unreviewed	Homo sapiens (Human)				CATALYTIC ACTIVITY: Reaction=dolichyl phosphate + GDP-alpha-D-mannose = dolichyl beta-D-mannosyl phosphate + GDP;EC=2.4.1.83;Evidence={ECO:0000256|RuleBase:RU365083};Evidence={ECO:0000305|PubMed:10835346};PhysiologicalDirection=left-to-right;Xref=Rhea:RHEA:21184, Rhea:RHEA-COMP:9517, Rhea:RHEA-COMP:9527, ChEBI:CHEBI:57527, ChEBI:CHEBI:57683, ChEBI:CHEBI:58189, ChEBI:CHEBI:58211;Xref=Rhea:RHEA:211…			catalytic subunit of the dolichol-phosphate mannose (DPM) synthase complex. {ECO:0000256|ARBA:ARBA00002636}.;catalytic subunit of the dolichol-phosphate mannose (DPM) synthase complex. {ECO:0000269|PubMed:10835346}.;FUNCTION: Transfers mannose from GDP-mannose to dolichol monophosphate to form dolichol phosphate mannose (Dol-P-Man) which is the mannosyl donor in pathways leading to N-glycosylatio…				PATHWAY: Protein modification;protein glycosylation. {ECO:0000256|RuleBase:RU365083}.;protein glycosylation. {ECO:0000305|PubMed:10835346}.		Acetylation;Congenital disorder of glycosylation;Congenital muscular dystrophy;Disease variant;Dystroglycanopathy;Endoplasmic reticulum;Glycosyltransferase;Phosphoprotein;Proteomics identification;Reference proteome;Transferase	Evidence at protein level	P48775;Q6FHY5;Q9P2X0	SUBUNIT: Component of the dolichol-phosphate mannose (DPM) synthase complex composed of DPM1, DPM2 and DPM3;SUBUNIT: Component of the dolichol-phosphate mannose (DPM) synthase complex. {ECO:0000256|RuleBase:RU365083}.;within the complex, directly interacts with DPM3 (PubMed:10835346, PubMed:16280320). This interaction stabilizes DPM1 (PubMed:10835346, PubMed:19576565). {ECO:0000269|PubMed:1083534…
sp|Q9C005|DPY30_HUMAN Protein dpy-30 homolog OS=Homo sapiens OX=9606 GN=DPY30 PE=1 SV=1	Protein dpy-30 homolog	DPY30	57114000	84407000	63099000	76713000	102830000	19604000	16416000	24639000	27264000	19611000	18013000	0	0	0	18891000	26939000	7236500	12540000	11495000	0	0	12527000	13553000	13659000	26000000				-1	reviewed	Homo sapiens (Human)							FUNCTION: As part of the MLL1/MLL complex, involved in the methylation of histone H3 at 'Lys-4', particularly trimethylation. Histone H3 'Lys-4' methylation represents a specific tag for epigenetic transcriptional activation. May play some role in histone H3 acetylation. In a teratocarcinoma cell, plays a crucial role in retinoic acid-induced differentiation along the neural lineage, regulating g…						3D-structure;Acetylation;Chromatin regulator;Golgi apparatus;Isopeptide bond;Nucleus;Phosphoprotein;Reference proteome;Transcription;Transcription regulation;Ubl conjugation	Evidence at protein level	A6NKD2;O00487;O43823;P0CW01;P17980;P49023-2;P78347-2;Q00537;Q5T5X7;Q68CJ9;Q7Z4T9;Q86UC2;Q86UN6;Q8IXM2;Q8NDH6-2;Q8TDM0-3;Q8WWB3;Q96C01;Q96IM9;Q96K21;Q96MA6;Q9C005;Q9NW75-2;Q9UBL3;Q9UBL3-3;Q9Y605	SUBUNIT: Homodimer. Core component of several methyltransferase-containing complexes including MLL1/MLL, MLL2/3 (also named ASCOM complex) and MLL4/WBP7. Each complex is at least composed of ASH2L, RBBP5, WDR5, DPY30, one or more specific histone methyltransferases (KMT2A/MLL1, KMT2D/MLL2, KMT2C/MLL3 and KMT2B/MLL4), and the facultative components MEN1, HCFC1, HCFC2, NCOA6, KDM6A, PAXIP1/PTIP, PA…
sp|Q08554-2|DSC1_HUMAN Isoform 1B of Desmocollin-1 OS=Homo sapiens OX=9606 GN=DSC1;sp|Q08554|DSC1_HUMAN Desmocollin-1 OS=Homo sapiens OX=9606 GN=DSC1 PE=1 SV=2	Desmocollin-1	DSC1	0	0	0	0	0	0	0	0	0	0	0	0	0	0	0	0	0	0	0	0	0	0	0	0	0				-1	reviewed	Homo sapiens (Human)							FUNCTION: Component of intercellular desmosome junctions. Involved in the interaction of plaque proteins and intermediate filaments mediating cell-cell adhesion. May contribute to epidermal cell positioning (stratification) by mediating differential adhesiveness between cells that express different isoforms. Linked to the keratinization of epithelial tissues.						3D-structure;Alternative splicing;Calcium;Cell adhesion;Cell junction;Cell membrane;Cleavage on pair of basic residues;Direct protein sequencing;Glycoprotein;Membrane;Metal-binding;Phosphoprotein;Reference proteome;Repeat;Signal;Transmembrane;Transmembrane helix	Evidence at protein level	Q02413	SUBUNIT: Binds to JUP/plakoglobin.
sp|Q02413|DSG1_HUMAN Desmoglein-1 OS=Homo sapiens OX=9606 GN=DSG1 PE=1 SV=2	Desmoglein-1	DSG1	14580000	12906000	14146000	9622100	10073000	11635000	11831000	9961000	9655100	18561000	11963000	10382000	9211400	15590000	0	13370000	20270000	16149000	10096000	10057000	10730000	12451000	17353000	11686000	17088000				-1	reviewed	Homo sapiens (Human)							FUNCTION: Component of intercellular desmosome junctions. Involved in the interaction of plaque proteins and intermediate filaments mediating cell-cell adhesion.						Alternative splicing;Calcium;Cell adhesion;Cell junction;Cell membrane;Cleavage on pair of basic residues;Glycoprotein;Hypotrichosis;Membrane;Metal-binding;Palmoplantar keratoderma;Phosphoprotein;Reference proteome;Repeat;Signal;Transmembrane;Transmembrane helix	Evidence at protein level	P14923;P15924;Q08554;Q13835	SUBUNIT: (Microbial infection) Interacts with Staphylococcus aureus protein SdrD;SUBUNIT: Binds to JUP/plakoglobin.;this interaction increases S. aureus adherence to keratinocytes. {ECO:0000269|PubMed:26924733}.
sp|P15924|DESP_HUMAN Desmoplakin OS=Homo sapiens OX=9606 GN=DSP PE=1 SV=3;sp|P15924-3|DESP_HUMAN Isoform DSPIa of Desmoplakin OS=Homo sapiens OX=9606 GN=DSP;sp|P15924-2|DESP_HUMAN Isoform DPII of Desmoplakin OS=Homo sapiens OX=9606 GN=DSP	Desmoplakin	DSP	4925100	6691100	6859600	4242800	0	2786100	1958500	5287200	5816700	13069000	4923600	0	0	0	0	8840000	8307200	8674500	3596500	0	3513800	0	15610000	5921200	6569000				-1	reviewed	Homo sapiens (Human)							FUNCTION: Major high molecular weight protein of desmosomes. Involved in the organization of the desmosomal cadherin-plakoglobin complexes into discrete plasma membrane domains and in the anchoring of intermediate filaments to the desmosomes.						3D-structure;Alternative splicing;Cardiomyopathy;Cell junction;Cell membrane;Coiled coil;Cytoplasm;Cytoskeleton;Disease variant;Epidermolysis bullosa;Membrane;Methylation;Palmoplantar keratoderma;Phosphoprotein;Reference proteome;Repeat;SH3 domain	Evidence at protein level	P07332;Q02413;Q13835-2;Q15691	SUBUNIT: Homodimer. Interacts with COL17A1 (via cytoplasmic region). Associates (via C-terminal) with KRT5-KRT14 (via rod region), KRT8-KRT18 and VIM intermediate filaments. Interacts with DSC2. Interacts with PKP2. Interacts weakly with TMEM65 (By similarity). {ECO:0000250|UniProtKB:E9Q557, ECO:0000269|PubMed:12482924, ECO:0000269|PubMed:21062920, ECO:0000269|PubMed:22781308}.
sp|Q14204|DYHC1_HUMAN Cytoplasmic dynein 1 heavy chain 1 OS=Homo sapiens OX=9606 GN=DYNC1H1 PE=1 SV=5;tr|A0A7P0T9C4|A0A7P0T9C4_HUMAN Cytoplasmic dynein 1 heavy chain 1 OS=Homo sapiens OX=9606 GN=DYNC1H1 PE=1 SV=1;tr|A0A7P0TA13|A0A7P0TA13_HUMAN Cytoplasmic	Cytoplasmic dynein 1 heavy chain 1	DYNC1H1	1750400	5529300	0	3099800	3092700	2432100	0	2958100	4339600	2786600	5353300	0	0	0	0	4187400	0	0	0	0	0	0	0	0	4833600				-1	reviewed;unreviewed	Homo sapiens (Human)							FUNCTION: Cytoplasmic dynein 1 acts as a motor for the intracellular retrograde motility of vesicles and organelles along microtubules. Dynein has ATPase activity;the force-producing power stroke is thought to occur on release of ADP. Plays a role in mitotic spindle assembly and metaphase plate congression (PubMed:27462074). {ECO:0000269|PubMed:27462074}.			/evidence="ECO:0000255";/note="ATP";NP_BIND 1906..1913;NP_BIND 2224..2231;NP_BIND 2595..2602;NP_BIND 2937..2944			3D-structure;Acetylation;ATP-binding;Cell cycle;Cell division;Cell projection;Charcot-Marie-Tooth disease;Cilium;Coiled coil;Cytoplasm;Cytoskeleton;Disease variant;Dynein;Mental retardation;Microtubule;Mitosis;Motor protein;Neurodegeneration;Neuropathy;Nucleotide-binding;Phosphoprotein;Proteomics identification;Reference proteome;Repeat;Transport	Evidence at protein level	B2RAF7;O00308;O15273;O60237-2;O60506-4;O60830;O75381;O95817;P09668;P19388;P20783-2;P24522;P26998;P32243-2;P42858;P48443;P49336-2;P49810;P61964;Q12797-6;Q13144;Q14005-2;Q15759;Q5T0L3;Q6DKI2;Q6P4D5-2;Q7L1Q6-2;Q7L5A8;Q86WV2;Q8IU80-2;Q8IUR5-4;Q92886;Q96DX8;Q96EF9;Q96EJ4;Q96QH2;Q99683;Q9BTE7;Q9BXU0;Q9BXY8;Q9BY12-3;Q9NP61;Q9NRI5;Q9NX94;Q9Y281;Q9Y6H3;Q9Y6W6	DYNC1LI1 and DYNC1LI2 bind mutually exclusive to DYNC1H1. Interacts with DYNC1I2 (By similarity). Interacts with BICD2 (PubMed:25512093). Interacts with isoform 2 of CRACR2A (PubMed:31092558). Interacts with DNALI1 (By similarity). {ECO:0000250|UniProtKB:P38650, ECO:0000250|UniProtKB:Q9JHU4, ECO:0000269|PubMed:25512093, ECO:0000269|PubMed:31092558}.;DYNC1LI1 and DYNC1LI2 bind mutually exclusive t…
sp|P63167|DYL1_HUMAN Dynein light chain 1, cytoplasmic OS=Homo sapiens OX=9606 GN=DYNLL1 PE=1 SV=1;sp|Q96FJ2|DYL2_HUMAN Dynein light chain 2, cytoplasmic OS=Homo sapiens OX=9606 GN=DYNLL2 PE=1 SV=1	Dynein light chain 1, cytoplasmic;Dynein light chain 2, cytoplasmic	DYNLL1;DYNLL2	0	0	0	0	0	0	0	0	5765200	6630300	0	0	0	0	0	0	0	0	0	0	0	0	0	0	0				-1	reviewed;unreviewed	Homo sapiens (Human)							FUNCTION: Acts as one of several non-catalytic accessory components of the cytoplasmic dynein 1 complex that are thought to be involved in linking dynein to cargos and to adapter proteins that regulate dynein function. Cytoplasmic dynein 1 acts as a motor for the intracellular retrograde motility of vesicles and organelles along microtubules. May play a role in changing or maintaining the spatial…					/evidence="ECO:0000250";/note="Interaction with myosin V motor complex";SITE 41	3D-structure;Acetylation;Activator;Apoptosis;Cytoplasm;Cytoskeleton;Dynein;Host-virus interaction;Isopeptide bond;Microtubule;Mitochondrion;Motor protein;Nucleus;Phosphoprotein;Proteomics identification;Reference proteome;Transcription;Transcription regulation;Transport;Ubl conjugation	Evidence at protein level	A0AVG3;O43236;O60412;O96015;P0C206;P0CAP1;P42858;P49901;P50222;P60520;P61925;P63244;P98170;Q13153;Q14153-2;Q63ZY3;Q6NT76;Q6P1L5;Q6PF18;Q6W0C5;Q7L8S5;Q7Z6N9;Q85601;Q86SH2;Q86WS4;Q8IV61;Q8IYA8;Q8N1W2;Q8NA54;Q8TD19;Q8TDF6-2;Q92876;Q93073;Q96LC9;Q96PU9;Q99932-2;Q9BTE1;Q9H0R8;Q9H6X5-2;Q9NQX3;Q9NSC5;Q9NVN8;Q9NWQ9;Q9P2Z0;Q9UHL3;Q9UKI8;Q9Y2B9;Q9Y2J4-4	SUBUNIT: (Microbial infection) Interacts with ebolavirus protein VP35;SUBUNIT: Homodimer (By similarity). The cytoplasmic dynein 1 complex consists of two catalytic heavy chains (HCs) and a number of non-catalytic subunits which present intermediate chains (ICs), light intermediate chains (LICs) and light chains (LCs);SUBUNIT: (Microbial infection) Interacts with human spumaretrovirus Gag protein…
sp|O75461|E2F6_HUMAN Transcription factor E2F6 OS=Homo sapiens OX=9606 GN=E2F6 PE=1 SV=1;sp|O75461-3|E2F6_HUMAN Isoform 3 of Transcription factor E2F6 OS=Homo sapiens OX=9606 GN=E2F6;sp|O75461-2|E2F6_HUMAN Isoform 2 of Transcription factor E2F6 OS=Homo sap	Transcription factor E2F6	E2F6	6777500	6486200	6570000	8489800	6133800	0	0	0	4035400	3280000	7971900	7040500	6735500	5607200	6175400	5063100	0	0	0	5150400	0	0	0	0	0				-1	reviewed;unreviewed	Homo sapiens (Human)						/evidence="ECO:0000255";DNA_BIND 50..129	FUNCTION: Inhibitor of E2F-dependent transcription (PubMed:9689056, PubMed:9704927, PubMed:9501179). Binds DNA cooperatively with DP proteins through the E2 recognition site, 5'-TTTC[CG]CGC-3' (PubMed:9501179). Has a preference for the 5'-TTTCCCGC-3' E2F recognition site (PubMed:9501179). E2F6 lacks the transcriptional activation and pocket protein binding domains (PubMed:9704927, PubMed:9501179)…						Alternative splicing;Cell cycle;DNA-binding;Isopeptide bond;Nucleus;Proteomics identification;Reference proteome;Repressor;Transcription;Transcription regulation;Ubl conjugation	Evidence at protein level	P60409;P61244;Q14186;Q14188;Q14188-5	SUBUNIT: Forms heterodimers with DP family members TFDP1 or TFDP2 (PubMed:9704927). Component of the DRTF1/E2F transcription factor complex (PubMed:12004135). Part of the E2F6.com-1 complex in G0 phase composed of E2F6, MGA, MAX, TFDP1, CBX3, BAT8, EUHMTASE1, RING1, RNF2, MBLR, L3MBTL2 and YAF2 (PubMed:12004135). Component of some MLL1/MLL complex, at least composed of the core components KMT2A/M…
tr|H7C2Q8|H7C2Q8_HUMAN EBNA1 binding protein 2, isoform CRA_d OS=Homo sapiens OX=9606 GN=EBNA1BP2 PE=1 SV=1;sp|Q99848|EBP2_HUMAN Probable rRNA-processing protein EBP2 OS=Homo sapiens OX=9606 GN=EBNA1BP2 PE=1 SV=2	Probable rRNA-processing protein EBP2	EBNA1BP2	20594000	18257000	18958000	19969000	21144000	21949000	22275000	19082000	20148000	20310000	14493000	16533000	15649000	14992000	12821000	21649000	19944000	22823000	22059000	20225000	20658000	20551000	22889000	22031000	18877000				-1	reviewed;unreviewed	Homo sapiens (Human)							FUNCTION: Required for the processing of the 27S pre-rRNA. {ECO:0000250}.;FUNCTION: Required for the processing of the 27S pre-rRNA. {ECO:0000256|ARBA:ARBA00003387}.						Acetylation;Coiled coil;Isopeptide bond;Nucleus;Phosphoprotein;Proteomics identification;Reference proteome;Ribosome biogenesis;Ubl conjugation	Evidence at protein level	Q8IZU0;Q8NHQ1;Q8TDN6	SUBUNIT: Specifically interacts with EBV EBNA1. The EBNA1-EBP2 interaction is important for the stable segregation of EBV episomes during cell division (PubMed:10074103). Interacts with WDR46. {ECO:0000269|PubMed:10074103, ECO:0000269|PubMed:23848194}.
tr|A0A7I2V659|A0A7I2V659_HUMAN Elongation factor 1-alpha OS=Homo sapiens OX=9606 GN=EEF1A1 PE=1 SV=1;tr|A0A087WVQ9|A0A087WVQ9_HUMAN Elongation factor 1-alpha OS=Homo sapiens OX=9606 GN=EEF1A1 PE=1 SV=2;sp|P68104|EF1A1_HUMAN Elongation factor 1-alpha 1 OS=H	Elongation factor 1-alpha 1;Putative elongation factor 1-alpha-like 3;Elongation factor 1-alpha	EEF1A1;EEF1A1P5;EEF1A2	45691000	187420000	33559000	96042000	77886000	79832000	53204000	135660000	173300000	81726000	238870000	87395000	31494000	22498000	45095000	160580000	27140000	35750000	27917000	34176000	88721000	75370000	63839000	26110000	245730000				-1	reviewed;unreviewed	Homo sapiens (Human)							FUNCTION: (Microbial infection) Required for the translation of viral proteins and viral replication during human coronavirus SARS-CoV-2 infection. {ECO:0000269|PubMed:33495306}.;FUNCTION: This protein promotes the GTP-dependent binding of aminoacyl-tRNA to the A-site of ribosomes during protein biosynthesis.;FUNCTION: This protein promotes the GTP-dependent binding of aminoacyl-tRNA to the A-sit…			/evidence="ECO:0000250";/note="GTP";NP_BIND 14..21;NP_BIND 153..156;NP_BIND 91..95			3D-structure;Acetylation;Autism spectrum disorder;Cell membrane;Cytoplasm;Direct protein sequencing;Disease variant;Elongation factor;Epilepsy;GTP-binding;Membrane;Mental retardation;Methylation;Nucleotide-binding;Nucleus;Phosphoprotein;Protein biosynthesis;Proteomics identification;Reference proteome;Transcription;Transcription regulation;Ubl conjugation	Evidence at protein level;Predicted;Uncertain	P12004;P42858;P54725;P59595;P63104;Q00987;Q05516;Q14166;Q16539;Q5S007;Q8IUH5;Q8NFJ9;Q969K4;Q96IK1-2;Q9NYA1;Q9NZ94-2	both interactions increase SPHK1 and SPHK2 kinase activity (PubMed:18263879). {ECO:0000250, ECO:0000269|PubMed:12426392, ECO:0000269|PubMed:12426393, ECO:0000269|PubMed:17177976, ECO:0000269|PubMed:17980171, ECO:0000269|PubMed:18029264, ECO:0000269|PubMed:18263879, ECO:0000269|PubMed:19158340, ECO:0000269|PubMed:26497934, ECO:0000269|PubMed:8650580}.;SUBUNIT: Found in a nuclear export complex wit…
sp|P24534|EF1B_HUMAN Elongation factor 1-beta OS=Homo sapiens OX=9606 GN=EEF1B2 PE=1 SV=3	Elongation factor 1-beta	EEF1B2	0	19034000	0	10771000	12675000	0	0	14159000	23188000	11366000	27248000	10057000	0	0	0	21095000	0	0	0	0	0	0	0	0	27893000				-1	reviewed;unreviewed	Homo sapiens (Human)							FUNCTION: EF-1-beta and EF-1-delta stimulate the exchange of GDP bound to EF-1-alpha to GTP.;FUNCTION: EF-1-beta and EF-1-delta stimulate the exchange of GDP bound to EF-1-alpha to GTP. {ECO:0000256|ARBA:ARBA00002937}.						3D-structure;Acetylation;Direct protein sequencing;Elongation factor;Isopeptide bond;Phosphoprotein;Protein biosynthesis;Proteomics identification;Reference proteome;Ubl conjugation	Evidence at protein level	P26641;P26641-2;P42858;Q8WW59	SUBUNIT: EF-1 is composed of 4 subunits: alpha, beta, delta, and gamma. {ECO:0000256|ARBA:ARBA00011613}.;"SUBUNIT: EF-1 is composed of 4 subunits: alpha, beta, delta, and gamma."
sp|P29692-2|EF1D_HUMAN Isoform 2 of Elongation factor 1-delta OS=Homo sapiens OX=9606 GN=EEF1D;sp|P29692|EF1D_HUMAN Elongation factor 1-delta OS=Homo sapiens OX=9606 GN=EEF1D PE=1 SV=5;tr|E9PRY8|E9PRY8_HUMAN Elongation factor 1-delta OS=Homo sapiens OX=960	Elongation factor 1-delta	EEF1D	3768900	15360000	0	10440000	9065500	0	5419400	12778000	10891000	7456200	17985000	6956200	0	0	0	14694000	0	0	0	0	7722200	0	7965700	0	15987000				-1	reviewed;unreviewed	Homo sapiens (Human)							FUNCTION: [Isoform 1]: EF-1-beta and EF-1-delta stimulate the exchange of GDP bound to EF-1-alpha to GTP, regenerating EF-1-alpha for another round of transfer of aminoacyl-tRNAs to the ribosome.;FUNCTION: [Isoform 2]: Regulates induction of heat-shock-responsive genes through association with heat shock transcription factors and direct DNA-binding at heat shock promoter elements (HSE).						3D-structure;Acetylation;Alternative splicing;Coiled coil;Direct protein sequencing;DNA-binding;Elongation factor;Nucleus;Phosphoprotein;Protein biosynthesis;Proteomics identification;Reference proteome;Transcription;Transcription regulation	Evidence at protein level	O15534;O43257;O75344;O95352;O95563;P00441;P13693;P21980-2;P26641;P26641-2;P42858;P45880;P61244;Q08AD1;Q15012;Q15699;Q5T5U3;Q5T6S3;Q67020;Q86TI2-2;Q86V28;Q8IUQ4;Q8N7X4;Q8TCT7-2;Q969K4;Q96DN0;Q99996-3	SUBUNIT: EF-1 is composed of 4 subunits: alpha, beta, delta isoform 1, and gamma. Isoform 2 interacts with HSF1 and NFE2L2.
sp|P26641|EF1G_HUMAN Elongation factor 1-gamma OS=Homo sapiens OX=9606 GN=EEF1G PE=1 SV=3;sp|P26641-2|EF1G_HUMAN Isoform 2 of Elongation factor 1-gamma OS=Homo sapiens OX=9606 GN=EEF1G	Elongation factor 1-gamma	EEF1G	13629000	22290000	0	12112000	10254000	8804100	7096500	23163000	21198000	12398000	31503000	10154000	0	0	0	22529000	9475100	0	6032700	0	7648500	9778800	8164500	0	34505000				-1	reviewed	Homo sapiens (Human)							FUNCTION: Probably plays a role in anchoring the complex to other cellular components.						3D-structure;Acetylation;Alternative splicing;Direct protein sequencing;Elongation factor;Isopeptide bond;Protein biosynthesis;Reference proteome;Ubl conjugation	Evidence at protein level	F4ZW62;O94889;P14679-2;P24534;P29692;P29692-2;P31930;P78332;Q04695;Q16512;Q658K8;Q8WUW1;Q969Q1;Q9HB07;Q9HBL7	SUBUNIT: EF-1 is composed of four subunits: alpha, beta, delta, and gamma.
sp|P13639|EF2_HUMAN Elongation factor 2 OS=Homo sapiens OX=9606 GN=EEF2 PE=1 SV=4	Elongation factor 2	EEF2	0	21785000	0	4620000	0	0	0	9966100	19066000	2564400	29851000	4960800	0	0	0	9966300	0	0	0	0	4182000	0	2156100	0	19356000				-1	reviewed	Homo sapiens (Human)							FUNCTION: Catalyzes the GTP-dependent ribosomal translocation step during translation elongation. During this step, the ribosome changes from the pre-translocational (PRE) to the post-translocational (POST) state as the newly formed A-site-bound peptidyl-tRNA and P-site-bound deacylated tRNA move to the P and E sites, respectively. Catalyzes the coordinated movement of the two tRNA molecules, the…			/evidence="ECO:0000250";/note="GTP";NP_BIND 104..108;NP_BIND 158..161;NP_BIND 26..33		/evidence="ECO:0000269|PubMed:24648518";/note="Cleavage";SITE 586..587;SITE 605..606	3D-structure;Acetylation;ADP-ribosylation;Cytoplasm;Direct protein sequencing;Disease variant;Elongation factor;GTP-binding;Isopeptide bond;Methylation;Neurodegeneration;Nucleotide-binding;Nucleus;Phosphoprotein;Protein biosynthesis;Reference proteome;Spinocerebellar ataxia;Ubl conjugation	Evidence at protein level	P42858;Q99714	SUBUNIT: Component of the mRNA surveillance SURF complex, at least composed of ERF1, ERF3 (ERF3A or ERF3B), EEF2, UPF1/RENT1, SMG1, SMG8 and SMG9 (PubMed:19417104). Interacts with RBPMS2 (PubMed:25064856). {ECO:0000269|PubMed:19417104, ECO:0000269|PubMed:25064856}.
sp|Q15029-2|U5S1_HUMAN Isoform 2 of 116 kDa U5 small nuclear ribonucleoprotein component OS=Homo sapiens OX=9606 GN=EFTUD2;sp|Q15029|U5S1_HUMAN 116 kDa U5 small nuclear ribonucleoprotein component OS=Homo sapiens OX=9606 GN=EFTUD2 PE=1 SV=1;sp|Q15029-3|U5S	116 kDa U5 small nuclear ribonucleoprotein component	EFTUD2	11234000	13349000	8522700	11176000	12287000	12540000	10961000	13204000	15671000	13390000	13942000	10066000	6149600	7769300	7714100	14991000	8624300	11840000	10707000	10585000	12961000	12075000	13321000	12215000	18632000				-1	reviewed;unreviewed	Homo sapiens (Human)							FUNCTION: Required for pre-mRNA splicing as component of the spliceosome, including pre-catalytic, catalytic and post-catalytic spliceosomal complexes (PubMed:28502770, PubMed:28781166, PubMed:28076346, PubMed:29361316, PubMed:30315277, PubMed:29360106, PubMed:29301961, PubMed:30705154). Component of the U5 snRNP and the U4/U6-U5 tri-snRNP complex, a building block of the spliceosome (PubMed:1672…			/evidence="ECO:0000255";/note="GTP";NP_BIND 136..143;NP_BIND 204..208;NP_BIND 258..261			3D-structure;Acetylation;Alternative splicing;Disease variant;GTP-binding;Isopeptide bond;Mental retardation;mRNA processing;mRNA splicing;Nucleotide-binding;Nucleus;Phosphoprotein;Proteomics identification;Reference proteome;Spliceosome;Ubl conjugation	Evidence at protein level	P01106;P04792;Q13123;Q15427;Q6P2Q9;Q96DI7	SUBUNIT: Component of the U5 snRNP and the U4/U6-U5 tri-snRNP complex, a building block of the spliceosome (PubMed:26912367, PubMed:16723661). The U4/U6-U5 tri-snRNP complex is composed of the U4, U6 and U5 snRNAs and at least PRPF3, PRPF4, PRPF6, PRPF8, PRPF31, SNRNP200, TXNL4A, SNRNP40, DDX23, CD2BP2, PPIH, SNU13, EFTUD2, SART1 and USP39 (PubMed:16723661, PubMed:26912367). Component of the pre-…
tr|A0A1B0GV09|A0A1B0GV09_HUMAN Histone-lysine N-methyltransferase EHMT1 OS=Homo sapiens OX=9606 GN=EHMT1 PE=1 SV=1;sp|Q9H9B1|EHMT1_HUMAN Histone-lysine N-methyltransferase EHMT1 OS=Homo sapiens OX=9606 GN=EHMT1 PE=1 SV=4;tr|A0A0C4DGF8|A0A0C4DGF8_HUMAN Hist	Histone-lysine N-methyltransferase EHMT1	EHMT1	0	10234000	12513000	8802900	9832500	8019300	0	8073200	10981000	8436900	0	0	0	0	0	0	0	0	0	0	0	0	0	0	0				-1	reviewed;unreviewed	Homo sapiens (Human)		/note="S-adenosyl-L-methionine;/note="S-adenosyl-L-methionine";BINDING 1173;BINDING 1257;via amide nitrogen"		CATALYTIC ACTIVITY: Reaction=L-lysyl(9)-[histone H3] + S-adenosyl-L-methionine = H(+) + N(6)-methyl-L-lysyl(9)-[histone H3] + S-adenosyl-L-homocysteine;CATALYTIC ACTIVITY: Reaction=N(6)-methyl-L-lysyl(9)-[histone H3] + S-adenosyl-L-methionine = H(+) + N(6),N(6)-dimethyl-L-lysyl(9)-[histone H3] + S-adenosyl-L-homocysteine;EC=2.1.1.367;Evidence={ECO:0000269|PubMed:12004135};Xref=Rhea:RHEA:60280, Rh…			FUNCTION: Histone methyltransferase that specifically mono- and dimethylates 'Lys-9' of histone H3 (H3K9me1 and H3K9me2, respectively) in euchromatin. H3K9me represents a specific tag for epigenetic transcriptional repression by recruiting HP1 proteins to methylated histones. Also weakly methylates 'Lys-27' of histone H3 (H3K27me). Also required for DNA methylation, the histone methyltransferase …		/note="Zinc 1";/note="Zinc 2";/note="Zinc 3";/note="Zinc 4";METAL 1062;METAL 1064;METAL 1068;METAL 1073;METAL 1075;METAL 1105;METAL 1109;METAL 1111;METAL 1115;METAL 1203;METAL 1256;METAL 1258;METAL 1263			/evidence="ECO:0000269|PubMed:18264113, ECO:0000269|PubMed:20084102";/note="Histone H3K9me binding";SITE 1155	3D-structure;Acetylation;Alternative splicing;ANK repeat;Chromatin regulator;Chromosome;Disease variant;Isopeptide bond;Mental retardation;Metal-binding;Methyltransferase;Nucleus;Phosphoprotein;Proteomics identification;Reference proteome;Repeat;S-adenosyl-L-methionine;Transferase;Ubl conjugation;Zinc	Evidence at protein level	Q04206;Q04207;Q99549	heterodimerizes with EHMT2. Interacts with WIZ and EHMT2. Part of the E2F6.com-1 complex in G0 phase composed of E2F6, MGA, MAX, TFDP1, CBX3, BAT8, EHMT1, RING1, RNF2, MBLR, L3MBTL2 and YAF2. Interacts (via ANK repeats) with RELA (when monomethylated at 'Lys-310') (PubMed:21515635). Interacts with MPHOSPH8. Interacts with CDYL. Interacts with REST only in the presence of CDYL. Part of a complex c…
tr|A0A0G2JIS2|A0A0G2JIS2_HUMAN Histone-lysine N-methyltransferase EHMT2 OS=Homo sapiens OX=9606 GN=EHMT2 PE=1 SV=1;sp|Q96KQ7-2|EHMT2_HUMAN Isoform 2 of Histone-lysine N-methyltransferase EHMT2 OS=Homo sapiens OX=9606 GN=EHMT2;sp|Q96KQ7|EHMT2_HUMAN Histone-	Histone-lysine N-methyltransferase EHMT2	EHMT2	0	5192300	0	0	3993600	0	0	5146000	4269800	0	0	0	0	0	0	0	0	0	0	0	0	0	0	0	0				-1	reviewed;unreviewed	Homo sapiens (Human)		/note="S-adenosyl-L-methionine;/note="S-adenosyl-L-methionine";BINDING 1085;BINDING 1169;via amide nitrogen"		CATALYTIC ACTIVITY: Reaction=L-lysyl(9)-[histone H3] + S-adenosyl-L-methionine = H(+) + N(6)-methyl-L-lysyl(9)-[histone H3] + S-adenosyl-L-homocysteine;CATALYTIC ACTIVITY: Reaction=N(6)-methyl-L-lysyl(9)-[histone H3] + S-adenosyl-L-methionine = H(+) + N(6),N(6)-dimethyl-L-lysyl(9)-[histone H3] + S-adenosyl-L-homocysteine;EC=2.1.1.367;Evidence={ECO:0000269|PubMed:11316813, ECO:0000269|PubMed:20084…			FUNCTION: Histone methyltransferase that specifically mono- and dimethylates 'Lys-9' of histone H3 (H3K9me1 and H3K9me2, respectively) in euchromatin. H3K9me represents a specific tag for epigenetic transcriptional repression by recruiting HP1 proteins to methylated histones. Also mediates monomethylation of 'Lys-56' of histone H3 (H3K56me1) in G1 phase, leading to promote interaction between his…		/note="Zinc 1";/note="Zinc 2";/note="Zinc 3";/note="Zinc 4";METAL 1017;METAL 1021;METAL 1023;METAL 1027;METAL 1115;METAL 1168;METAL 1170;METAL 1175;METAL 974;METAL 976;METAL 980;METAL 985;METAL 987			/evidence="ECO:0000250";/note="Histone H3K9me binding";SITE 1067	3D-structure;Acetylation;Alternative splicing;ANK repeat;Chromatin regulator;Chromosome;Isopeptide bond;Metal-binding;Methylation;Methyltransferase;Nucleus;Phosphoprotein;Proteomics identification;Reference proteome;Repeat;S-adenosyl-L-methionine;Transferase;Ubl conjugation;Zinc	Evidence at protein level	A0A0S2Z5X4;A8K8V0;L7RT22;O60315;O60341-1;O60568;O94776;P20592;P23771;P25786;P38919;P41227;P57682;Q07120;Q13330;Q13547;Q14119;Q3B820;Q5JSZ5;Q6P1J9;Q6VMQ6-2;Q6XQN6-2;Q7Z3Z2;Q92831;Q96BV0;Q96EG3;Q96JB3;Q96JM2;Q96JN0;Q99684;Q99801-1;Q9BSU3;Q9BTC8;Q9H6F0;Q9NQX1;Q9NWS9-2;Q9P2R6;Q9UBC3;Q9UM22;Q9Y4X4;Q9Y6H1	heterodimerizes with EHMT1/GLP (PubMed:16702210). Interacts with GFI1B and WIZ (PubMed:16688220, PubMed:16702210). Part of the E2F6.com-1 complex in G0 phase composed of E2F6, MGA, MAX, TFDP1, CBX3, BAT8, EHMT1, RING1, RNF2, MBLR, L3MBTL2 and YAF2 (PubMed:12004135). Part of a complex composed of TRIM28, HDAC1, HDAC2 and EHMT2 (PubMed:21549307). Interacts with UHRF1 (PubMed:19056828). Interacts wi…
tr|K7EM18|K7EM18_HUMAN Eukaryotic translation initiation factor 1 OS=Homo sapiens OX=9606 GN=EIF1 PE=1 SV=1;sp|P41567|EIF1_HUMAN Eukaryotic translation initiation factor 1 OS=Homo sapiens OX=9606 GN=EIF1 PE=1 SV=1;sp|O60739|EIF1B_HUMAN Eukaryotic translati	Eukaryotic translation initiation factor 1;Eukaryotic translation initiation factor 1b	EIF1;EIF1B	0	6104800	0	5580000	0	0	0	5639600	9684900	0	8375800	0	0	0	0	8885400	0	0	0	0	4197000	0	0	0	14486000				-1	reviewed;unreviewed	Homo sapiens (Human)							FUNCTION: Necessary for scanning and involved in initiation site selection. Promotes the assembly of 48S ribosomal complexes at the authentic initiation codon of a conventional capped mRNA.;FUNCTION: Probably involved in translation.						3D-structure;Acetylation;Initiation factor;Phosphoprotein;Protein biosynthesis;Proteomics identification;Reference proteome	Evidence at protein level	P09936;P35637;Q14152;Q92997;Q99613;Q9NZD8	SUBUNIT: Interacts with RENT2. {ECO:0000269|PubMed:11073994}.
sp|P47813|IF1AX_HUMAN Eukaryotic translation initiation factor 1A, X-chromosomal OS=Homo sapiens OX=9606 GN=EIF1AX PE=1 SV=2;sp|O14602|IF1AY_HUMAN Eukaryotic translation initiation factor 1A, Y-chromosomal OS=Homo sapiens OX=9606 GN=EIF1AY PE=1 SV=4;tr|X6R	Eukaryotic translation initiation factor 1A, X-chromosomal;Eukaryotic translation initiation factor 1A, Y-chromosomal	EIF1AX;EIF1AY	0	0	0	0	0	0	0	0	0	0	0	0	0	0	0	0	0	0	0	0	0	0	0	0	0				-1	reviewed;unreviewed	Homo sapiens (Human)							FUNCTION: Seems to be required for maximal rate of protein biosynthesis. Enhances ribosome dissociation into subunits and stabilizes the binding of the initiator Met-tRNA(I) to 40 S ribosomal subunits. {ECO:0000256|ARBA:ARBA00025502, ECO:0000256|RuleBase:RU004365}.;FUNCTION: Seems to be required for maximal rate of protein biosynthesis. Enhances ribosome dissociation into subunits and stabilizes …						3D-structure;Host-virus interaction;Initiation factor;Isopeptide bond;Protein biosynthesis;Proteomics identification;Reference proteome;RNA-binding;Ubl conjugation	Evidence at protein level	O60841;O75679;O94829;P41235-3;P42858;P54253;Q14152;Q99613	SUBUNIT: (Microbial infection) Interacts with human respiratory syncytial virus (HRSV) nucleoprotein;this interaction recruits EIF1AX to the viral replication complex to facilitate viral genomic RNA synthesis and virus production. {ECO:0000269|PubMed:25479059}.
sp|P41091|IF2G_HUMAN Eukaryotic translation initiation factor 2 subunit 3 OS=Homo sapiens OX=9606 GN=EIF2S3 PE=1 SV=3;sp|Q2VIR3|IF2GL_HUMAN Eukaryotic translation initiation factor 2 subunit 3B OS=Homo sapiens OX=9606 GN=EIF2S3B PE=2 SV=2;sp|Q2VIR3-2|IF2GL	Eukaryotic translation initiation factor 2 subunit 3;Putative eukaryotic translation initiation factor 2 subunit 3-like protein	EIF2S3;EIF2S3B	0	0	0	0	0	0	0	0	0	0	0	0	0	0	0	0	0	0	0	0	0	0	0	0	0				-1	reviewed	Homo sapiens (Human)				CATALYTIC ACTIVITY: Reaction=GTP + H2O = GDP + H(+) + phosphate;EC=3.6.5.3;Evidence={ECO:0000250|UniProtKB:P32481};Xref=Rhea:RHEA:19669, ChEBI:CHEBI:15377, ChEBI:CHEBI:15378, ChEBI:CHEBI:37565, ChEBI:CHEBI:43474, ChEBI:CHEBI:58189			FUNCTION: As a subunit of eukaryotic initiation factor 2 (eIF-2), involved in the early steps of protein synthesis. In the presence of GTP, eIF-2 forms a ternary complex with initiator tRNA Met-tRNAi and then recruits the 40S ribosomal complex and initiation factors eIF-1, eIF-1A and eIF-3 to form the 43S pre-initiation complex (43S PIC), a step that determines the rate of protein translation. Th…			/evidence="ECO:0000250|UniProtKB:P32481";/note="GTP";NP_BIND 190..193;NP_BIND 225..227;NP_BIND 51..56			3D-structure;Acetylation;Alternative splicing;Direct protein sequencing;Disease variant;Epilepsy;GTP-binding;Hydrolase;Initiation factor;Mental retardation;Nucleotide-binding;Obesity;Phosphoprotein;Protein biosynthesis;Reference proteome	Evidence at protein level;Evidence at transcript level	A0A024RCP2;A6NJ78-4;O15534;O60506-4;P05198;P20042;P38936;P42858;P49459;Q06547-2;Q06547-3;Q0VD86;Q3KNS6-3;Q496A3;Q53R41;Q6DHV7-2;Q6GQQ9-2;Q7Z6I5;Q7Z7C8-2;Q8N2H9-4;Q8TBE0;Q92615;Q92782-2;Q96FT7-4;Q99683;Q9BRR0;Q9H1D9;Q9HD47-3;Q9NS23-4;Q9NX94	SUBUNIT: The eukaryotic translation initiation factor 2 complex/eIF2 is a heterotrimer composed of an alpha subunit, also called subunit 1 (encoded by EIF2S1), a beta subunit, also called subunit 2 (encoded by EIF2S2) and a gamma subunit, also called subunit 3 (encoded by EIF2S3). {ECO:0000269|PubMed:23063529}.;"SUBUNIT: The eukaryotic translation initiation factor 2 complex/eIF2 is a heterotrime…
sp|P60842|IF4A1_HUMAN Eukaryotic initiation factor 4A-I OS=Homo sapiens OX=9606 GN=EIF4A1 PE=1 SV=1;sp|P60842-2|IF4A1_HUMAN Isoform 2 of Eukaryotic initiation factor 4A-I OS=Homo sapiens OX=9606 GN=EIF4A1;tr|J3KT12|J3KT12_HUMAN RNA helicase OS=Homo sapiens	Eukaryotic initiation factor 4A-I	EIF4A1;EIF4A2	0	12825000	0	7867100	0	6143300	0	9496800	9839300	0	23327000	0	0	0	0	11551000	0	0	0	0	0	0	0	0	18078000				-1	reviewed;unreviewed	Homo sapiens (Human)				CATALYTIC ACTIVITY: Reaction=ATP + H2O = ADP + H(+) + phosphate;EC=3.6.4.13;Evidence={ECO:0000256|ARBA:ARBA00001556};Xref=Rhea:RHEA:13065, ChEBI:CHEBI:15377, ChEBI:CHEBI:15378, ChEBI:CHEBI:30616, ChEBI:CHEBI:43474, ChEBI:CHEBI:456216			FUNCTION: ATP-dependent RNA helicase which is a subunit of the eIF4F complex involved in cap recognition and is required for mRNA binding to ribosome. In the current model of translation initiation, eIF4A unwinds RNA secondary structures in the 5'-UTR of mRNAs which is necessary to allow efficient binding of the small ribosomal subunit, and subsequent scanning for the initiator codon. {ECO:000026…			/evidence="ECO:0000255|PROSITE-ProRule:PRU00541";/note="ATP";NP_BIND 76..83			3D-structure;Acetylation;Alternative splicing;ATP-binding;Helicase;Host-virus interaction;Hydrolase;Initiation factor;Isopeptide bond;Nucleotide-binding;Phosphoprotein;Protein biosynthesis;Proteomics identification;Reference proteome;RNA-binding;Ubl conjugation	Evidence at protein level	P78344;P78344-1;Q04637;Q04637-1;Q15056;Q53EL6;Q9BWF3-1	SUBUNIT: (Microbial infection) Interacts with human cytomegalovirus/HHV-5 protein UL69. {ECO:0000269|PubMed:20133758}.;SUBUNIT: eIF4F is a multi-subunit complex, the composition of which varies with external and internal environmental conditions. It is composed of at least EIF4A, EIF4E and EIF4G1/EIF4G3. Interacts with PAIP1, EIF4E and UPF2. Found in a complex with XPO7, EIF4A1, ARHGAP1, VPS26A, …
tr|I3L3H2|I3L3H2_HUMAN RNA helicase OS=Homo sapiens OX=9606 GN=EIF4A3 PE=1 SV=2;sp|P38919|IF4A3_HUMAN Eukaryotic initiation factor 4A-III OS=Homo sapiens OX=9606 GN=EIF4A3 PE=1 SV=4	Eukaryotic initiation factor 4A-III;Eukaryotic initiation factor 4A-III, N-terminally processed	EIF4A3	0	0	0	0	0	0	0	3790500	4683300	0	4911800	0	0	0	0	0	0	0	0	0	0	0	0	0	0				-1	reviewed;unreviewed	Homo sapiens (Human)		/evidence="ECO:0000269|PubMed:16923391, ECO:0000269|PubMed:16931718, ECO:0000269|PubMed:19033377, ECO:0000269|PubMed:20479275, ECO:0007744|PDB:2HYI, ECO:0007744|PDB:2J0Q, ECO:0007744|PDB:2J0S, ECO:0007744|PDB:2XB2, ECO:0007744|PDB:3EX7";/note="ATP;/note="ATP";BINDING 342;BINDING 60;BINDING 65;via carbonyl oxygen"		CATALYTIC ACTIVITY: Reaction=ATP + H2O = ADP + H(+) + phosphate;EC=3.6.4.13;Evidence={ECO:0000256|ARBA:ARBA00001556};Evidence={ECO:0000269|PubMed:16170325, ECO:0000269|PubMed:17375189, ECO:0000269|PubMed:22961380};Xref=Rhea:RHEA:13065, ChEBI:CHEBI:15377, ChEBI:CHEBI:15378, ChEBI:CHEBI:30616, ChEBI:CHEBI:43474, ChEBI:CHEBI:456216			FUNCTION: ATP-dependent RNA helicase (PubMed:16170325). Involved in pre-mRNA splicing as component of the spliceosome (PubMed:11991638, PubMed:22961380, PubMed:28502770, PubMed:28076346, PubMed:29301961). Core component of the splicing-dependent multiprotein exon junction complex (EJC) deposited at splice junctions on mRNAs (PubMed:16209946, PubMed:16170325, PubMed:16314458, PubMed:16923391, PubM…			/evidence="ECO:0000269|PubMed:16923391, ECO:0000269|PubMed:16931718, ECO:0000269|PubMed:19033377, ECO:0000269|PubMed:20479275, ECO:0007744|PDB:2HYI, ECO:0007744|PDB:2J0Q, ECO:0007744|PDB:2J0S, ECO:0007744|PDB:2XB2, ECO:0007744|PDB:3EX7";/note="ATP";NP_BIND 367..371;NP_BIND 85..90			3D-structure;Acetylation;ATP-binding;Cytoplasm;Direct protein sequencing;Disease variant;Helicase;Hydrolase;Isopeptide bond;mRNA processing;mRNA splicing;mRNA transport;Nonsense-mediated mRNA decay;Nucleotide-binding;Nucleus;Phosphoprotein;Proteomics identification;Reference proteome;RNA-binding;rRNA processing;Spliceosome;Translation regulation;Transport;Ubl conjugation	Evidence at protein level	O14744;O15234;P14373;P25786;P50221;P55039;P61326;P62487;P98169;Q04864-2;Q3KNR5;Q53EL6;Q5C9Z4;Q6FHY5;Q6P9H4;Q6PII3;Q8TBB1;Q96D03;Q96GN5;Q96KQ7;Q9BZI7;Q9GZT8;Q9H257-2;Q9H8Y1;Q9HCG8;Q9NRD5;Q9NRI5-2;Q9NY93;Q9Y2W1;Q9Y5S9	SUBUNIT: Identified in the spliceosome C complex (PubMed:11991638, PubMed:22961380, PubMed:28502770, PubMed:28076346, PubMed:29301961). Core component of the mRNA splicing-dependent exon junction complex (EJC);the core complex contains CASC3, EIF4A3, MAGOH or MAGOHB, and RBM8A (PubMed:15034551, PubMed:14730019, PubMed:16170325, PubMed:16314458, PubMed:23917022, PubMed:16923391, PubMed:16931718, P…
sp|P63241|IF5A1_HUMAN Eukaryotic translation initiation factor 5A-1 OS=Homo sapiens OX=9606 GN=EIF5A PE=1 SV=2;tr|I3L397|I3L397_HUMAN Eukaryotic translation initiation factor 5A (Fragment) OS=Homo sapiens OX=9606 GN=EIF5A PE=1 SV=8;tr|I3L504|I3L504_HUMAN E	Eukaryotic translation initiation factor 5A-1;Eukaryotic translation initiation factor 5A;Eukaryotic translation initiation factor 5A-1-like	EIF5A;EIF5A2;EIF5AL1	9387300	63495000	0	11012000	22192000	11410000	0	34958000	65414000	13778000	96612000	23250000	0	0	0	78451000	0	7357000	0	0	23920000	0	27369000	0	100910000				-1	reviewed;unreviewed	Homo sapiens (Human)							FUNCTION: mRNA-binding protein involved in translation elongation (PubMed:16987817, PubMed:17187778, PubMed:33547280). Has an important function at the level of mRNA turnover, probably acting downstream of decapping (PubMed:16987817, PubMed:17187778, PubMed:33547280). Critical for the efficient synthesis of peptide bonds between consecutive proline residues (PubMed:16987817, PubMed:17187778, PubM…						3D-structure;Acetylation;Alternative splicing;Cytoplasm;Direct protein sequencing;Disease variant;Elongation factor;Endoplasmic reticulum;Hypusine;Membrane;mRNA transport;Nuclear pore complex;Nucleus;Protein biosynthesis;Protein transport;Proteomics identification;Reference proteome;RNA-binding;Translocation;Transport	Evidence at protein level;Evidence at transcript level	A8MW99;O00560;O15499;O43186;P49366;P50222;P52954;Q04864;Q04864-2;Q6FHY5;Q9GZT8;Q9NRD5;Q9UJX2	SUBUNIT: (Microbial infection) Interacts with HIV-1 protein Rev. {ECO:0000269|PubMed:8253832}.;SUBUNIT: Interacts with DHPS, with SDCBP and DOHH. {ECO:0000269|PubMed:10229683, ECO:0000269|PubMed:15371445, ECO:0000269|PubMed:17213197}.
tr|A0A087WUT6|A0A087WUT6_HUMAN Eukaryotic translation initiation factor 5B OS=Homo sapiens OX=9606 GN=EIF5B PE=1 SV=1;sp|O60841|IF2P_HUMAN Eukaryotic translation initiation factor 5B OS=Homo sapiens OX=9606 GN=EIF5B PE=1 SV=4	Eukaryotic translation initiation factor 5B	EIF5B	4685700	4860000	5068500	4594700	5179100	0	3009400	4729000	5253000	4293400	4958700	5361200	5419800	0	7498900	0	0	4313000	4061500	0	0	0	0	0	0				-1	reviewed;unreviewed	Homo sapiens (Human)				CATALYTIC ACTIVITY: Reaction=GTP + H2O = GDP + H(+) + phosphate;EC=3.6.5.3;Evidence={ECO:0000250|UniProtKB:P39730};Xref=Rhea:RHEA:19669, ChEBI:CHEBI:15377, ChEBI:CHEBI:15378, ChEBI:CHEBI:37565, ChEBI:CHEBI:43474, ChEBI:CHEBI:58189	COFACTOR: Name=a monovalent cation;Evidence={ECO:0000250|UniProtKB:G0S8G9};Evidence={ECO:0000256|ARBA:ARBA00001944};Note=Binds 1 monovalent cation per monomer in the active site. Structural cofactor that stabilizes the GTP-bound 'on' state. May also act as a transition state stabilizer of the hydrolysis reaction. {ECO:0000250|UniProtKB:G0S8G9};Xref=ChEBI:CHEBI:60242		FUNCTION: Plays a role in translation initiation. Translational GTPase that catalyzes the joining of the 40S and 60S subunits to form the 80S initiation complex with the initiator methionine-tRNA in the P-site base paired to the start codon. GTP binding and hydrolysis induces conformational changes in the enzyme that renders it active for productive interactions with the ribosome. The release of …			/evidence="ECO:0000250";/note="GTP";NP_BIND 638..645		/evidence="ECO:0000269|PubMed:18572216";/note="(Microbial infection) Cleavage;by viral protease 3C of poliovirus, Coxsackievirus B3 and Human rhinovirus 14";SITE 478..479	Coiled coil;Cytoplasm;Direct protein sequencing;GTP-binding;Hydrolase;Initiation factor;Metal-binding;Nucleotide-binding;Phosphoprotein;Protein biosynthesis;Proteomics identification;Reference proteome	Evidence at protein level	O14602;O43933;O76024;P14921;P28799	SUBUNIT: Interacts with ANXA5 in a calcium and phospholipid-dependent manner. {ECO:0000250}.
sp|P56537|IF6_HUMAN Eukaryotic translation initiation factor 6 OS=Homo sapiens OX=9606 GN=EIF6 PE=1 SV=1	Eukaryotic translation initiation factor 6	EIF6	11052000	11142000	7595500	11688000	8939300	12269000	14565000	12333000	10212000	11681000	6999600	6463500	0	0	0	10433000	8248700	12282000	8613000	9859000	10261000	10434000	13365000	11094000	8423400				-1	reviewed;unreviewed	Homo sapiens (Human)							FUNCTION: Binds to the 60S ribosomal subunit and prevents its association with the 40S ribosomal subunit to form the 80S initiation complex in the cytoplasm. Behaves as a stimulatory translation initiation factor downstream insulin/growth factors. Is also involved in ribosome biogenesis. Associates with pre-60S subunits in the nucleus and is involved in its nuclear export. Cytoplasmic release of …						3D-structure;Alternative splicing;Cytoplasm;Initiation factor;Nucleus;Phosphoprotein;Protein biosynthesis;Proteomics identification;Reference proteome;Ribosome biogenesis;Ubl conjugation	Evidence at protein level	P19525;P68404;Q08AM6;Q16612;Q6FHY5;Q8IXL7-2;Q96C10;Q9Y6K5	SUBUNIT: Monomer. Associates with the 60S ribosomal subunit. Interacts with RACK1. Interacts with DICER1, AGO2, TARBP2, MOV10 and RPL7A;they form a large RNA-induced silencing complex (RISC) (PubMed:17507929). {ECO:0000255|HAMAP-Rule:MF_03132, ECO:0000269|PubMed:14654845, ECO:0000269|PubMed:17507929}.
sp|Q15717-2|ELAV1_HUMAN Isoform 2 of ELAV-like protein 1 OS=Homo sapiens OX=9606 GN=ELAVL1;sp|Q15717|ELAV1_HUMAN ELAV-like protein 1 OS=Homo sapiens OX=9606 GN=ELAVL1 PE=1 SV=2	ELAV-like protein 1	ELAVL1;ELAVL2;ELAVL4	17239000	12857000	11426000	13688000	14071000	16545000	16328000	11948000	15260000	14827000	24839000	21049000	19699000	17014000	16739000	16704000	19786000	15836000	20651000	16961000	20541000	20667000	15599000	18851000	17549000				-1	reviewed;unreviewed	Homo sapiens (Human)							FUNCTION: RNA-binding protein that binds to the 3' untranslated region (3'UTR) of target mRNAs (By similarity). Seems to recognize a GAAA motif (By similarity). Can bind to its own 3'UTR, the FOS 3'UTR and the ID 3'UTR (By similarity). {ECO:0000250|UniProtKB:Q60899}.;"FUNCTION: RNA-binding protein that binds to the 3'-UTR region of mRNAs and increases their stability (PubMed:14517288, PubMed:1828…						3D-structure;Acetylation;Alternative splicing;Cell projection;Cytoplasm;Isopeptide bond;Methylation;mRNA processing;mRNA splicing;Nucleus;Phosphoprotein;Proteomics identification;Reference proteome;Repeat;RNA-binding;Ubl conjugation	Evidence at protein level	A4FUJ8;O00560;O60341;O75446;O75925;P0CG48;P17612;P37173;P54253;P54725;P55072;P58304;Q00994;Q03403;Q13148;Q15554-4;Q15776;Q3SYB3;Q5H9J7;Q5TAB7;Q6PID6;Q6ZNA4-2;Q8IUW3;Q8N488;Q8NC67-2;Q96MF7;Q99504;Q9BZW5-2;Q9C0F3;Q9GZS3;Q9H204;Q9H816;Q9H8H3;Q9HAF1;Q9NP74;Q9NWZ8;Q9UID6;Q9ULX5;Q9UNS2;Q9UNY5;Q9Y3D2;Q9Y6C2-2	interaction recruits ELAVL1 on C5-methylcytosine (m5C)-containing mRNAs, thereby promoting mRNA stability (PubMed:31358969). {ECO:0000250|UniProtKB:P70372, ECO:0000269|PubMed:11729309, ECO:0000269|PubMed:14731398, ECO:0000269|PubMed:17632515, ECO:0000269|PubMed:17932509, ECO:0000269|PubMed:18161049, ECO:0000269|PubMed:18191643, ECO:0000269|PubMed:19029303, ECO:0000269|PubMed:20219472, ECO:0000269…
sp|Q14241|ELOA1_HUMAN Elongin-A OS=Homo sapiens OX=9606 GN=ELOA PE=1 SV=2	Transcription elongation factor B polypeptide 3	ELOA	0	0	9507300	0	0	0	0	0	0	0	0	0	0	0	10603000	0	0	0	0	0	0	0	10522000	0	0				-1	reviewed	Homo sapiens (Human)							FUNCTION: SIII, also known as elongin, is a general transcription elongation factor that increases the RNA polymerase II transcription elongation past template-encoded arresting sites. Subunit A is transcriptionally active and its transcription activity is strongly enhanced by binding to the dimeric complex of the SIII regulatory subunits B and C (elongin BC complex). {ECO:0000269|PubMed:8654961}.						3D-structure;Acetylation;Nucleus;Phosphoprotein;Reference proteome;Transcription;Transcription regulation	Evidence at protein level	A0A0C3SFZ9;O00444;O14744;O15055;O15344;O60447;O94972;O95198;P0DTC9;P23508;P51114-2;Q05BL1;Q13136;Q15025;Q15276;Q15742;Q2TAC2-2;Q3KQV3;Q4V328;Q53SE7;Q63ZY3;Q69YQ0;Q6A162;Q86X02;Q8IX15-3;Q8IYX8-2;Q8IZU0;Q8N137;Q8NA61;Q8NHQ1;Q8NI38;Q96AA8;Q96HR8;Q96IK5;Q96RE7;Q99750;Q9BQD3;Q9BYV2;Q9BYV9;Q9NQX0;Q9NYA3;Q9UJV3-2;Q9Y250;Q9Y2T1	SUBUNIT: Heterotrimer of an A (ELOA, ELOA2 or ELOA3P), ELOB and ELOC subunit (By similarity). Interacts with ERCC6;the interaction is induced by DNA damaging agents or inhibitors of RNA polymerase II elongation (By similarity). Interacts (via BC-box) with CUL5 (By similarity). {ECO:0000250|UniProtKB:Q63187}.
tr|A0A8I5KUS5|A0A8I5KUS5_HUMAN Elongin-B OS=Homo sapiens OX=9606 GN=ELOB PE=1 SV=1;tr|B8ZZU8|B8ZZU8_HUMAN Elongin-B OS=Homo sapiens OX=9606 GN=ELOB PE=1 SV=1;tr|I3L0M9|I3L0M9_HUMAN Elongin-B (Fragment) OS=Homo sapiens OX=9606 GN=ELOB PE=1 SV=1;sp|Q15370|EL	Transcription elongation factor B polypeptide 2	ELOB	0	10578000	0	0	0	0	0	0	0	8443400	8800100	0	0	0	0	0	0	0	0	0	0	0	0	0	0				-1	reviewed;unreviewed	Homo sapiens (Human)							FUNCTION: Core component of multiple cullin-RING-based ECS (ElonginB/C-CUL2/5-SOCS-box protein) E3 ubiquitin-protein ligase complexes, which mediate the ubiquitination of target proteins (PubMed:10205047, PubMed:12004076, PubMed:12050673, PubMed:15590694, PubMed:26138980, PubMed:29779948, PubMed:29775578). This includes the von Hippel-Lindau ubiquitination complex CBC(VHL) (PubMed:10205047, PubMe…				PATHWAY: Protein modification;protein ubiquitination. {ECO:0000269|PubMed:26138980, ECO:0000269|PubMed:29775578, ECO:0000269|PubMed:29779948}.		3D-structure;Acetylation;Alternative splicing;Direct protein sequencing;Elongation factor;Host-virus interaction;Nucleus;Phosphoprotein;Protein biosynthesis;Proteomics identification;Reference proteome;Transcription;Transcription regulation;Ubl conjugation pathway	Evidence at protein level;Predicted	P12504;Q15369;Q96EL3;Q96G25	leading to recruit the elongin BC complex to Polycomb group (PcG) target genes, thereby restricting excessive activity of the PRC2/EED-EZH2 complex (By similarity). Part of E3 ubiquitin ligase complexes with CUL5 or CUL2, RBX1 and a substrate adapter protein that can be either ASB2, KLHDC2, KLHDC3, KLHDC10, APPBP2, FEM1A, FEM1B, FEM1C, SOCS1, SOCS5, ELOA, VHL or WSB1 (PubMed:15590694, PubMed:1941…
tr|E5RHG8|E5RHG8_HUMAN Elongin-C (Fragment) OS=Homo sapiens OX=9606 GN=ELOC PE=1 SV=1;sp|Q15369-2|ELOC_HUMAN Isoform 2 of Elongin-C OS=Homo sapiens OX=9606 GN=ELOC;sp|Q15369|ELOC_HUMAN Elongin-C OS=Homo sapiens OX=9606 GN=ELOC PE=1 SV=1;tr|R4GMY8|R4GMY8_HU	Transcription elongation factor B polypeptide 1	ELOC	0	0	0	0	0	0	0	0	0	0	0	0	0	0	0	0	0	0	0	0	0	0	0	0	0				-1	reviewed;unreviewed	Homo sapiens (Human)							FUNCTION: Core component of multiple cullin-RING-based ECS (ElonginB/C-CUL2/5-SOCS-box protein) E3 ubiquitin-protein ligase complexes, which mediate the ubiquitination of target proteins (PubMed:10205047, PubMed:12004076, PubMed:12050673, PubMed:15590694, PubMed:26138980, PubMed:29779948, PubMed:30166453, PubMed:29775578). This includes the von Hippel-Lindau ubiquitination complex CBC(VHL) (PubMe…				PATHWAY: Protein modification;protein ubiquitination. {ECO:0000269|PubMed:26138980, ECO:0000269|PubMed:29775578, ECO:0000269|PubMed:29779948, ECO:0000269|PubMed:30166453}.		3D-structure;Alternative splicing;Host-virus interaction;Nucleus;Proteomics identification;Reference proteome;Transcription;Transcription regulation;Ubl conjugation;Ubl conjugation pathway	Evidence at protein level;Predicted	O14508;O15524;O41974;P12504;Q13617;Q13618;Q15370;Q5VZV1;Q8N668;Q96A44;Q96DX5;Q96G25;Q99619	leading to recruit the elongin BC complex to Polycomb group (PcG) target genes, thereby restricting excessive activity of the PRC2/EED-EZH2 complex (By similarity). Part of E3 ubiquitin ligase complexes with CUL5 or CUL2, RBX1 and a substrate adapter protein that can be either ASB2, KLHDC2, KLHDC3, KLHDC10, APPBP2, FEM1A, FEM1B, FEM1C, SOCS1, SOCS5, ELOA, VHL or WSB1 (PubMed:15590694, PubMed:2111…
sp|P50402|EMD_HUMAN Emerin OS=Homo sapiens OX=9606 GN=EMD PE=1 SV=1;tr|A0A804HIV7|A0A804HIV7_HUMAN Emerin OS=Homo sapiens OX=9606 GN=EMD PE=1 SV=1;tr|A0A804HLA2|A0A804HLA2_HUMAN Emerin OS=Homo sapiens OX=9606 GN=EMD PE=1 SV=1;tr|Q5HY57|Q5HY57_HUMAN Emerin	Emerin	EMD	22437000	23062000	22658000	22819000	20467000	18363000	22407000	21444000	18470000	20044000	18389000	23753000	15264000	20007000	22013000	16499000	20334000	23325000	20774000	12582000	20371000	19347000	19677000	18937000	15130000				-1	reviewed;unreviewed	Homo sapiens (Human)							FUNCTION: Stabilizes and promotes the formation of a nuclear actin cortical network. Stimulates actin polymerization in vitro by binding and stabilizing the pointed end of growing filaments. Inhibits beta-catenin activity by preventing its accumulation in the nucleus. Acts by influencing the nuclear accumulation of beta-catenin through a CRM1-dependent export pathway. Links centrosomes to the nuc…						3D-structure;Acetylation;Actin-binding;Cardiomyopathy;Direct protein sequencing;Disease variant;Emery-Dreifuss muscular dystrophy;Membrane;Microtubule;Nucleus;Phosphoprotein;Proteomics identification;Reference proteome;Transmembrane;Transmembrane helix	Evidence at protein level	A6NEL2;B7U540;O43889-2;O60930;O75031;O75531;O95292;P02545;P02545-1;P16157-17;P20138;P21964;P35222;P35240-4;P43628;P49910;P50221;P50222;P60709;P68135;Q04864-2;Q0VD86;Q12846;Q13895;Q14500;Q15842;Q16623;Q4KMG9;Q53Z40;Q5JRM2;Q5JST6;Q5JX71;Q5SNT2-2;Q5T686;Q5T7V8;Q68DC2;Q6FHY5;Q6IBW4-4;Q6NX45;Q6P2D0;Q6P9A3;Q7RTU1;Q7Z6M4;Q7Z7G2;Q86T13;Q86UD4;Q86VY9;Q8IUY3;Q8IWZ5;Q8N4V1;Q8N5K1;Q8N5R6;Q8N6L0;Q8N7W2-2;Q8N8…	SUBUNIT: Interacts with lamins A and C, BANF1, GMCL, BCLAF1 and YTHDC1/YT521. Interacts with TMEM43;the interaction retains emerin in the nuclear inner membrane. Interacts with SUN1 and SUN2 (By similarity). Interacts with ACTB, SPTAN1, F-actin, CTNNB1 and beta-tubulin. Interacts with TMEM201. {ECO:0000250, ECO:0000269|PubMed:11792822, ECO:0000269|PubMed:12493765, ECO:0000269|PubMed:12755701, ECO…
tr|V9GYP5|V9GYP5_HUMAN Ribosomal RNA small subunit methyltransferase NEP1 (Fragment) OS=Homo sapiens OX=9606 PE=1 SV=2;tr|A0A087WWQ2|A0A087WWQ2_HUMAN Ribosomal RNA small subunit methyltransferase NEP1 (Fragment) OS=Homo sapiens OX=9606 PE=1 SV=1;sp|Q92979|	Ribosomal RNA small subunit methyltransferase NEP1	EMG1	0	0	0	0	0	0	0	0	0	0	0	0	0	0	0	0	0	0	0	0	0	0	0	0	0				-1	reviewed;unreviewed	Homo sapiens (Human)		/evidence="ECO:0000250|UniProtKB:Q06287";/note="S-adenosyl-L-methionine;BINDING 176;BINDING 201;BINDING 206;via amide nitrogen";via carbonyl oxygen"		CATALYTIC ACTIVITY: Reaction=pseudouridine(1248) in human 18S rRNA + S-adenosyl-L-methionine = H(+) + N(1)-methylpseudouridine(1248) in human 18S rRNA + S-adenosyl-L-homocysteine;Evidence={ECO:0000269|PubMed:20047967};Xref=Rhea:RHEA:46712, Rhea:RHEA-COMP:11638, Rhea:RHEA-COMP:11639, ChEBI:CHEBI:15378, ChEBI:CHEBI:57856, ChEBI:CHEBI:59789, ChEBI:CHEBI:65314, ChEBI:CHEBI:74890			FUNCTION: S-adenosyl-L-methionine-dependent pseudouridine N(1)-methyltransferase that methylates pseudouridine at position 1248 (Psi1248) in 18S rRNA. Involved the biosynthesis of the hypermodified N1-methyl-N3-(3-amino-3-carboxypropyl) pseudouridine (m1acp3-Psi) conserved in eukaryotic 18S rRNA. Is not able to methylate uridine at this position (PubMed:20047967). Has also an essential role in 40…					/evidence="ECO:0000250|UniProtKB:Q06287";/note="Interaction with substrate rRNA";/note="Stabilizes Arg-84";SITE 125;SITE 128;SITE 132;SITE 84;SITE 86	3D-structure;Acetylation;Direct protein sequencing;Disease variant;Methyltransferase;Nucleus;Phosphoprotein;Proteomics identification;Reference proteome;Ribosome biogenesis;RNA-binding;rRNA processing;rRNA-binding;S-adenosyl-L-methionine;Transferase	Evidence at protein level	Q5TZK3;Q92979;Q9H2F3;Q9H5H4	SUBUNIT: Homodimer. {ECO:0000250|UniProtKB:Q06287}.
sp|Q8N8S7-3|ENAH_HUMAN Isoform 3 of Protein enabled homolog OS=Homo sapiens OX=9606 GN=ENAH;sp|Q8N8S7-2|ENAH_HUMAN Isoform 2 of Protein enabled homolog OS=Homo sapiens OX=9606 GN=ENAH;sp|Q8N8S7|ENAH_HUMAN Protein enabled homolog OS=Homo sapiens OX=9606 GN=	Protein enabled homolog	ENAH	0	4648500	0	0	0	0	0	13647000	0	0	0	0	0	0	0	5727400	0	0	0	0	0	0	0	0	0				-1	reviewed;unreviewed	Homo sapiens (Human)							FUNCTION: Ena/VASP proteins are actin-associated proteins involved in a range of processes dependent on cytoskeleton remodeling and cell polarity such as axon guidance and lamellipodial and filopodial dynamics in migrating cells. ENAH induces the formation of F-actin rich outgrowths in fibroblasts. Acts synergistically with BAIAP2-alpha and downstream of NTN1 to promote filipodia formation (By si…						3D-structure;Actin-binding;Alternative splicing;Cell junction;Cell projection;Coiled coil;Cytoplasm;Cytoskeleton;Direct protein sequencing;Phosphoprotein;Proteomics identification;Reference proteome;Repeat;SH3-binding;Synapse	Evidence at protein level	Q14517;Q9NYB0;Q9UGI8	SUBUNIT: Homotetramer (By similarity). Interacts with APBB1IP, APBB1, PFN1 and ROBO4 (PubMed:12941633, PubMed:15469846, PubMed:17686488). Isoforms, containing the polyproline-rich regions with PPLP motifs, bind the WW domain of APBB1IP (PubMed:15469846). Isoforms, containing the PPSY motif, bind, in vitro, to the WW2 and WW3 domains of NEDD4 and to the WW1 domain of YAP1 (By similarity). Binds th…
sp|P06733|ENOA_HUMAN Alpha-enolase OS=Homo sapiens OX=9606 GN=ENO1 PE=1 SV=2;tr|A0A2R8Y6G6|A0A2R8Y6G6_HUMAN phosphopyruvate hydratase OS=Homo sapiens OX=9606 GN=ENO1 PE=1 SV=1;sp|P06733-2|ENOA_HUMAN Isoform MBP-1 of Alpha-enolase OS=Homo sapiens OX=9606 GN	Alpha-enolase	ENO1;ENO3	1773100	38898000	0	14560000	12766000	7561400	4973600	27292000	36878000	9505000	52504000	8294100	2996700	0	6439800	25355000	0	3190900	3378700	0	10176000	8697500	5512500	3338100	51641000				-1	reviewed;unreviewed	Homo sapiens (Human)	/evidence="ECO:0000250";/evidence=""ECO:0000250|UniProtKB:P00924"";"/evidence=""ECO:0000256|PIRSR:PIRSR001400-1"";/note=""Proton acceptor"";/note=""Proton donor"";ACT_SITE 210;ACT_SITE 343"	/evidence="ECO:0000250";/evidence=""ECO:0000250|UniProtKB:P00924"";"/evidence=""ECO:0000256|PIRSR:PIRSR001400-2"";/note=""Substrate"";BINDING 158;BINDING 167;BINDING 293;BINDING 318;BINDING 394"		CATALYTIC ACTIVITY: Reaction=(2R)-2-phosphoglycerate = H2O + phosphoenolpyruvate;EC=4.2.1.11;Evidence={ECO:0000250|UniProtKB:P15429};Evidence={ECO:0000269|PubMed:1369209, ECO:0000269|PubMed:29775581};PhysiologicalDirection=left-to-right;Xref=Rhea:RHEA:10164, ChEBI:CHEBI:15377, ChEBI:CHEBI:58289, ChEBI:CHEBI:58702;Xref=Rhea:RHEA:10164, ChEBI:CHEBI:15377, ChEBI:CHEBI:58289, ChEBI:CHEBI:58702;Xref=R…	COFACTOR: Name=Mg(2+);Evidence={ECO:0000256|ARBA:ARBA00001946};Evidence={ECO:0000269|PubMed:18560153};Note=Binds two Mg(2+) per subunit. Required for catalysis and for stabilizing the dimer. {ECO:0000269|PubMed:18560153};Note=Mg(2+) is required for catalysis and for stabilizing the dimer.;Xref=ChEBI:CHEBI:18420		FUNCTION: Glycolytic enzyme the catalyzes the conversion of 2-phosphoglycerate to phosphoenolpyruvate (PubMed:29775581, PubMed:1369209). In addition to glycolysis, involved in various processes such as growth control, hypoxia tolerance and allergic responses (PubMed:2005901, PubMed:10802057, PubMed:12666133, PubMed:29775581). May also function in the intravascular and pericellular fibrinolytic sy…		/evidence="ECO:0000250";/evidence=""ECO:0000269|PubMed:18560153"";/note=""Magnesium 1"";/note=""Magnesium 2"";/note=""Magnesium"";METAL 245;METAL 293;METAL 318;METAL 318";METAL 40"		glycolysis;PATHWAY: Carbohydrate degradation;pyruvate from D-glyceraldehyde 3-phosphate: step 4/5. {ECO:0000250|UniProtKB:P15429}.;pyruvate from D-glyceraldehyde 3-phosphate: step 4/5. {ECO:0000256|ARBA:ARBA00005031}.;pyruvate from D-glyceraldehyde 3-phosphate: step 4/5. {ECO:0000305|PubMed:1369209}.		3D-structure;Acetylation;Alternative initiation;Alternative splicing;Cell membrane;Coiled coil;Cytoplasm;Direct protein sequencing;Disease variant;DNA-binding;Glycogen storage disease;Glycolysis;Hydroxylation;Isopeptide bond;Lyase;Magnesium;Membrane;Metal-binding;Nucleus;Phosphoprotein;Plasminogen activation;Proteomics identification;Reference proteome;Repressor;Transcription;Transcription regula…	Evidence at protein level	P12004;P22303;P42858;P63104;Q8WZ42	SUBUNIT: Mammalian enolase is composed of 3 isozyme subunits, alpha, beta and gamma, which can form homodimers or heterodimers which are cell-type and development-specific (PubMed:18560153). ENO1 interacts with PLG in the neuronal plasma membrane and promotes its activation. The C-terminal lysine is required for this binding (PubMed:9308760). Isoform MBP-1 interacts with TRAPPC2B (PubMed:11134351…
sp|Q9NPA8|ENY2_HUMAN Transcription and mRNA export factor ENY2 OS=Homo sapiens OX=9606 GN=ENY2 PE=1 SV=1;sp|Q9NPA8-2|ENY2_HUMAN Isoform 2 of Transcription and mRNA export factor ENY2 OS=Homo sapiens OX=9606 GN=ENY2;tr|E5RHX8|E5RHX8_HUMAN Transcription and	Transcription and mRNA export factor ENY2	ENY2	0	0	0	0	0	0	0	0	0	0	0	0	0	0	0	0	0	0	0	0	0	0	0	0	0				-1	reviewed;unreviewed	Homo sapiens (Human)							FUNCTION: Involved in mRNA export coupled transcription activation by association with both the TREX-2 and the SAGA complexes. The transcription regulatory histone acetylation (HAT) complex SAGA is a multiprotein complex that activates transcription by remodeling chromatin and mediating histone acetylation and deubiquitination. Within the SAGA complex, participates in a subcomplex that specifical…						3D-structure;Acetylation;Activator;Alternative splicing;Chromatin regulator;Isopeptide bond;mRNA transport;Nucleus;Protein transport;Proteomics identification;Reference proteome;Transcription;Transcription regulation;Translocation;Transport;Ubl conjugation	Evidence at protein level	I6L957;Q14CW9;Q9H6J7-2	SUBUNIT: Component of the nuclear pore complex (NPC)-associated TREX-2 complex (transcription and export complex 2), composed of at least ENY2, GANP, PCID2, DSS1, and either centrin CETN2 or CETN3. TREX-2 contains 2 ENY2 chains. The TREX-2 complex interacts with the nucleoporin NUP153. Component of some SAGA transcription coactivator-HAT complexes, at least composed of ATXN7, ATXN7L3, ENY2, GCN5L…
tr|A0A804HKF9|A0A804HKF9_HUMAN DNA repair endonuclease XPF OS=Homo sapiens OX=9606 GN=ERCC4 PE=1 SV=1;sp|Q92889|XPF_HUMAN DNA repair endonuclease XPF OS=Homo sapiens OX=9606 GN=ERCC4 PE=1 SV=3	DNA repair endonuclease XPF	ERCC4	0	0	0	0	0	0	0	0	0	0	0	0	0	0	0	0	0	0	0	0	0	0	0	0	0				-1	reviewed;unreviewed	Homo sapiens (Human)					COFACTOR: Name=Mg(2+);Evidence={ECO:0000269|PubMed:10413517};Xref=ChEBI:CHEBI:18420		FUNCTION: Catalytic component of a structure-specific DNA repair endonuclease responsible for the 5-prime incision during DNA repair, and which is essential for nucleotide excision repair (NER) and interstrand cross-link (ICL) repair. {ECO:0000269|PubMed:10413517, ECO:0000269|PubMed:11790111, ECO:0000269|PubMed:19596235, ECO:0000269|PubMed:24027083, ECO:0000269|PubMed:32034146, ECO:0000269|PubMed…						3D-structure;Acetylation;Alternative splicing;Chromosome;Cockayne syndrome;Coiled coil;Disease variant;DNA damage;DNA repair;DNA-binding;Dwarfism;Endonuclease;Fanconi anemia;Hydrolase;Isopeptide bond;Magnesium;Nuclease;Nucleus;Phosphoprotein;Proteomics identification;Reference proteome;Repeat;Ubl conjugation;Xeroderma pigmentosum	Evidence at protein level	O75410-7;P07992;Q8IY92;Q92889	SUBUNIT: Heterodimer composed of ERCC1 and ERCC4/XPF (PubMed:10413517, PubMed:25538220, PubMed:32034146, PubMed:16076955, PubMed:16338413). Interacts with SLX4/BTBD12;this interaction is direct and links the ERCC1-ERCC4/XPF complex to SLX4, which may coordinate the action of the structure-specific endonuclease during DNA repair (PubMed:19596235, PubMed:19596236, PubMed:25538220, PubMed:19595721, …
tr|G3V279|G3V279_HUMAN Enhancer of rudimentary homolog OS=Homo sapiens OX=9606 GN=ERH PE=1 SV=1;sp|P84090|ERH_HUMAN Enhancer of rudimentary homolog OS=Homo sapiens OX=9606 GN=ERH PE=1 SV=1	Enhancer of rudimentary homolog	ERH	66955000	75146000	58223000	65303000	61036000	72196000	59800000	70233000	60976000	63354000	55618000	49290000	55363000	0	53563000	57276000	0	61306000	61718000	66203000	78337000	75311000	78565000	69104000	70643000				-1	reviewed;unreviewed	Homo sapiens (Human)							FUNCTION: May have a role in the cell cycle.;FUNCTION: May have a role in the cell cycle. {ECO:0000256|ARBA:ARBA00003742}.						3D-structure;Acetylation;Cell cycle;Direct protein sequencing;Isopeptide bond;Nucleus;Phosphoprotein;Proteomics identification;Reference proteome;Ubl conjugation	Evidence at protein level	A8MQ03;P27449;P60900;P62318;Q5VWN6;Q5VWN6-2;Q96BW1;Q9H3R5;Q9Y3Y2;Q9Y3Y2-3	SUBUNIT: Homodimer (By similarity). Interacts with POLDIP3. Component of the methylosome, a 20S complex containing at least CLNS1A/pICln, PRMT5/SKB1, WDR77/MEP50, PRMT1 and ERH (PubMed:25284789). Interacts with CHTOP (PubMed:25284789). {ECO:0000250|UniProtKB:P84089, ECO:0000269|PubMed:16984396, ECO:0000269|PubMed:25284789}.
sp|Q9H501|ESF1_HUMAN ESF1 homolog OS=Homo sapiens OX=9606 GN=ESF1 PE=1 SV=1;tr|A0A087WX71|A0A087WX71_HUMAN ESF1 homolog OS=Homo sapiens OX=9606 GN=ESF1 PE=1 SV=1	ESF1 homolog	ESF1	0	0	0	5445100	0	6717600	7156700	5689100	4823400	0	4971900	5744600	0	0	0	6084100	0	5253700	0	5930700	0	0	0	0	5322100				-1	reviewed;unreviewed	Homo sapiens (Human)							FUNCTION: May constitute a novel regulatory system for basal transcription. Negatively regulates ABT1 (By similarity). {ECO:0000250}.						Acetylation;Coiled coil;Nucleus;Phosphoprotein;Proteomics identification;Reference proteome;Transcription;Transcription regulation	Evidence at protein level		SUBUNIT: Interacts with ABT1. Forms a complex with ABT1 and suppresses the ABT1-induced activation of polymerase II-directed transcription in mammalian cells (By similarity). {ECO:0000250}.
sp|P11474|ERR1_HUMAN Steroid hormone receptor ERR1 OS=Homo sapiens OX=9606 GN=ESRRA PE=1 SV=3;tr|A0A6E1WCP9|A0A6E1WCP9_HUMAN Steroid hormone receptor ERR1 OS=Homo sapiens OX=9606 GN=ESRRA PE=1 SV=1;sp|P11474-2|ERR1_HUMAN Isoform 2 of Steroid hormone recept	Steroid hormone receptor ERR1	ESRRA;ESRRB	22265000	19669000	22727000	25855000	36405000	8438800	6618800	7626600	8742600	11126000	0	6733400	7674200	3620400	5411600	9828900	9284000	6891900	8494600	0	6546400	0	0	8104600	0				-1	reviewed;unreviewed	Homo sapiens (Human)						/evidence="ECO:0000255|PROSITE-ProRule:PRU00407";/note="Nuclear receptor";DNA_BIND 100..186;DNA_BIND 76..151"	FUNCTION: [Isoform 1]: Transcription factor that binds a canonical ESRRB recognition (ERRE) sequence 5'TCAAGGTCA-3' localized on promoter and enhancer of targets genes regulating their expression or their transcription activity. Positively regulates ESR1 transcriptional activity upon E2 stimulation. {ECO:0000269|PubMed:19755138}.;FUNCTION: Binds to an ERR-alpha response element (ERRE) containing …					/note="Important for stabilizing DNA-binding";/note=""Required for DNA-dependent dimerization"";SITE 124";SITE 185"	3D-structure;Acetylation;Alternative splicing;Chromosome;Cytoplasm;Deafness;Direct protein sequencing;Disease variant;DNA-binding;Isopeptide bond;Metal-binding;Non-syndromic deafness;Nucleus;Phosphoprotein;Proteomics identification;Receptor;Reference proteome;Transcription;Transcription regulation;Ubl conjugation;Zinc;Zinc-finger	Evidence at protein level	P48788;P62508-3;P78317;Q04864-2;Q16665;Q8IZU1;Q8N2W9;Q9UBK2	attracts the transcriptional machinery. Interacts with JARID2. Interacts with POU5F1;promotes re-localization of ESRRA to the cytoplasm through a XPO1-dependent mechanism then inhibits ESRRA transcriptional activity. {ECO:0000269|PubMed:12522104, ECO:0000269|PubMed:15337744, ECO:0000269|PubMed:16150865, ECO:0000269|PubMed:18063693, ECO:0000269|PubMed:18441008}.;co-occupes the core set of ESRRB ta…
tr|B0QYK0|B0QYK0_HUMAN RNA-binding protein EWS OS=Homo sapiens OX=9606 GN=EWSR1 PE=1 SV=1;sp|Q01844-6|EWS_HUMAN Isoform 6 of RNA-binding protein EWS OS=Homo sapiens OX=9606 GN=EWSR1;sp|Q01844-3|EWS_HUMAN Isoform 3 of RNA-binding protein EWS OS=Homo sapiens	RNA-binding protein EWS	EWSR1	36362000	30235000	43442000	34471000	33538000	40038000	40364000	38139000	32469000	35608000	23666000	30799000	27383000	29878000	28043000	34894000	36299000	36943000	35845000	31525000	45609000	46818000	44084000	43833000	33838000				-1	reviewed;unreviewed	Homo sapiens (Human)							FUNCTION: Might normally function as a transcriptional repressor. EWS-fusion-proteins (EFPS) may play a role in the tumorigenic process. They may disturb gene expression by mimicking, or interfering with the normal function of CTD-POLII within the transcription initiation complex. They may also contribute to an aberrant activation of the fusion protein target genes.					/note="Breakpoint for insertion to form EWSR1-FEV fusion protein";/note="Breakpoint for translocation to form chimeric EWSR1/ATF1 protein";SITE 265;SITE 348..349	3D-structure;Acetylation;Alternative splicing;Calmodulin-binding;Cell membrane;Chromosomal rearrangement;Cytoplasm;Direct protein sequencing;Membrane;Metal-binding;Methylation;Nucleus;Phosphoprotein;Proteomics identification;Proto-oncogene;Reference proteome;Repeat;Repressor;RNA-binding;Transcription;Transcription regulation;Zinc;Zinc-finger	Evidence at protein level	O15162;O76024;O94855;O95486;P35637;P42858;P49910;P54252;Q01844;Q09472;Q12933;Q13077;Q13485;Q8N5M1;Q8NDC0;Q92734;Q92993;Q99873;Q9BWW4;Q9NS23-2;Q9NZ81;Q9UBV8	complex formation is dependent of phosphorylated form of REC8 and requires PRDM9 bound to hotspot DNA;EWSR1 joins PRDM9 with the chromosomal axis through REC8 (By similarity). {ECO:0000250|UniProtKB:Q61545, ECO:0000269|PubMed:18632687, ECO:0000269|PubMed:9660765}.;SUBUNIT: Binds POLR2C, SF1, calmodulin and RNA. Interacts with PTK2B/FAK2 and TDRD3. Binds calmodulin in the presence, but not in the …
tr|B1AMU7|B1AMU7_HUMAN Exosome complex component CSL4 (Fragment) OS=Homo sapiens OX=9606 GN=EXOSC1 PE=1 SV=2;tr|B1AMU3|B1AMU3_HUMAN Exosome complex component CSL4 OS=Homo sapiens OX=9606 GN=EXOSC1 PE=1 SV=1;sp|Q9Y3B2|EXOS1_HUMAN Exosome complex component C	Exosome complex component CSL4	EXOSC1	7505400	0	0	0	0	9644700	9430900	0	0	0	0	0	0	0	0	0	0	0	0	0	0	0	0	0	0				-1	reviewed;unreviewed	Homo sapiens (Human)							FUNCTION: Non-catalytic component of the RNA exosome complex which has 3'->5' exoribonuclease activity and participates in a multitude of cellular RNA processing and degradation events. In the nucleus, the RNA exosome complex is involved in proper maturation of stable RNA species such as rRNA, snRNA and snoRNA, in the elimination of RNA processing by-products and non-coding 'pervasive' transcript…						3D-structure;Cytoplasm;Disease variant;Exosome;Neurodegeneration;Nucleus;Phosphoprotein;Proteomics identification;Reference proteome;RNA-binding;rRNA processing	Evidence at protein level	P15884;P36508;P52747;Q04864;Q04864-2;Q15024;Q719H9;Q8TBB1;Q96B26;Q96D03;Q96DX5;Q9NPD3;Q9NQT4;Q9P286	SUBUNIT: Component of the RNA exosome complex (PubMed:29906447). Specifically part of the catalytically inactive RNA exosome core (Exo-9) complex which is believed to associate with catalytic subunits EXOSC10, and DIS3 or DIS3L in cytoplasmic- and nuclear-specific RNA exosome complex forms. Exo-9 is formed by a hexameric ring of RNase PH domain-containing subunits specifically containing the hete…
sp|Q01780|EXOSX_HUMAN Exosome component 10 OS=Homo sapiens OX=9606 GN=EXOSC10 PE=1 SV=2;sp|Q01780-2|EXOSX_HUMAN Isoform 2 of Exosome component 10 OS=Homo sapiens OX=9606 GN=EXOSC10	Exosome component 10	EXOSC10	14605000	11921000	12597000	12361000	14701000	15617000	16311000	15956000	15836000	15381000	13329000	12092000	11344000	5959500	9188200	15037000	13438000	15894000	14607000	16149000	15389000	15162000	15497000	15605000	12650000				-1	reviewed;unreviewed	Homo sapiens (Human)							FUNCTION: Putative catalytic component of the RNA exosome complex which has 3'->5' exoribonuclease activity and participates in a multitude of cellular RNA processing and degradation events. In the nucleus, the RNA exosome complex is involved in proper maturation of stable RNA species such as rRNA, snRNA and snoRNA, in the elimination of RNA processing by-products and non-coding 'pervasive' trans…						3D-structure;Alternative splicing;Cytoplasm;Exonuclease;Exosome;Hydrolase;Isopeptide bond;Nonsense-mediated mRNA decay;Nuclease;Nucleus;Phosphoprotein;Proteomics identification;Reference proteome;RNA-binding;rRNA processing;Ubl conjugation	Evidence at protein level	P17844;Q13901;Q99547;Q9NPD3;Q9NQT4;Q9Y2L1	SUBUNIT: Component of the RNA exosome complex (PubMed:20531389, PubMed:26166824, PubMed:29906447). The catalytically inactive RNA exosome core (Exo-9) complex is believed to associate with catalytic subunits EXOSC10, and DIS3 or DIS3L in cytoplasmic- and nuclear-specific RNA exosome complex forms (PubMed:20531389). Interacts with C1D and MPHOSPH6 (PubMed:17412707). Interacts with ALYREF/THOC4 (Pu…
tr|A3KFL2|A3KFL2_HUMAN Ribosomal RNA-processing protein 4 OS=Homo sapiens OX=9606 GN=EXOSC2 PE=1 SV=1;sp|Q13868|EXOS2_HUMAN Exosome complex component RRP4 OS=Homo sapiens OX=9606 GN=EXOSC2 PE=1 SV=2;tr|A0A8I5KVY3|A0A8I5KVY3_HUMAN Ribosomal RNA-processing p	Exosome complex component RRP4	EXOSC2	7349600	7402100	0	7102300	7577100	10310000	6794300	7980000	8463500	8683400	7552800	6018000	0	4560900	6526900	9262200	0	8586800	0	0	9062500	0	8007000	0	9016200				-1	reviewed;unreviewed	Homo sapiens (Human)							FUNCTION: Non-catalytic component of the RNA exosome complex which has 3'->5' exoribonuclease activity and participates in a multitude of cellular RNA processing and degradation events. In the nucleus, the RNA exosome complex is involved in proper maturation of stable RNA species such as rRNA, snRNA and snoRNA, in the elimination of RNA processing by-products and non-coding 'pervasive' transcript…						3D-structure;Alternative splicing;Cytoplasm;Deafness;Disease variant;Dwarfism;Exonuclease;Exosome;Hydrolase;Nuclease;Nucleus;Phosphoprotein;Proteomics identification;Reference proteome;Retinitis pigmentosa;RNA-binding;rRNA processing	Evidence at protein level;Evidence at transcript level;Predicted	P0C264;Q15024;Q8TF46-1;Q99547;Q9H9D4;Q9NPD3;Q9NQT5	SUBUNIT: Component of the RNA exosome complex (PubMed:29906447). Specifically part of the catalytically inactive RNA exosome core (Exo-9) complex which is believed to associate with catalytic subunits EXOSC10, and DIS3 or DIS3L in cytoplasmic- and nuclear-specific RNA exosome complex forms (PubMed:11719186, PubMed:20531389, PubMed:26166824). Exo-9 is formed by a hexameric ring of RNase PH domain-…
sp|Q9NQT5-2|EXOS3_HUMAN Isoform 2 of Exosome complex component RRP40 OS=Homo sapiens OX=9606 GN=EXOSC3;sp|Q9NQT5|EXOS3_HUMAN Exosome complex component RRP40 OS=Homo sapiens OX=9606 GN=EXOSC3 PE=1 SV=3	Exosome complex component RRP40	EXOSC3	0	0	0	0	4643600	0	0	0	0	0	0	0	0	0	0	0	0	0	0	0	0	0	0	5521600	0				-1	reviewed	Homo sapiens (Human)							FUNCTION: Non-catalytic component of the RNA exosome complex which has 3'->5' exoribonuclease activity and participates in a multitude of cellular RNA processing and degradation events. In the nucleus, the RNA exosome complex is involved in proper maturation of stable RNA species such as rRNA, snRNA and snoRNA, in the elimination of RNA processing by-products and non-coding 'pervasive' transcript…						3D-structure;Acetylation;Alternative splicing;Cytoplasm;Direct protein sequencing;Disease variant;Exosome;Isopeptide bond;Neurodegeneration;Nucleus;Reference proteome;RNA-binding;rRNA processing;Ubl conjugation	Evidence at protein level	Q13868;Q8K3Y6;Q8TF46;Q92841;Q969E8;Q96B26;Q9NPD3;Q9NQT4;Q9Y2L1	SUBUNIT: Component of the RNA exosome complex (PubMed:29906447). Specifically part of the catalytically inactive RNA exosome core (Exo-9) complex which is believed to associate with catalytic subunits EXOSC10, and DIS3 or DIS3L in cytoplasmic- and nuclear-specific RNA exosome complex forms. Exo-9 is formed by a hexameric ring of RNase PH domain-containing subunits specifically containing the hete…
tr|E9PPI9|E9PPI9_HUMAN Exosome complex component RRP41 OS=Homo sapiens OX=9606 GN=EXOSC4 PE=1 SV=1;sp|Q9NPD3|EXOS4_HUMAN Exosome complex component RRP41 OS=Homo sapiens OX=9606 GN=EXOSC4 PE=1 SV=3	Exosome complex component RRP41	EXOSC4	12370000	0	0	0	0	0	13618000	0	15016000	0	0	0	0	0	0	0	0	0	0	13611000	0	0	15757000	0	0				-1	reviewed;unreviewed	Homo sapiens (Human)							FUNCTION: Non-catalytic component of the RNA exosome complex which has 3'->5' exoribonuclease activity and participates in a multitude of cellular RNA processing and degradation events. In the nucleus, the RNA exosome complex is involved in proper maturation of stable RNA species such as rRNA, snRNA and snoRNA, in the elimination of RNA processing by-products and non-coding 'pervasive' transcript…						3D-structure;Acetylation;Cytoplasm;Direct protein sequencing;Exosome;Nucleus;Proteomics identification;Reference proteome;RNA-binding;rRNA processing	Evidence at protein level	O00560;P56282;Q01780;Q06265;Q13868;Q15024;Q8TBB1;Q9NQT5;Q9Y3B2	SUBUNIT: Component of the RNA exosome complex (PubMed:29906447). Specifically part of the catalytically inactive RNA exosome core (Exo-9) complex which is believed to associate with catalytic subunits EXOSC10, and DIS3 or DIS3L in cytoplasmic- and nuclear-specific RNA exosome complex forms. Exo-9 is formed by a hexameric ring of RNase PH domain-containing subunits specifically containing the hete…
tr|M0R050|M0R050_HUMAN Exosome complex component RRP46 OS=Homo sapiens OX=9606 GN=EXOSC5 PE=1 SV=1;tr|M0R102|M0R102_HUMAN Exosome complex component RRP46 OS=Homo sapiens OX=9606 GN=EXOSC5 PE=1 SV=9;sp|Q9NQT4|EXOS5_HUMAN Exosome complex component RRP46 OS=H	Exosome complex component RRP46	EXOSC5	0	0	0	0	0	0	0	0	0	0	0	0	0	0	0	0	0	0	0	0	0	0	0	0	0				-1	reviewed;unreviewed	Homo sapiens (Human)							FUNCTION: Non-catalytic component of the RNA exosome complex which has 3'->5' exoribonuclease activity and participates in a multitude of cellular RNA processing and degradation events. In the nucleus, the RNA exosome complex is involved in proper maturation of stable RNA species such as rRNA, snRNA and snoRNA, in the elimination of RNA processing by-products and non-coding 'pervasive' transcript…						3D-structure;Cytoplasm;Exosome;Nucleus;Phosphoprotein;Proteomics identification;Reference proteome;RNA-binding;rRNA processing	Evidence at protein level	A0A087WWI0;A0A0C3SFZ9;A1A4E9;A6NC98;O14526;O76011;O95447;P02549;P07954;P09017;Q01780;Q04864;Q04864-2;Q08117-2;Q08379;Q13137;Q13490;Q13573;Q13615;Q13829;Q15323;Q3KQV3;Q5JST6;Q6FHY5;Q6UY14-3;Q6ZNG0;Q6ZSJ9;Q6ZUT1;Q7Z3Y8;Q86TG7-2;Q8K3Y6;Q8N720;Q8NF50-2;Q8TAQ5;Q8TF47;Q8WWB5;Q8WXI4-2;Q8WY64;Q8WZ19;Q92764;Q96B26;Q96D03;Q96GS4;Q96RU7;Q9BRK4;Q9BVG3;Q9BYV2;Q9NQT5;Q9NQX0;Q9NRD5;Q9UBB9;Q9UKT9;Q9Y3B2	SUBUNIT: Component of the RNA exosome complex (PubMed:29906447). Specifically part of the catalytically inactive RNA exosome core (Exo-9) complex which is believed to associate with catalytic subunits EXOSC10, and DIS3 or DIS3L in cytoplasmic- and nuclear-specific RNA exosome complex forms. Exo-9 is formed by a hexameric ring of RNase PH domain-containing subunits specifically containing the hete…
sp|Q5RKV6|EXOS6_HUMAN Exosome complex component MTR3 OS=Homo sapiens OX=9606 GN=EXOSC6 PE=1 SV=1	Exosome complex component MTR3	EXOSC6	0	4509900	0	0	0	0	0	0	0	0	0	0	0	0	0	6508000	0	6990100	0	0	0	0	0	0	0				-1	reviewed	Homo sapiens (Human)							FUNCTION: Non-catalytic component of the RNA exosome complex which has 3'->5' exoribonuclease activity and participates in a multitude of cellular RNA processing and degradation events. In the nucleus, the RNA exosome complex is involved in proper maturation of stable RNA species such as rRNA, snRNA and snoRNA, in the elimination of RNA processing by-products and non-coding 'pervasive' transcript…						3D-structure;Cytoplasm;Exosome;Nucleus;Reference proteome;RNA-binding;rRNA processing	Evidence at protein level		SUBUNIT: Component of the RNA exosome complex (PubMed:29906447). Specifically part of the catalytically inactive RNA exosome core (Exo-9) complex which is believed to associate with catalytic subunits EXOSC10, and DIS3 or DIS3L in cytoplasmic- and nuclear-specific RNA exosome complex forms. Exo-9 is formed by a hexameric ring of RNase PH domain-containing subunits specifically containing the hete…
sp|Q15024|EXOS7_HUMAN Exosome complex component RRP42 OS=Homo sapiens OX=9606 GN=EXOSC7 PE=1 SV=3	Exosome complex component RRP42	EXOSC7	11259000	9346300	7836100	8975700	7955100	14414000	13783000	10285000	10389000	11145000	8621300	0	0	0	8211300	11393000	8398200	10582000	9544500	9062800	11563000	0	11340000	8854500	10498000				-1	reviewed	Homo sapiens (Human)							FUNCTION: Non-catalytic component of the RNA exosome complex which has 3'->5' exoribonuclease activity and participates in a multitude of cellular RNA processing and degradation events. In the nucleus, the RNA exosome complex is involved in proper maturation of stable RNA species such as rRNA, snRNA and snoRNA, in the elimination of RNA processing by-products and non-coding 'pervasive' transcript…						3D-structure;Acetylation;Cytoplasm;Direct protein sequencing;Exosome;Nucleus;Phosphoprotein;Reference proteome;RNA-binding;rRNA processing	Evidence at protein level	P61086;P62508-3;Q13868;Q92551;Q9NPD3;Q9Y3B2	SUBUNIT: Component of the RNA exosome complex (PubMed:29906447). Specifically part of the catalytically inactive RNA exosome core (Exo-9) complex which is believed to associate with catalytic subunits EXOSC10, and DIS3 or DIS3L in cytoplasmic- and nuclear-specific RNA exosome complex forms. Exo-9 is formed by a hexameric ring of RNase PH domain-containing subunits specifically containing the hete…
tr|A0A8I5KRG4|A0A8I5KRG4_HUMAN Ribosomal RNA-processing protein 43 OS=Homo sapiens OX=9606 GN=EXOSC8 PE=1 SV=1;tr|A0A8I5KVC8|A0A8I5KVC8_HUMAN Ribosomal RNA-processing protein 43 OS=Homo sapiens OX=9606 GN=EXOSC8 PE=1 SV=1;sp|Q96B26|EXOS8_HUMAN Exosome comp	Exosome complex component RRP43	EXOSC8	0	13290000	0	0	13701000	16195000	0	10785000	13338000	0	11448000	0	0	0	0	0	11496000	0	0	0	0	0	15600000	0	0				-1	reviewed;unreviewed	Homo sapiens (Human)							FUNCTION: Non-catalytic component of the RNA exosome complex which has 3'->5' exoribonuclease activity and participates in a multitude of cellular RNA processing and degradation events. In the nucleus, the RNA exosome complex is involved in proper maturation of stable RNA species such as rRNA, snRNA and snoRNA, in the elimination of RNA processing by-products and non-coding 'pervasive' transcript…						3D-structure;Acetylation;Cytoplasm;Disease variant;Exosome;Neurodegeneration;Nucleus;Reference proteome;RNA-binding;rRNA processing	Evidence at protein level;Predicted	O14512;O14530;O75604;O75928-2;O95059;O95863;P09234;P14678-2;P15336;P17482;P20674;P28702-3;P40937;P55040;P61968;Q01664;Q01804;Q04864;Q0VD86;Q14331;Q14511-2;Q14654;Q15560;Q5TAL4;Q63ZY3;Q6P5X5;Q86VL0;Q86Y22;Q86YD7;Q8ND83;Q8NDC4;Q8NE01;Q8TBB1;Q8WTP8;Q8WUT1;Q8WVZ3;Q96B26;Q96BD5;Q96D03;Q96GV9;Q96HA8;Q96MY7;Q9BRA2;Q9BVJ7;Q9BVN2;Q9GZV7;Q9H0A9-2;Q9NP98;Q9NQT4;Q9NQT5;Q9NU39;Q9Y272;Q9Y3B2;Q9Y4Z0	SUBUNIT: Component of the RNA exosome complex (PubMed:29906447). Specifically part of the catalytically inactive RNA exosome core (Exo-9) complex which is believed to associate with catalytic subunits EXOSC10, and DIS3 or DIS3L in cytoplasmic- and nuclear-specific RNA exosome complex forms. Exo-9 is formed by a hexameric ring of RNase PH domain-containing subunits specifically containing the hete…
tr|D6RIY6|D6RIY6_HUMAN Exosome complex component RRP45 OS=Homo sapiens OX=9606 GN=EXOSC9 PE=1 SV=1;sp|Q06265|EXOS9_HUMAN Exosome complex component RRP45 OS=Homo sapiens OX=9606 GN=EXOSC9 PE=1 SV=3;sp|Q06265-2|EXOS9_HUMAN Isoform 2 of Exosome complex compon	Exosome complex component RRP45	EXOSC9	0	0	0	0	0	9346200	0	0	0	7682200	0	0	0	0	0	0	0	0	0	0	0	0	0	0	8795300				-1	reviewed;unreviewed	Homo sapiens (Human)							FUNCTION: Non-catalytic component of the RNA exosome complex which has 3'->5' exoribonuclease activity and participates in a multitude of cellular RNA processing and degradation events. In the nucleus, the RNA exosome complex is involved in proper maturation of stable RNA species such as rRNA, snRNA and snoRNA, in the elimination of RNA processing by-products and non-coding 'pervasive' transcript…						3D-structure;Acetylation;Alternative splicing;Cytoplasm;Disease variant;Exosome;Isopeptide bond;Neurodegeneration;Nucleus;Phosphoprotein;Proteomics identification;Reference proteome;RNA-binding;rRNA processing;Ubl conjugation	Evidence at protein level	Q9NPD3	SUBUNIT: Component of the RNA exosome complex (PubMed:29906447). Specifically part of the catalytically inactive RNA exosome core (Exo-9) complex which is believed to associate with catalytic subunits EXOSC10, and DIS3 or DIS3L in cytoplasmic- and nuclear-specific RNA exosome complex forms. Exo-9 is formed by a hexameric ring of RNase PH domain-containing subunits specifically containing the hete…
sp|P15311|EZRI_HUMAN Ezrin OS=Homo sapiens OX=9606 GN=EZR PE=1 SV=4;tr|A0A2R8Y7M3|A0A2R8Y7M3_HUMAN Radixin OS=Homo sapiens OX=9606 GN=RDX PE=1 SV=1;tr|A0A2R8Y5S7|A0A2R8Y5S7_HUMAN Radixin OS=Homo sapiens OX=9606 GN=RDX PE=1 SV=1;sp|P35241|RADI_HUMAN Radixin	Ezrin;Radixin	EZR;RDX	0	14383000	0	8262800	8095600	0	0	10959000	14634000	0	18818000	0	0	0	0	12951000	0	0	0	0	0	0	0	0	15707000				-1	reviewed;unreviewed	Homo sapiens (Human)		/evidence="ECO:0000250";/evidence=""ECO:0000256|PIRSR:PIRSR002305-1"";/note=""Phosphatidylinositol"";BINDING 278"					FUNCTION: Probably involved in connections of major cytoskeletal structures to the plasma membrane. In epithelial cells, required for the formation of microvilli and membrane ruffles on the apical pole. Along with PLEKHG6, required for normal macropinocytosis. {ECO:0000269|PubMed:17881735, ECO:0000269|PubMed:18270268, ECO:0000269|PubMed:19111582}.;FUNCTION: Probably plays a crucial role in the bi…						3D-structure;Acetylation;Actin capping;Actin-binding;Alternative splicing;Cell membrane;Cell projection;Cell shape;Coiled coil;Cytoplasm;Cytoskeleton;Deafness;Direct protein sequencing;Disease variant;Membrane;Non-syndromic deafness;Phosphoprotein;Proteomics identification;Reference proteome;S-nitrosylation	Evidence at protein level;Predicted	O14745;P05107;P07332;P07384;P15311;P26447;P29034;P35241;P42858;P55011;Q00987;Q14457;Q63155;Q8IVT2;Q8IZE3;Q8IZU9;Q8N108-16;Q8WTV1;Q8WU43	activates RHOA and promotes epithelial-mesenchymal transition (PubMed:17046996). Interacts with SPN/CD43 cytoplasmic tail, CD44 and ICAM2 (By similarity). {ECO:0000250|UniProtKB:P26040, ECO:0000250|UniProtKB:P31976, ECO:0000250|UniProtKB:P31977, ECO:0000250|UniProtKB:Q8HZQ5, ECO:0000269|PubMed:12651155, ECO:0000269|PubMed:12808036, ECO:0000269|PubMed:15498789, ECO:0000269|PubMed:17046996, ECO:000…
sp|Q01469|FABP5_HUMAN Fatty acid-binding protein 5 OS=Homo sapiens OX=9606 GN=FABP5 PE=1 SV=3;tr|I6L8B7|I6L8B7_HUMAN Fatty acid-binding protein 5 OS=Homo sapiens OX=9606 GN=FABP5 PE=1 SV=1	Fatty acid-binding protein, epidermal	FABP5;FABP5P3	0	0	0	0	0	0	0	0	0	0	0	0	0	0	0	0	0	0	0	0	0	0	0	0	0				-1	reviewed;unreviewed	Homo sapiens (Human)		/evidence="ECO:0000269|PubMed:10493790, ECO:0007744|PDB:1B56";/evidence="ECO:0000269|PubMed:24531463, ECO:0007744|PDB:4AZR";/note="N-eicosanoyl ethanolamine";/note="Palmitate";BINDING 109;BINDING 131;BINDING 43		CATALYTIC ACTIVITY: Reaction=(9Z)-octadecenoate(out) = (9Z)-octadecenoate(in);CATALYTIC ACTIVITY: Reaction=(9Z,12Z)-octadecadienoate(out) = (9Z,12Z)-octadecadienoate(in);CATALYTIC ACTIVITY: Reaction=hexadecanoate(out) = hexadecanoate(in);Evidence={ECO:0000269|PubMed:21395585};Xref=Rhea:RHEA:33655, ChEBI:CHEBI:30823;Xref=Rhea:RHEA:45256, ChEBI:CHEBI:7896;Xref=Rhea:RHEA:45264, ChEBI:CHEBI:30245			FUNCTION: Intracellular carrier for long-chain fatty acids and related active lipids, such as endocannabinoids, that regulate the metabolism and actions of the ligands they bind. In addition to the cytosolic transport, selectively delivers specific fatty acids from the cytosol to the nucleus, wherein they activate nuclear receptors (PubMed:22170058, PubMed:21395585). Delivers retinoic acid to the…						3D-structure;Acetylation;Cell junction;Cytoplasm;Direct protein sequencing;Disulfide bond;Lipid transport;Lipid-binding;Nucleus;Phosphoprotein;Proteomics identification;Reference proteome;Secreted;Synapse;Transport	Evidence at protein level;Uncertain		SUBUNIT: Monomer. Homodimer. {ECO:0000269|PubMed:24531463}.
sp|Q52LJ0-1|FA98B_HUMAN Isoform 1 of Protein FAM98B OS=Homo sapiens OX=9606 GN=FAM98B;sp|Q52LJ0|FA98B_HUMAN Protein FAM98B OS=Homo sapiens OX=9606 GN=FAM98B PE=1 SV=2;tr|E9PH82|E9PH82_HUMAN Protein FAM98A OS=Homo sapiens OX=9606 GN=FAM98A PE=1 SV=1;tr|B4DT	Protein FAM98B;Protein FAM98A	FAM98A;FAM98B	0	0	0	0	0	0	0	0	0	0	0	0	0	0	0	0	0	0	0	0	0	0	0	0	0				-1	reviewed;unreviewed	Homo sapiens (Human)							FUNCTION: Positively stimulates PRMT1-induced protein arginine methylation (PubMed:28040436). Involved in skeletal homeostasis (By similarity). Positively regulates lysosome peripheral distribution and ruffled border formation in osteoclasts (By similarity). Promotes colorectal cancer cell malignancy (PubMed:28040436). {ECO:0000250|UniProtKB:Q3TJZ6, ECO:0000269|PubMed:28040436}.;FUNCTION: Positiv…						Alternative splicing;Cytoplasm;Nucleus;Proteomics identification;Reference proteome	Evidence at protein level;Evidence at transcript level;Predicted	Q92499;Q9Y224	SUBUNIT: Homodimer (PubMed:28040436). Component of the tRNA-splicing ligase complex (PubMed:21311021, PubMed:24870230). Interacts with FAM98A (PubMed:28040436). {ECO:0000269|PubMed:21311021, ECO:0000269|PubMed:24870230, ECO:0000269|PubMed:28040436}.;"SUBUNIT: Interacts (via N- and C-terminus) with DDX1 (PubMed:28040436). Interacts (via N- and C-terminus) with C14orf166 (PubMed:28040436). Interact…
sp|Q8IYD8|FANCM_HUMAN Fanconi anemia group M protein OS=Homo sapiens OX=9606 GN=FANCM PE=1 SV=2;tr|A0A8Q3WLE8|A0A8Q3WLE8_HUMAN Fanconi anemia group M protein OS=Homo sapiens OX=9606 GN=FANCM PE=1 SV=1;tr|H0YJS3|H0YJS3_HUMAN Fanconi anemia group M protein O	Fanconi anemia group M protein	FANCM	7863700	9121000	7584700	7563300	6493100	7536800	7168500	7829200	7234400	7438000	7172600	7581300	8458200	8501600	10495000	7331000	7489600	7532100	7358500	5066300	7798100	8487900	6330300	8445300	6686200				-1	reviewed;unreviewed	Homo sapiens (Human)				CATALYTIC ACTIVITY: Reaction=ATP + H2O = ADP + H(+) + phosphate;EC=3.6.4.13;Evidence={ECO:0000269|PubMed:16116422, ECO:0000269|PubMed:17289582, ECO:0000269|PubMed:19423727, ECO:0000269|PubMed:20347429};Xref=Rhea:RHEA:13065, ChEBI:CHEBI:15377, ChEBI:CHEBI:15378, ChEBI:CHEBI:30616, ChEBI:CHEBI:43474, ChEBI:CHEBI:456216			FUNCTION: DNA-dependent ATPase component of the Fanconi anemia (FA) core complex (PubMed:16116422). Required for the normal activation of the FA pathway, leading to monoubiquitination of the FANCI-FANCD2 complex in response to DNA damage, cellular resistance to DNA cross-linking drugs, and prevention of chromosomal breakage (PubMed:16116422, PubMed:19423727, PubMed:20347428, PubMed:20347429, PubM…			/evidence="ECO:0000255|PROSITE-ProRule:PRU00541";/note="ATP";NP_BIND 111..118			3D-structure;Alternative splicing;ATP-binding;Disease variant;DNA damage;DNA repair;DNA-binding;Helicase;Hydrolase;Nucleotide-binding;Nucleus;Phosphoprotein;Premature ovarian failure;Proteomics identification;Reference proteome	Evidence at protein level	O95208-2;P14373;Q9BTP7	SUBUNIT: Component of the Fanconi anemia (FA) core complex, which consists of CENPS, CENPX, FANCA, FANCB, FANCC, FANCE, FANCF, FANCG, FANCL, FANCM, FAAP24 and FAAP100 (PubMed:16116422, PubMed:16116434, PubMed:17289582). The FA core complex associates with Bloom syndrome (BLM) complex, which consists of at least BLM, DNA topoisomerase 3-alpha/TOP3A, RMI1/BLAP75, RPA1/RPA70 and RPA2/RPA32. This sup…
tr|E9PNW8|E9PNW8_HUMAN Fatty acyl-CoA reductase (Fragment) OS=Homo sapiens OX=9606 GN=FAR1 PE=1 SV=1;tr|A0A8V8TQT9|A0A8V8TQT9_HUMAN Fatty acyl-CoA reductase 1 OS=Homo sapiens OX=9606 GN=FAR1 PE=4 SV=1;sp|Q8WVX9|FACR1_HUMAN Fatty acyl-CoA reductase 1 OS=Hom	Fatty acyl-CoA reductase 1	FAR1	1489000	1663400	0	0	0	0	0	0	1826400	0	0	0	0	0	0	0	0	0	0	0	0	0	0	0	0				-1	reviewed;unreviewed	Homo sapiens (Human)				CATALYTIC ACTIVITY: Reaction=(9Z)-octadecenoyl-CoA + 2 H(+) + 2 NADPH = (9Z)-octadecen-1-ol + CoA + 2 NADP(+);CATALYTIC ACTIVITY: Reaction=2 H(+) + 2 NADPH + octadecanoyl-CoA = CoA + 2 NADP(+) + octadecan-1-ol;CATALYTIC ACTIVITY: Reaction=(9Z,12Z)-octadecadienoyl-CoA + 2 H(+) + 2 NADPH = (9Z,12Z)-octadecadien-1-ol + CoA + 2 NADP(+);CATALYTIC ACTIVITY: Reaction=2 H(+) + 2 NADPH + octadecanoyl-CoA …			FUNCTION: Catalyzes the reduction of saturated and unsaturated C16 or C18 fatty acyl-CoA to fatty alcohols (PubMed:15220348, PubMed:24108123). It plays an essential role in the production of ether lipids/plasmalogens which synthesis requires fatty alcohols (PubMed:20071337, PubMed:24108123, PubMed:33239752). In parallel, it is also required for wax monoesters production since fatty alcohols also …						Cataract;Disease variant;Epilepsy;Lipid biosynthesis;Lipid metabolism;Membrane;Mental retardation;NADP;Oxidoreductase;Peroxisome;Proteomics identification;Reference proteome;Transmembrane;Transmembrane helix	Evidence at protein level	O14901;P46379-2;Q96A83-2	PEX19 mediates the targeting of FAR1 to peroxisomes. {ECO:0000269|PubMed:24108123}.;SUBUNIT: Interacts with PEX19
tr|K7EK06|K7EK06_HUMAN Phenylalanine--tRNA ligase alpha subunit (Fragment) OS=Homo sapiens OX=9606 GN=FARSA PE=1 SV=8;tr|K7ER16|K7ER16_HUMAN Phenylalanine--tRNA ligase alpha subunit OS=Homo sapiens OX=9606 GN=FARSA PE=1 SV=1;sp|Q9Y285-2|SYFA_HUMAN Isoform	Phenylalanine--tRNA ligase alpha subunit	FARSA	0	0	0	0	0	0	0	0	0	0	0	0	0	0	0	0	0	0	0	0	0	0	0	0	0				-1	reviewed;unreviewed	Homo sapiens (Human)		/evidence="ECO:0000269|PubMed:20223217, ECO:0007744|PDB:3L4G";/note="L-phenylalanine";BINDING 329;BINDING 435		CATALYTIC ACTIVITY: Reaction=ATP + L-phenylalanine + tRNA(Phe) = AMP + diphosphate + H(+) + L-phenylalanyl-tRNA(Phe);EC=6.1.1.20;Evidence={ECO:0000269|PubMed:20223217};Evidence={ECO:0000305|PubMed:20223217};PhysiologicalDirection=left-to-right;Xref=Rhea:RHEA:19413, Rhea:RHEA-COMP:9668, Rhea:RHEA-COMP:9699, ChEBI:CHEBI:15378, ChEBI:CHEBI:30616, ChEBI:CHEBI:33019, ChEBI:CHEBI:58095, ChEBI:CHEBI:784…									3D-structure;Acetylation;Alternative splicing;Aminoacyl-tRNA synthetase;ATP-binding;Cytoplasm;Direct protein sequencing;Disease variant;Ligase;Nucleotide-binding;Phosphoprotein;Protein biosynthesis;Proteomics identification;Reference proteome	Evidence at protein level	Q9BQ95;Q9BUL8;Q9H9E3;Q9NSD9;Q9P2A4	dimer of two heterodimers formed by FARSA and FARSB. {ECO:0000269|PubMed:20223217}.;SUBUNIT: Heterotetramer
tr|A0A0U1RQF0|A0A0U1RQF0_HUMAN Fatty acid synthase OS=Homo sapiens OX=9606 GN=FASN PE=1 SV=1;sp|P49327|FAS_HUMAN Fatty acid synthase OS=Homo sapiens OX=9606 GN=FASN PE=1 SV=3	Fatty acid synthase;[Acyl-carrier-protein] S-acetyltransferase;[Acyl-carrier-protein] S-malonyltransferase;3-oxoacyl-[acyl-carrier-protein] synthase;3-oxoacyl-[acyl-carrier-protein] reductase;3-hydroxyacyl-[acyl-carrier-protein] dehydratase;Enoyl-[acyl-carrier-protein] reductase;Oleoyl-[acyl-carrier-protein] hydrolase	FASN	0	0	0	0	0	0	0	0	0	0	0	0	0	0	0	0	0	0	0	0	0	0	0	0	0				-1	reviewed;unreviewed	Homo sapiens (Human)	/evidence="ECO:0000255|PROSITE-ProRule:PRU10022";/evidence="ECO:0000255|PROSITE-ProRule:PRU10022, ECO:0000269|PubMed:17618296";/note="For beta-hydroxyacyl dehydratase activity";/note="For beta-ketoacyl synthase activity";/note="For malonyltransferase activity";/note="For thioesterase activity";ACT_SITE 161;ACT_SITE 2308;ACT_SITE 2481;ACT_SITE 581;ACT_SITE 878	/evidence="ECO:0000250|UniProtKB:P19096";/note="Acyl-CoA";BINDING 671;BINDING 773		CATALYTIC ACTIVITY: Reaction=(2E)-butenoyl-[ACP] + H(+) + NADPH = butanoyl-[ACP] + NADP(+);CATALYTIC ACTIVITY: Reaction=(2E)-decenoyl-[ACP] + H(+) + NADPH = decanoyl-[ACP] + NADP(+);CATALYTIC ACTIVITY: Reaction=(2E)-dodecenoyl-[ACP] + H(+) + NADPH = dodecanoyl-[ACP] + NADP(+);CATALYTIC ACTIVITY: Reaction=(2E)-hexadecenoyl-[ACP] + H(+) + NADPH = hexadecanoyl-[ACP] + NADP(+);CATALYTIC ACTIVITY: Rea…			FUNCTION: (Microbial infection) Fatty acid synthetase activity is required for SARS coronavirus-2/SARS-CoV-2 replication. {ECO:0000269|PubMed:34320401}.;FUNCTION: Fatty acid synthetase is a multifunctional enzyme that catalyzes the de novo biosynthesis of long-chain saturated fatty acids starting from acetyl-CoA and malonyl-CoA in the presence of NADPH. This multifunctional protein contains 7 cat…	BIOPHYSICOCHEMICAL PROPERTIES: Kinetic parameters: KM=8 uM for acetyl-CoA {ECO:0000269|PubMed:7567999};KM=20 uM for malonyl-CoA {ECO:0000269|PubMed:7567999};KM=25 uM for NADPH {ECO:0000269|PubMed:7567999};KM=4 uM for butanoyl-CoA {ECO:0000269|PubMed:7567999};KM=5 uM for NADPH {ECO:0000269|PubMed:16215233};KM=6 uM for malonyl-CoA {ECO:0000269|PubMed:16215233};KM=7 uM for acetyl-CoA {ECO:0000269|Pu…		/evidence="ECO:0000250";/note="NADP;for enoyl reductase activity";for ketoreductase activity";NP_BIND 1671..1688;NP_BIND 1886..1901	fatty acid biosynthesis. {ECO:0000269|PubMed:7567999, ECO:0000269|PubMed:8962082, ECO:0000269|PubMed:9356448}.;fatty acid biosynthesis. {ECO:0000256|ARBA:ARBA00005194}.;PATHWAY: Lipid metabolism;PATHWAY: Lipid metabolism		3D-structure;Acetylation;Coiled coil;Cytoplasm;Direct protein sequencing;Fatty acid biosynthesis;Fatty acid metabolism;Hydrolase;Isopeptide bond;Lipid biosynthesis;Lipid metabolism;Lyase;Multifunctional enzyme;NAD;NADP;Oxidoreductase;Phosphopantetheine;Phosphoprotein;Proteomics identification;Pyridoxal phosphate;Reference proteome;S-nitrosylation;Transferase;Ubl conjugation	Evidence at protein level	P42858;PRO_0000045603 [Q99IB8];Q15848;Q8IV20;Q8TBB1	reduces fatty-acid synthase activity. {ECO:0000269|PubMed:17618296, ECO:0000269|PubMed:18022563, ECO:0000269|Ref.34}.;SUBUNIT: Homodimer which is arranged in a head to tail fashion (PubMed:17618296, PubMed:18022563, Ref.34). Interacts with CEACAM1;this interaction is insulin and phosphorylation-dependent
[truncated: 739 more rows]
[truncated: 159 more columns]

## Sheet: HEK293T experiment 2
Fasta headers	Protein names	Gene Names (primary)	LFQ intensity CC1	LFQ intensity CC2	LFQ intensity CC3	LFQ intensity CC4	LFQ intensity CC5	LFQ intensity MM1	LFQ intensity MM2	LFQ intensity MM3	LFQ intensity MM4	LFQ intensity MM5	LFQ intensity HC1	LFQ intensity HC2	LFQ intensity HC3	LFQ intensity HC4	LFQ intensity HC5	LFQ intensity HM1	LFQ intensity HM2	LFQ intensity HM3	LFQ intensity HM4	LFQ intensity HM5	LFQ intensity HH1	LFQ intensity HH2	LFQ intensity HH3	LFQ intensity HH4	LFQ intensity HH5	Only identified by site	Reverse	Potential contaminant	Taxonomy IDs	Reviewed	Organism	Active site	Binding site	Calcium binding	Catalytic activity	Cofactor	DNA binding	Function [CC]	Kinetics	Metal binding	Nucleotide binding	Pathway	Site	Keywords	Protein existence	Interacts with	Subunit structure
[truncated: 1,381 more rows]
[truncated: 159 more columns]

[truncated: 2 more sheets: HEK293 experiment 3, mouse brain]
