# Supplementary material for: Mammalian Proteome Profiling Reveals Readers and Antireaders of Strand‐Symmetric and ‐Asymmetric 5‐Hydroxymethylcytosine‐Modifications in DNA
Source: Adv Sci (Weinh). 2026 Jan 4;13(16):e11925. doi: 10.1002/advs.202511925 (PMC13042984; doi:10.1002/advs.202511925)
Supplement: Supplementary file 3 — Supporting File 3: advs73656‐sup‐0003‐TableS2_pot_hits_0.025_FC1.5.xlsx [file ADVS-13-e11925-s004.xlsx]

## Sheet: heading
Table S2
Significantly enriched proteins (p-value < 0.025 and log2 fold change >1.5) in pairwise comparisons are shown for three biological experiments of HEK VEGFA pulldown and one biological experiment of mouse brain SP1 pulldown.

## Sheet: a.CC-MM
C/C vs mC/mC replicate 1
Name	Category	Change	Fold change (log2)	Significance	Manhattan distance
BEND3	NA	Increased	8.2463	7.19783	15.4441
SAMD1	NA	Increased	7.23873	6.6986	13.9373
ZIC2	NA	Increased	5.84123	7.27182	13.113
BCOR	NA	Increased	6.62706	5.79521	12.4223
ZBTB2	NA	Increased	4.86363	7.18674	12.0504
L3MBTL3	NA	Increased	7.36769	4.40955	11.7772
MAX	NA	Increased	2.67539	8.68898	11.3644
KMT2A	NA	Increased	3.87555	7.42353	11.2991
CTCF	NA	Increased	4.51226	6.18645	10.6987
MEN1	NA	Increased	2.29357	8.28312	10.5767
ASH2L	NA	Increased	2.82477	7.00515	9.82992
KMT2B	NA	Increased	4.86215	4.95186	9.81401
RBBP5	NA	Increased	3.11677	6.66591	9.78268
ESRRA	NA	Increased	1.65972	7.96425	9.62397
NKX2-5	NA	Increased	2.13692	7.24884	9.38577
FLYWCH1	NA	Increased	3.48425	5.81361	9.29786
SKP1	NA	Increased	2.38478	6.55436	8.93914
AHR	NA	Increased	2.94956	5.8306	8.78016
KDM2B	NA	Increased	3.73173	4.96794	8.69967
BANP	NA	Increased	3.63278	5.02266	8.65544
ATF1	NA	Increased	2.10936	6.38896	8.49831
ZMYND11	NA	Increased	2.70856	5.34457	8.05313
MAZ	NA	Increased	1.93257	6.11205	8.04463
MYC	NA	Increased	2.91364	5.12795	8.04159
DPY30	NA	Increased	2.37853	4.91996	7.29849
CENPB	NA	Increased	2.26666	4.76529	7.03195
MTF2	NA	Increased	2.05882	4.89228	6.95111
PCGF1	NA	Increased	2.70604	4.19935	6.90539
TFAP2A	NA	Increased	3.0894	3.35289	6.44229
RBM45	NA	Increased	2.26088	3.98969	6.25057
NFIX	NA	Increased	1.64479	4.54241	6.1872
HCFC2	NA	Increased	2.02003	3.96211	5.98214
ZIC1	NA	Increased	2.42778	2.26433	4.6921
RFX5	NA	Decreased	-7.3263	10.7808	18.1071
RFXANK	NA	Decreased	-5.44596	8.05557	13.5015
RFXAP	NA	Decreased	-4.98131	7.84512	12.8264
FOXC1	NA	Decreased	-5.87338	6.07392	11.9473
UHRF1	NA	Decreased	-4.81105	5.21852	10.0296
SUB1	NA	Decreased	-2.27338	7.65442	9.9278
ZFHX2	NA	Decreased	-1.62879	8.12764	9.75643
MBD4	NA	Decreased	-3.58395	6.01375	9.5977
DEK	NA	Decreased	-2.03718	4.27095	6.30813
FOXA1	NA	Decreased	-1.83824	3.39556	5.2338
RFX7	NA	Decreased	-2.56573	1.95161	4.51735
C/C vs mC/mC replicate 2
Name	Category	Change	Fold change (log2)	Significance	Manhattan distance	Alpha
KDM2B	NA	Increased	7.72218	12.5636	20.2858
ZBTB2	NA	Increased	5.83139	10.0507	15.8821
BCOR	NA	Increased	6.58294	7.46046	14.0434
CENPB	NA	Increased	4.6716	9.29436	13.966
BEND3	NA	Increased	7.25588	6.61384	13.8697
KMT2A	NA	Increased	1.61679	11.1485	12.7653
MYC	NA	Increased	3.00625	9.27924	12.2855
L3MBTL3	NA	Increased	2.3598	9.85508	12.2149
SAMD1	NA	Increased	2.61673	9.42591	12.0426
ZIC1	NA	Increased	2.20263	8.93276	11.1354
FLYWCH1	NA	Increased	1.88715	8.27382	10.161
ASH2L	NA	Increased	1.52211	8.60241	10.1245
CREB1	NA	Increased	1.80358	8.31756	10.1211
ZIC2	NA	Increased	2.39802	7.70809	10.1061
MAX	NA	Increased	2.40617	7.60587	10.012
PCGF1	NA	Increased	3.84887	5.53741	9.38628
ESRRA	NA	Increased	1.6521	7.64683	9.29893
BANP	NA	Increased	2.87191	5.72138	8.59329
TFAP4	NA	Increased	2.66744	5.70045	8.36789
NFIX	NA	Increased	2.37683	5.86714	8.24397
TFAM	NA	Increased	1.74325	6.4876	8.23085
KDM2A	NA	Increased	2.15458	5.751	7.90558
HCFC2	NA	Increased	1.92296	5.83242	7.75538
AHR	NA	Increased	2.62853	4.36096	6.98949
INO80C	NA	Increased	1.5288	5.40578	6.93458
ARNT	NA	Increased	2.18389	4.43126	6.61515
MEN1	NA	Increased	1.56802	4.76557	6.33359
TBRG1	NA	Increased	2.48568	3.38662	5.8723
NKX2-3	NA	Increased	1.50127	4.25913	5.7604
TFPT	NA	Increased	1.82612	3.59555	5.42167
CBFB	NA	Increased	1.54151	2.99608	4.53759
ZBTB10	NA	Increased	1.59503	2.32232	3.91734
HEY1	NA	Increased	1.65365	1.8729	3.52655
RFX5	NA	Decreased	-6.41431	10.9446	17.3589
RFXAP	NA	Decreased	-5.09323	9.16765	14.2609
FOXC1	NA	Decreased	-2.88332	9.58632	12.4696
MECP2	NA	Decreased	-5.80671	5.17669	10.9834
RFXANK	NA	Decreased	-5.02062	5.85509	10.8757
UHRF1	NA	Decreased	-2.93019	7.37456	10.3048
MBD2	NA	Decreased	-3.05042	5.63626	8.68668
RFX7	NA	Decreased	-2.37274	5.28348	7.65622
FOXA1	NA	Decreased	-2.33291	4.44275	6.77566
ZFHX3	NA	Decreased	-2.78161	3.79316	6.57477
RFX1	NA	Decreased	-2.91294	2.90545	5.81839
FOXF1	NA	Decreased	-2.18857	2.78962	4.97819
PTBP3	NA	Decreased	-2.33126	2.22287	4.55413
SUB1	NA	Decreased	-2.63719	1.61962	4.2568
C/C vs mC/mC replicate 3
Name	Category	Change	Fold change (log2)	Significance	Manhattan distance	Alpha
KMT2A	NA	Increased	3.1585	14.0824	17.2409
SAMD1	NA	Increased	4.40738	12.3371	16.7444
BCOR	NA	Increased	10.2426	6.22426	16.4668
CTCF	NA	Increased	10.4503	5.27188	15.7221
ZIC2	NA	Increased	6.36121	8.60927	14.9705
PCGF1	NA	Increased	5.64261	9.27821	14.9208
KMT2B	NA	Increased	2.14766	12.6965	14.8441
KDM2B	NA	Increased	9.95443	4.7845	14.7389
BEND3	NA	Increased	10.6867	3.71414	14.4008
ASH2L	NA	Increased	2.35395	11.953	14.307
ZIC1	NA	Increased	4.17869	9.83559	14.0143
SUZ12	NA	Increased	3.70878	10.1549	13.8636
NFIX	NA	Increased	3.00192	10.0787	13.0806
ZBTB2	NA	Increased	6.75266	6.22373	12.9764
RBBP5	NA	Increased	2.24666	10.6104	12.8571
MTF2	NA	Increased	5.53585	7.24275	12.7786
MYC	NA	Increased	3.23679	9.47357	12.7104
L3MBTL3	NA	Increased	4.87722	7.65748	12.5347
CENPB	NA	Increased	7.30197	4.98958	12.2916
FLYWCH1	NA	Increased	3.33833	8.71015	12.0485
RBM45	NA	Increased	4.45035	7.46088	11.9112
ESRRA	NA	Increased	2.03016	9.8037	11.8339
HCFC2	NA	Increased	5.29678	6.48787	11.7847
TFAM	NA	Increased	1.85923	9.73282	11.592
BANP	NA	Increased	2.59876	8.54026	11.139
RUNX2	NA	Increased	2.45656	8.27903	10.7356
KDM2A	NA	Increased	2.66644	7.98061	10.6471
ZMYND11	NA	Increased	5.16973	5.37314	10.5429
MAX	NA	Increased	2.55862	7.74546	10.3041
CCAR2	NA	Increased	2.43777	7.82087	10.2586
ZBTB10	NA	Increased	1.90285	8.26407	10.1669
DNMT1	NA	Increased	4.63956	5.48584	10.1254
EED	NA	Increased	2.9183	7.16904	10.0873
CREB1	NA	Increased	1.65097	7.9437	9.59468
VEZF1	NA	Increased	1.65291	7.78123	9.43414
DPY30	NA	Increased	2.01885	7.36584	9.3847
BCL11A	NA	Increased	1.90429	7.28353	9.18782
DYNLL1	NA	Increased	1.63678	7.44754	9.08432
MXD4	NA	Increased	2.95904	5.86087	8.81991
SKP1	NA	Increased	2.65898	6.15363	8.81262
AHR	NA	Increased	3.24385	5.55016	8.79401
ARNT	NA	Increased	3.25058	5.49994	8.75052
MAZ	NA	Increased	2.88431	5.69603	8.58034
E2F2	NA	Increased	2.83925	5.61763	8.45688
CXXC5	NA	Increased	3.4461	4.88001	8.32611
C14orf93	NA	Increased	2.18194	5.95822	8.14016
TCF12	NA	Increased	1.79865	6.33824	8.13689
TFAP4	NA	Increased	2.96405	5.10854	8.0726
MXI1	NA	Increased	3.36415	4.49684	7.861
BEND7	NA	Increased	2.69254	5.00806	7.7006
ZBTB25	NA	Increased	2.35907	4.94931	7.30838
MITF	NA	Increased	1.74063	5.41777	7.1584
CEBPB	NA	Increased	1.69273	5.4592	7.15193
NFIA	NA	Increased	2.48586	4.60547	7.09133
GLI1	NA	Increased	2.64472	4.38081	7.02553
ZNF639	NA	Increased	2.04129	4.84102	6.88231
NFIC	NA	Increased	2.57914	4.15353	6.73267
PATZ1	NA	Increased	2.24974	4.31526	6.565
EZH2	NA	Increased	2.4167	3.79555	6.21225
HAND1	NA	Increased	2.23686	3.91245	6.1493
ESRRG	NA	Increased	2.20796	2.77201	4.97997
TERF1	NA	Increased	1.51828	3.23443	4.75271
RUNX1	NA	Increased	1.56308	3.05136	4.61444
INO80C	NA	Increased	2.15106	2.44911	4.60017
KLF12	NA	Increased	1.85359	2.58	4.4336
S100A9	NA	Increased	1.91242	2.15774	4.07016
RFXANK	NA	Decreased	-5.73004	11.5704	17.3004
RFX5	NA	Decreased	-4.03465	10.9573	14.992
RFX7	NA	Decreased	-4.3438	10.0304	14.3742
UHRF1	NA	Decreased	-5.22843	8.47939	13.7078
RFXAP	NA	Decreased	-4.0879	9.09045	13.1784
SAFB	NA	Decreased	-1.92542	10.3176	12.243
ACIN1	NA	Decreased	-1.5812	10.5975	12.1787
MBD4	NA	Decreased	-2.63819	9.30424	11.9424
FOXC1	NA	Decreased	-4.1874	7.53869	11.7261
ZFHX2	NA	Decreased	-1.62257	9.50985	11.1324
ZNF326	NA	Decreased	-1.58297	9.39676	10.9797
NCOA5	NA	Decreased	-1.77635	9.16134	10.9377
MECP2	NA	Decreased	-1.80935	8.6288	10.4382
FOXF1	NA	Decreased	-3.77776	6.64262	10.4204
PRPF40A	NA	Decreased	-2.05384	8.13897	10.1928
RBM25	NA	Decreased	-1.62498	7.80213	9.42711
MBD2	NA	Decreased	-3.28	6.06926	9.34926
GATAD2A	NA	Decreased	-2.07754	7.13929	9.21683
ATF2	NA	Decreased	-1.72237	7.45285	9.17522
SUB1	NA	Decreased	-2.23182	6.81264	9.04447
KHDRBS2	NA	Decreased	-1.87594	6.9563	8.83224
SAFB2	NA	Decreased	-1.64202	7.07635	8.71837
RFX1	NA	Decreased	-2.90834	5.71932	8.62766
ZFHX3	NA	Decreased	-2.40012	5.4163	7.81641
ZBTB44	NA	Decreased	-2.38262	5.32835	7.71097
YLPM1	NA	Decreased	-2.14859	4.79202	6.94061
FOXK1	NA	Decreased	-1.5271	5.28404	6.81114
RBM12B	NA	Decreased	-1.66474	5.06196	6.72671
MBD1	NA	Decreased	-1.55832	5.00994	6.56826
RFX2	NA	Decreased	-1.77289	4.3916	6.16449
RBM3	NA	Decreased	-1.65476	1.78334	3.4381
C/C vs mC/mC mouse brain
Name	Category	Change	Fold change (log2)	Significance	Manhattan distance	Alpha
Lurap1	NA	Increased	4.37402	2.28449	6.65851
Creb1	NA	Increased	1.70857	4.04764	5.75621
Trps1	NA	Increased	1.90149	3.26564	5.16712
Mid2	NA	Increased	1.96532	3.10463	5.06995
Clock	NA	Increased	1.60766	2.31988	3.92755
Baz2b	NA	Increased	1.53193	2.22441	3.75634
Satb2	NA	Decreased	-4.21636	5.04403	9.2604
Mbd2	NA	Decreased	-2.16848	5.66721	7.83569
Mta2	NA	Decreased	-1.83244	5.56176	7.3942
Gatad2b	NA	Decreased	-1.55627	4.73535	6.29161
Foxk1	NA	Decreased	-1.73659	3.91974	5.65633
Rbbp7	NA	Decreased	-2.65825	2.78686	5.44511
Foxp1	NA	Decreased	-1.59034	3.85164	5.44199
Satb1	NA	Decreased	-1.80375	3.52281	5.32656
Foxk2	NA	Decreased	-1.74266	3.02489	4.76755

## Sheet: b.MM-HM
mC/mC vs hmC/mC replicate 1
Name	Category	Change	Fold change (log2)	Significance	Manhattan distance	Alpha
RFX5	NA	Increased	3.3125	9.42103	12.7335
RFXANK	NA	Increased	3.83832	8.67215	12.5105
DEK	NA	Increased	2.46611	6.93407	9.40018
RFXAP	NA	Increased	2.46796	6.11488	8.58284
ATF1	NA	Increased	1.67094	4.51543	6.18637
RFX7	NA	Increased	2.77095	2.77404	5.54499
PCGF6	NA	Increased	1.51843	3.51988	5.03831
MTA2	NA	Increased	1.52004	2.15581	3.67585
LDB1	NA	Increased	1.69755	1.63762	3.33517
KRR1	NA	Decreased	-2.19039	4.22641	6.41681
NOP16	NA	Decreased	-3.39294	2.11308	5.50602
TFAP2A	NA	Decreased	-2.23656	2.33719	4.57375
mC/mC vs hmC/mC replicate 2
Name	Category	Change	Fold change (log2)	Significance	Manhattan distance	Alpha
RFX5	NA	Increased	1.7186	7.46804	9.18664
MBD2	NA	Increased	3.17663	5.90429	9.08092
MTA2	NA	Increased	1.67924	6.96837	8.64761
RFX1	NA	Increased	2.77039	5.63583	8.40623
RFXAP	NA	Increased	1.53993	5.36276	6.90269
RFXANK	NA	Increased	2.44761	3.69004	6.13765
CFL1	NA	Increased	2.39517	3.66296	6.05812
RFX7	NA	Increased	2.85177	3.20519	6.05696
SUMO2	NA	Increased	2.47405	2.95437	5.42842
BUB3	NA	Increased	1.606	2.73042	4.33642
HMGB2	NA	Increased	1.98251	2.17107	4.15358
EIF5A	NA	Increased	2.1318	1.78773	3.91953
MDH2	NA	Increased	1.6294	2.19834	3.82774
PPIA	NA	Increased	1.64424	1.69971	3.34395
mC/mC vs hmC/mC replicate 3
Name	Category	Change	Fold change (log2)	Significance	Manhattan distance	Alpha
RFXANK	NA	Increased	2.41088	7.96307	10.3739
ATF2	NA	Increased	2.18871	8.158	10.3467
RFX1	NA	Increased	4.24584	5.94949	10.1953
MBD2	NA	Increased	2.4334	6.53816	8.97155
SUB1	NA	Increased	1.79774	7.13025	8.92799
RFXAP	NA	Increased	2.00657	6.88323	8.88981
RFX5	NA	Increased	1.91432	6.35389	8.2682
GATAD2A	NA	Increased	1.67226	5.2952	6.96746
PRPF40A	NA	Increased	1.5527	4.70774	6.26044
ZBTB44	NA	Increased	2.33872	3.82721	6.16593
MTA1	NA	Increased	1.62948	4.43291	6.06239
RFX7	NA	Increased	2.00121	3.88457	5.88578
RFX2	NA	Increased	1.91798	3.60959	5.52757
KDM6A	NA	Increased	1.70268	2.51264	4.21532
MYC	NA	Decreased	-2.16382	7.63566	9.79948
RBM14	NA	Decreased	-1.79296	7.3576	9.15056
C14orf93	NA	Decreased	-2.41564	6.49851	8.91415
NONO	NA	Decreased	-2.15118	6.07606	8.22724
TBP	NA	Decreased	-2.72278	5.05776	7.78054
SFPQ	NA	Decreased	-2.81179	4.85516	7.66695
FBXO11	NA	Decreased	-1.51479	5.84478	7.35956
MAX	NA	Decreased	-1.55571	5.461	7.01671
YLPM1	NA	Decreased	-1.8021	5.0897	6.89181
RBM4	NA	Decreased	-1.6493	4.58303	6.23232
ZIC2	NA	Decreased	-2.28525	2.77261	5.05786
PAX3	NA	Decreased	-1.77586	2.83095	4.60681
BEND7	NA	Decreased	-1.87122	2.72475	4.59596
RAI14	NA	Decreased	-1.60989	1.74191	3.35181
mC/mC vs hmC/mC mouse brain
Name	Category	Change	Fold change (log2)	Significance	Manhattan distance	Alpha
Foxp1	NA	Increased	2.32627	5.15034	7.47661
Satb1	NA	Increased	2.50371	4.95556	7.45927
Foxk2	NA	Increased	2.17428	4.29418	6.46846
Foxk1	NA	Increased	1.97822	3.68266	5.66087
Creb1	NA	Increased	1.90499	3.5033	5.40829
Jund	NA	Increased	1.9742	1.95116	3.92536
Fn3k	NA	Decreased	-1.56896	3.13942	4.70838

## Sheet: c. CC-HM
C/C vs hmC/mC replicate 1
Name	Category	Change	Fold change (log2)	Significance	Manhattan distance	Alpha
KMT2A	NA	Increased	3.6827	11.9919	15.6746
SAMD1	NA	Increased	7.7172	7.72982	15.447
BEND3	NA	Increased	8.36617	6.35937	14.7255
ASH2L	NA	Increased	3.61613	9.72396	13.3401
RBBP5	NA	Increased	3.70106	9.05884	12.7599
ZIC2	NA	Increased	5.75861	6.98027	12.7389
KMT2B	NA	Increased	5.83612	6.78595	12.6221
CTCF	NA	Increased	4.73751	7.51221	12.2497
ATF1	NA	Increased	3.78029	8.08365	11.8639
ZBTB2	NA	Increased	4.79926	6.44041	11.2397
L3MBTL3	NA	Increased	6.70401	4.07274	10.7767
NKX2-5	NA	Increased	2.30817	8.40277	10.7109
KDM2B	NA	Increased	4.10784	6.4342	10.542
BCOR	NA	Increased	5.97956	4.39	10.3696
BANP	NA	Increased	3.75023	6.49463	10.2449
MEN1	NA	Increased	2.48703	7.639	10.126
TFAM	NA	Increased	1.74191	8.05795	9.79986
ESRRA	NA	Increased	1.61236	7.93724	9.5496
MAX	NA	Increased	2.98061	6.54872	9.52934
FLYWCH1	NA	Increased	3.9068	5.44597	9.35277
DPY30	NA	Increased	2.87169	6.21828	9.08997
SKP1	NA	Increased	2.41305	6.23461	8.64766
MYC	NA	Increased	3.05333	4.89673	7.95006
MAZ	NA	Increased	1.95014	5.79512	7.74526
PCGF1	NA	Increased	2.56615	4.90659	7.47274
CENPB	NA	Increased	2.27986	4.63868	6.91854
MTF2	NA	Increased	2.217	4.68461	6.90161
AHR	NA	Increased	3.03243	3.78485	6.81728
NFIX	NA	Increased	2.20058	3.65486	5.85544
RBM45	NA	Increased	1.86388	3.97401	5.83789
ZMYND11	NA	Increased	2.30212	3.31773	5.61985
ZIC1	NA	Increased	2.94209	2.59998	5.54207
EHMT1	NA	Increased	1.59238	3.82217	5.41455
HCFC2	NA	Increased	1.98115	3.30846	5.28961
RUVBL1	NA	Increased	1.98361	1.78672	3.77032
LDB1	NA	Increased	1.8188	1.69642	3.51522
RFX5	NA	Decreased	-4.0138	8.4883	12.5021
FOXC1	NA	Decreased	-5.3606	5.76483	11.1254
SUB1	NA	Decreased	-1.9069	7.80898	9.71588
MBD4	NA	Decreased	-2.80926	4.98962	7.79888
UHRF1	NA	Decreased	-3.41629	4.08399	7.50027
FOXA1	NA	Decreased	-2.11416	4.19583	6.30999
RFXAP	NA	Decreased	-2.06506	3.99427	6.05933
RFXANK	NA	Decreased	-1.56898	3.94126	5.51024
ZC3HAV1	NA	Decreased	-1.84746	3.53262	5.38008
CELSR1	NA	Decreased	-1.85086	1.83514	3.686
C/C vs hmC/mC replicate 2
Name	Category	Change	Fold change (log2)	Significance	Manhattan distance	Alpha
KDM2B	NA	Increased	7.84291	7.56	15.4029
BANP	NA	Increased	4.11092	10.8651	14.976
BCOR	NA	Increased	6.74098	6.32712	13.0681
ZBTB2	NA	Increased	5.89092	6.42658	12.3175
BEND3	NA	Increased	7.68523	4.55307	12.2383
CENPB	NA	Increased	4.59029	7.02543	11.6157
SAMD1	NA	Increased	2.60299	8.99373	11.5967
ZIC2	NA	Increased	2.22849	9.31991	11.5484
KMT2A	NA	Increased	1.51411	9.33378	10.8479
MAX	NA	Increased	2.43965	8.26881	10.7085
L3MBTL3	NA	Increased	2.42359	8.21985	10.6434
MEN1	NA	Increased	1.78885	8.84133	10.6302
MYC	NA	Increased	2.81324	7.76421	10.5775
ZIC1	NA	Increased	2.11229	8.31397	10.4263
TFAM	NA	Increased	1.75505	7.36603	9.12108
NKX2-1	NA	Increased	1.53008	7.43212	8.9622
ESRRA	NA	Increased	1.5539	7.35746	8.91136
FLYWCH1	NA	Increased	2.00935	6.8468	8.85615
CREB1	NA	Increased	2.88971	5.87871	8.76842
NFIX	NA	Increased	2.31493	6.22551	8.54045
ASH2L	NA	Increased	1.55694	6.78661	8.34355
INO80C	NA	Increased	2.10207	6.19582	8.29789
RBBP5	NA	Increased	1.60025	6.52075	8.12101
PCGF1	NA	Increased	3.2925	4.7436	8.0361
VEZF1	NA	Increased	1.74592	5.91828	7.66421
TFAP4	NA	Increased	2.85656	4.77196	7.62851
DPY30	NA	Increased	1.81088	5.44184	7.25272
HCFC2	NA	Increased	1.94656	5.29244	7.239
CBFB	NA	Increased	1.9142	4.98703	6.90122
AHR	NA	Increased	2.82445	4.00699	6.83144
NFIC	NA	Increased	3.09573	3.63167	6.7274
TBRG1	NA	Increased	2.29169	4.01536	6.30705
NKX2-3	NA	Increased	1.78752	4.09239	5.87991
TFPT	NA	Increased	1.91096	3.38818	5.29914
ARNT	NA	Increased	2.25052	2.94586	5.19638
RING1	NA	Increased	1.97986	3.14021	5.12007
KDM2A	NA	Increased	1.84239	2.5569	4.39929
RUNX2	NA	Increased	1.83664	1.61178	3.44842
TIMM8A	NA	Increased	1.65811	1.71031	3.36841
RFX5	NA	Decreased	-4.69571	9.75232	14.448
FOXC1	NA	Decreased	-2.75899	10.3125	13.0715
MECP2	NA	Decreased	-5.6373	5.38444	11.0217
RFXAP	NA	Decreased	-3.5533	7.39773	10.951
UHRF1	NA	Decreased	-2.97134	7.6955	10.6668
FOXA1	NA	Decreased	-1.88415	5.12169	7.00583
RFXANK	NA	Decreased	-2.19989	4.33813	6.53801
ZFHX3	NA	Decreased	-1.79809	3.71557	5.51366
FOXF1	NA	Decreased	-1.72993	3.08095	4.81088
SUB1	NA	Decreased	-2.85716	1.79067	4.64783
PTBP3	NA	Decreased	-1.95152	1.62068	3.5722
SYF2	NA	Decreased	-1.7423	1.66511	3.40741
C/C vs hmC/mC replicate 3
Name	Category	Change	Fold change (log2)	Significance	Manhattan distance	Alpha
KDM2B	NA	Increased	10.9	8.79814	19.6981
BCOR	NA	Increased	10.1586	3.86514	14.0238
RBM45	NA	Increased	4.82559	8.83992	13.6655
CTCF	NA	Increased	9.36367	4.19831	13.562
SAMD1	NA	Increased	4.62354	8.62793	13.2515
PCGF1	NA	Increased	5.07683	7.93421	13.011
ZBTB2	NA	Increased	6.58585	6.28907	12.8749
KMT2A	NA	Increased	3.01503	9.61951	12.6345
ZMYND11	NA	Increased	5.38541	7.10216	12.4876
HCFC2	NA	Increased	5.71188	6.76267	12.4745
KMT2B	NA	Increased	2.33621	9.71221	12.0484
L3MBTL3	NA	Increased	4.95626	6.92093	11.8772
DNMT1	NA	Increased	4.36194	7.26688	11.6288
RBBP5	NA	Increased	2.34515	9.22383	11.569
BEND3	NA	Increased	8.38766	2.87605	11.2637
SUZ12	NA	Increased	3.66217	7.54638	11.2085
MTF2	NA	Increased	4.9895	6.07787	11.0674
FLYWCH1	NA	Increased	3.2616	7.70488	10.9665
CCAR2	NA	Increased	2.21296	8.45633	10.6693
CREB1	NA	Increased	2.38815	8.22623	10.6144
CXXC5	NA	Increased	3.66574	6.83432	10.5001
BANP	NA	Increased	3.59906	6.79322	10.3923
ASH2L	NA	Increased	2.39362	7.76873	10.1623
NFIX	NA	Increased	2.73001	7.37237	10.1024
EED	NA	Increased	3.03172	6.7678	9.79951
AHR	NA	Increased	2.41282	7.25552	9.66835
RUNX2	NA	Increased	2.26304	7.3796	9.64265
CENPB	NA	Increased	6.00329	3.53809	9.54138
DPY30	NA	Increased	2.17151	6.84072	9.01223
TFAM	NA	Increased	1.69437	7.18336	8.87773
ZBTB10	NA	Increased	1.84214	6.83526	8.67741
TFAP4	NA	Increased	2.30455	6.36977	8.67432
ARNT	NA	Increased	4.2149	4.4575	8.6724
E2F2	NA	Increased	2.5096	5.64651	8.15612
SKP1	NA	Increased	2.03663	6.07643	8.11306
ESRRA	NA	Increased	1.88766	5.5002	7.38786
ZIC2	NA	Increased	3.21755	4.13757	7.35512
BCL11A	NA	Increased	3.27126	4.06545	7.33671
ZIC1	NA	Increased	2.79358	4.50537	7.29895
KDM2A	NA	Increased	2.35834	4.84894	7.20729
ZBTB25	NA	Increased	1.92646	5.27865	7.20511
MXD4	NA	Increased	2.18459	4.98864	7.17323
DYNLL1	NA	Increased	1.50863	5.60888	7.11751
XBP1	NA	Increased	1.79321	5.08978	6.883
GLI1	NA	Increased	2.85806	3.68584	6.5439
RUNX1	NA	Increased	1.52184	4.72634	6.24818
ATF3	NA	Increased	2.47688	3.69777	6.17466
NKX2-5	NA	Increased	1.62752	4.49129	6.11881
MAZ	NA	Increased	2.40545	3.55167	5.95712
NFIA	NA	Increased	2.15415	3.79891	5.95306
EZH2	NA	Increased	2.3095	3.63262	5.94212
VEZF1	NA	Increased	1.63174	4.09866	5.7304
KLF12	NA	Increased	2.05539	3.32043	5.37583
CEBPB	NA	Increased	2.20631	2.99003	5.19634
ESRRG	NA	Increased	1.59055	3.49139	5.08194
NFIC	NA	Increased	2.42933	2.56721	4.99654
TFAP2C	NA	Increased	2.00202	2.87005	4.87207
HAND1	NA	Increased	1.90756	2.80012	4.70768
ZNF148	NA	Increased	1.68048	2.67384	4.35432
ZNF740	NA	Increased	1.50884	1.82974	3.33859
UHRF1	NA	Decreased	-5.62308	7.5813	13.2044
RBM14	NA	Decreased	-2.84689	9.3114	12.1583
RFXANK	NA	Decreased	-3.31916	8.64806	11.9672
NCOA5	NA	Decreased	-2.34001	9.16155	11.5016
CHAF1B	NA	Decreased	-1.54127	9.68938	11.2307
SAFB	NA	Decreased	-1.75999	8.66205	10.422
ZNF638	NA	Decreased	-1.75987	8.04055	9.80042
MECP2	NA	Decreased	-1.82276	7.95499	9.77775
YLPM1	NA	Decreased	-3.95069	5.62285	9.57354
RBM12B	NA	Decreased	-2.86587	6.57457	9.44044
RFX5	NA	Decreased	-2.12034	6.72301	8.84334
RBM4	NA	Decreased	-2.08816	6.63546	8.72362
SFPQ	NA	Decreased	-2.70256	5.93855	8.64112
SAFB2	NA	Decreased	-1.68036	6.90569	8.58605
MBD4	NA	Decreased	-1.77754	6.6817	8.45923
FOXC1	NA	Decreased	-2.94071	5.4703	8.41101
KHDRBS2	NA	Decreased	-1.85875	6.16953	8.02829
NONO	NA	Decreased	-2.02437	5.95459	7.97896
RFXAP	NA	Decreased	-2.08133	5.60384	7.68517
FOXF1	NA	Decreased	-2.71039	4.41489	7.12528
ZFHX3	NA	Decreased	-1.855	5.14659	7.00159
FBXO11	NA	Decreased	-2.20209	4.2678	6.46989
RFX7	NA	Decreased	-2.55679	3.35778	5.91457
PAX3	NA	Decreased	-1.6438	3.19273	4.83653
C/C vs hmC/mC replicate mouse brain
Name	Category	Change	Fold change (log2)	Significance	Manhattan distance	Alpha
Creb1	NA	Increased	3.61356	6.69004	10.3036
Zbtb2	NA	Increased	2.02804	5.02464	7.05268
Parp1	NA	Increased	1.60564	4.30949	5.91513
Trps1	NA	Increased	1.78036	3.61038	5.39074
Clock	NA	Increased	1.83428	3.36906	5.20334
Jund	NA	Increased	2.33523	2.64012	4.97535
Mapk8ip3	NA	Increased	1.75945	2.735	4.49445
Mafg	NA	Increased	2.14004	2.33699	4.47703
Arntl	NA	Increased	1.66231	2.33655	3.99886
Satb2	NA	Decreased	-2.92435	4.81278	7.73714
Lrrfip2	NA	Decreased	-2.29557	3.39583	5.6914

## Sheet: d. CC-HH
C/C vs hmC/hmC replicate 1
Name	Category	Change	Fold change (log2)	Significance	Manhattan distance	Alpha
SAMD1	NA	Increased	7.75387	9.22079	16.9747
BEND3	NA	Increased	7.99787	7.31577	15.3136
ATF1	NA	Increased	4.13201	9.57132	13.7033
ASH2L	NA	Increased	3.91824	9.481	13.3992
BCOR	NA	Increased	6.79212	5.97925	12.7714
KMT2A	NA	Increased	3.99811	8.6225	12.6206
L3MBTL3	NA	Increased	7.8668	4.6656	12.5324
ZIC2	NA	Increased	5.06861	6.90089	11.9695
WDR5	NA	Increased	1.52747	10.3257	11.8532
RBBP5	NA	Increased	4.41243	7.36036	11.7728
MEN1	NA	Increased	2.77587	8.50067	11.2765
NKX2-5	NA	Increased	2.50711	8.69708	11.2042
MAX	NA	Increased	2.4737	8.00691	10.4806
CTCF	NA	Increased	4.49423	5.89983	10.3941
KDM2B	NA	Increased	4.04062	5.94451	9.98513
ZBTB2	NA	Increased	4.41348	5.11594	9.52942
ESRRA	NA	Increased	1.78159	7.46272	9.24431
CENPB	NA	Increased	2.84233	6.37834	9.22067
TFAM	NA	Increased	2.24368	6.23261	8.47629
BANP	NA	Increased	3.17734	5.10687	8.28422
MAZ	NA	Increased	1.98083	6.26275	8.24358
DPY30	NA	Increased	2.86694	5.12678	7.99372
FLYWCH1	NA	Increased	3.34069	4.46947	7.81016
KMT2B	NA	Increased	4.17957	3.4082	7.58777
AHR	NA	Increased	2.85912	4.30198	7.16109
SKP1	NA	Increased	2.10286	4.97178	7.07464
ZMYND11	NA	Increased	2.87689	4.17105	7.04795
RNF2	NA	Increased	1.72094	5.2723	6.99324
HCFC2	NA	Increased	1.98459	4.94518	6.92977
NFIX	NA	Increased	2.16245	4.70594	6.86838
MSANTD3	NA	Increased	2.02531	4.66502	6.69034
MTF2	NA	Increased	2.52574	4.05819	6.58393
MYC	NA	Increased	1.53331	4.70572	6.23904
E2F6	NA	Increased	1.82251	4.02257	5.84509
ARNT	NA	Increased	1.67919	4.00177	5.68097
PCGF6	NA	Increased	1.50556	4.08154	5.5871
RBM45	NA	Increased	1.99732	3.41868	5.416
PCGF1	NA	Increased	2.25061	2.86572	5.11633
TFAP2A	NA	Increased	2.48174	2.40332	4.88506
ZIC1	NA	Increased	2.51643	1.88063	4.39707
SSBP2	NA	Increased	1.84038	2.13964	3.98002
LDB1	NA	Increased	1.65788	2.0524	3.71028
RUVBL1	NA	Increased	1.95814	1.67019	3.62833
UHRF1	NA	Decreased	-5.41462	5.61378	11.0284
RBM14	NA	Decreased	-1.88985	7.64564	9.53549
EXOSC5	NA	Decreased	-2.7307	6.42433	9.15502
FOXC1	NA	Decreased	-3.3066	4.19289	7.49949
BAZ1B	NA	Decreased	-2.01629	3.15214	5.16843
CELSR1	NA	Decreased	-1.88016	1.62799	3.50814
SF3A3	NA	Decreased	-1.6163	1.82141	3.43771
C/C vs hmC/hmC replicate 2
Name	Category	Change	Fold change (log2)	Significance	Manhattan distance	Alpha
KDM2B	NA	Increased	7.7757	11.3684	19.1441
BEND3	NA	Increased	7.51941	8.45968	15.9791
ZBTB2	NA	Increased	6.09861	9.72918	15.8278
BCOR	NA	Increased	6.52838	7.80616	14.3345
CREB1	NA	Increased	3.73204	9.76586	13.4979
CENPB	NA	Increased	4.19244	8.43023	12.6227
SAMD1	NA	Increased	2.7918	9.23885	12.0306
BANP	NA	Increased	5.40982	5.95991	11.3697
L3MBTL3	NA	Increased	2.39286	8.92112	11.314
TFAP4	NA	Increased	3.33802	7.08138	10.4194
MEN1	NA	Increased	1.7707	8.52143	10.2921
ZIC1	NA	Increased	1.90291	8.37039	10.2733
ZIC2	NA	Increased	1.97814	8.08009	10.0582
NKX2-1	NA	Increased	2.00875	7.80122	9.80997
PCGF1	NA	Increased	4.06315	5.61172	9.67487
KMT2A	NA	Increased	1.64449	7.67559	9.32008
ESRRA	NA	Increased	1.63937	7.58855	9.22792
TFAM	NA	Increased	2.03096	6.86671	8.89767
FLYWCH1	NA	Increased	1.82902	6.90189	8.73092
ACTR5	NA	Increased	1.69432	6.94521	8.63953
TFPT	NA	Increased	3.16952	5.40648	8.576
NFIX	NA	Increased	2.08885	6.34462	8.43347
INO80C	NA	Increased	2.16822	6.25576	8.42398
ASH2L	NA	Increased	1.70638	6.50687	8.21325
HCFC2	NA	Increased	2.07785	6.13512	8.21297
MGA	NA	Increased	1.51509	6.66958	8.18467
RBBP5	NA	Increased	1.66481	6.37756	8.04237
NKX2-3	NA	Increased	2.30961	5.73095	8.04056
MYC	NA	Increased	1.61212	6.02715	7.63927
RFX5	NA	Increased	2.81085	4.78125	7.59209
AHR	NA	Increased	2.20807	3.95137	6.15944
VEZF1	NA	Increased	1.68109	4.40562	6.0867
DPY30	NA	Increased	1.65515	4.3197	5.97484
KDM2A	NA	Increased	1.87675	3.92602	5.80278
PBX1	NA	Increased	1.72682	4.04977	5.77659
ARNT	NA	Increased	1.90148	3.72014	5.62162
NFIC	NA	Increased	2.55907	2.71208	5.27115
TBRG1	NA	Increased	2.38879	2.87874	5.26754
RFX1	NA	Increased	2.23018	3.03491	5.26509
ZBTB10	NA	Increased	1.75671	3.22538	4.98209
SMAD1	NA	Increased	1.79102	1.93944	3.73046
RUNX2	NA	Increased	1.81813	1.60825	3.42638
UHRF1	NA	Decreased	-3.30268	7.94084	11.2435
MECP2	NA	Decreased	-5.11996	4.92369	10.0436
CHAF1B	NA	Decreased	-1.99535	6.50357	8.49892
CHAF1A	NA	Decreased	-2.07818	4.41349	6.49167
HNRNPLL	NA	Decreased	-2.20065	2.51693	4.71759
RPP25L	NA	Decreased	-2.25408	2.0231	4.27718
SYF2	NA	Decreased	-1.6205	1.62246	3.24295
C/C vs hmC/hmC replicate mouse brain
Name	Category	Change	Fold change (log2)	Significance	Manhattan distance	Alpha
Creb1	NA	Increased	3.75327	7.85559	11.6089
Mafg	NA	Increased	2.82135	5.88838	8.70973
Jund	NA	Increased	2.99564	4.12758	7.12322
Parp1	NA	Increased	1.57435	5.00185	6.5762
Arntl	NA	Increased	1.69071	3.47311	5.16382
Zbtb2	NA	Increased	1.86583	3.22458	5.09041
Hnrnpk	NA	Increased	2.46689	2.53187	4.99875
Ring1	NA	Increased	1.75793	2.10316	3.8611
Gm10094	NA	Increased	1.63387	1.7767	3.41056
Mtmr10	NA	Increased	1.6285	1.77699	3.40549
Uhrf2	NA	Decreased	-2.45991	4.56439	7.0243
Satb2	NA	Decreased	-1.74507	5.02558	6.77065
Sfpq	NA	Decreased	-2.7075	3.50672	6.21422
Lrrfip2	NA	Decreased	-2.40435	2.93169	5.33604

## Sheet: e. MM-HH
mC/mC vs hmC/hmC replicate 1
Name	Category	Change	Fold change (log2)	Significance	Manhattan distance	Alpha
RFXANK	NA	Increased	5.12376	7.54481	12.6686
RFX5	NA	Increased	7.01034	4.25093	11.2613
RFXAP	NA	Increased	4.66505	5.53205	10.1971
ZFHX2	NA	Increased	1.80961	7.99304	9.80264
MBD4	NA	Increased	2.18421	7.1764	9.36061
FOXC1	NA	Increased	2.56678	6.75916	9.32594
SUB1	NA	Increased	1.93708	7.17953	9.11661
MGA	NA	Increased	1.75096	6.91231	8.66327
TBX21	NA	Increased	1.84964	6.53699	8.38663
L3MBTL2	NA	Increased	2.13806	6.06704	8.20511
ATF1	NA	Increased	2.02266	5.71121	7.73387
E2F6	NA	Increased	2.39527	5.31986	7.71513
TBX2	NA	Increased	2.00022	5.40409	7.40431
DEK	NA	Increased	2.26581	4.9577	7.2235
CDX1	NA	Increased	1.60313	5.37312	6.97625
PCGF6	NA	Increased	2.08096	4.88257	6.96353
RFX7	NA	Increased	2.93711	2.07396	5.01107
SIX1	NA	Increased	2.59585	2.38288	4.97873
FOXA1	NA	Increased	1.75151	2.82298	4.57449
MTA2	NA	Increased	2.09821	2.29874	4.39696
LDB1	NA	Increased	1.79329	1.86403	3.65733
CBX3	NA	Increased	1.71132	1.76658	3.4779
EXOSC5	NA	Decreased	-3.0178	5.52229	8.54009
RBM14	NA	Decreased	-1.67223	6.62429	8.29652
RADX	NA	Decreased	-1.8508	4.08941	5.94021
KRR1	NA	Decreased	-1.94179	3.08262	5.02441
SRFBP1	NA	Decreased	-1.9058	2.21637	4.12217
KLHL7	NA	Decreased	-1.54036	2.12144	3.6618
SF3A3	NA	Decreased	-1.70186	1.94252	3.64439
mC/mC vs hmC/hmC replicate 2
Name	Category	Change	Fold change (log2)	Significance	Manhattan distance	Alpha
RFX5	NA	Increased	9.22516	8.91184	18.137
ATF2	NA	Increased	2.47941	8.02037	10.4998
RFX1	NA	Increased	4.47618	5.98587	10.4621
CREB1	NA	Increased	1.92846	8.24766	10.1761
ZFHX3	NA	Increased	1.88118	8.28015	10.1613
FOXC1	NA	Increased	1.55448	8.36618	9.92066
RFXAP	NA	Increased	5.01001	4.81526	9.82527
RFXANK	NA	Increased	5.17038	4.41151	9.5819
MBD2	NA	Increased	3.35588	5.71112	9.067
RFX7	NA	Increased	2.72788	5.22921	7.95708
BANP	NA	Increased	2.42598	2.8101	5.23608
ZBTB44	NA	Increased	1.9451	2.90971	4.85481
CREB5	NA	Increased	1.75202	2.71774	4.46976
RBBP7	NA	Increased	2.02277	1.87852	3.90129
SUMO2	NA	Increased	1.85663	1.87085	3.72748
SSBP2	NA	Increased	1.76995	1.85413	3.62408
TOX	NA	Decreased	-1.5429	6.9301	8.473
HNRNPLL	NA	Decreased	-2.53008	2.99394	5.52401
mC/mC vs hmC/hmC mouse brain
Name	Category	Change	Fold change (log2)	Significance	Manhattan distance	Alpha
Jund	NA	Increased	2.49499	5.05416	7.54915
Mbd2	NA	Increased	1.699	5.7881	7.4871
Satb2	NA	Increased	1.98661	4.80652	6.79314
Mta2	NA	Increased	1.59409	4.99044	6.58453
Foxk2	NA	Increased	2.43192	3.94108	6.373
Creb1	NA	Increased	2.04471	4.09611	6.14081
Atp6v1d	NA	Increased	1.65866	4.41499	6.07366
Foxk1	NA	Increased	2.086	3.68149	5.7675
Satb1	NA	Increased	2.10293	3.66029	5.76322
Foxp1	NA	Increased	1.90749	3.7767	5.68419
Bend6	NA	Increased	2.81435	2.67494	5.48929
Rplp1	NA	Increased	1.89335	2.062	3.95535
Rasgrp2	NA	Increased	1.5347	2.37426	3.90896
Rbbp7	NA	Increased	1.50487	1.78842	3.29328
Sfpq	NA	Decreased	-3.45307	4.05841	7.51148
Uhrf2	NA	Decreased	-1.9411	3.39921	5.34031

## Sheet: f. MM-HC
mC/mC vs hmC/C replicate 1
Name	Category	Change	Fold change (log2)	Significance	Manhattan distance	Alpha
RFX5	NA	Increased	8.42677	7.16858	15.5954
RFXAP	NA	Increased	4.36255	7.27222	11.6348
MBD4	NA	Increased	3.14238	8.03419	11.1766
RFXANK	NA	Increased	4.9581	5.92321	10.8813
FOXC1	NA	Increased	5.35992	4.88142	10.2413
UHRF1	NA	Increased	2.5143	7.0443	9.5586
SUB1	NA	Increased	2.21057	7.26441	9.47497
DACH1	NA	Increased	1.85244	6.91223	8.76467
MGA	NA	Increased	1.55457	7.20862	8.76318
DEK	NA	Increased	2.34741	6.10428	8.4517
E2F6	NA	Increased	2.10381	5.79427	7.89807
FOXA1	NA	Increased	2.28653	5.52075	7.80727
L3MBTL2	NA	Increased	2.02009	5.60568	7.62578
TBX2	NA	Increased	1.57354	5.41028	6.98383
PCGF6	NA	Increased	1.56992	4.02866	5.59858
MTA2	NA	Increased	1.61421	2.64994	4.26415
BEND3	NA	Decreased	-7.52781	7.22119	14.749
SAMD1	NA	Decreased	-5.84447	8.37622	14.2207
ZIC2	NA	Decreased	-3.36484	8.4712	11.836
L3MBTL3	NA	Decreased	-6.35104	4.44512	10.7962
MAX	NA	Decreased	-1.79855	7.58988	9.38843
EXOSC5	NA	Decreased	-2.79873	5.10524	7.90397
BANP	NA	Decreased	-2.47932	4.76726	7.24658
NKX2-5	NA	Decreased	-1.88038	5.30679	7.18717
MYC	NA	Decreased	-2.21082	4.94268	7.1535
FLYWCH1	NA	Decreased	-1.77543	4.5193	6.29473
RBM45	NA	Decreased	-2.74302	2.91826	5.66128
MAPRE2	NA	Decreased	-3.69024	1.88195	5.57219
CSTA	NA	Decreased	-2.67592	2.55187	5.22779
ZIC1	NA	Decreased	-2.14797	2.76638	4.91435
BCOR	NA	Decreased	-2.37823	2.21878	4.59701
TFAP2A	NA	Decreased	-2.07632	2.33783	4.41415
PHF3	NA	Decreased	-1.89869	2.46382	4.36251
PRPF4B	NA	Decreased	-1.9229	2.0744	3.9973
SF3A3	NA	Decreased	-1.64182	1.93216	3.57397
AIFM1	NA	Decreased	-1.67377	1.79874	3.47251
mC/mC vs hmC/C replicate 2
Name	Category	Change	Fold change (log2)	Significance	Manhattan distance	Alpha
RFX5	NA	Increased	6.44479	11.1429	17.5877
FOXC1	NA	Increased	2.87178	9.5313	12.4031
ATF2	NA	Increased	2.38226	8.76533	11.1476
RFXANK	NA	Increased	4.80318	5.56239	10.3656
RFXAP	NA	Increased	4.66683	5.35911	10.0259
MBD2	NA	Increased	3.04077	5.44142	8.4822
MECP2	NA	Increased	1.57805	6.58244	8.16049
ZFHX3	NA	Increased	1.93215	6.02167	7.95382
MTA2	NA	Increased	1.68351	5.97083	7.65434
RFX7	NA	Increased	2.81894	4.6816	7.50054
FOXA1	NA	Increased	2.25323	5.18458	7.4378
RFX1	NA	Increased	3.51528	3.63342	7.1487
FOXF1	NA	Increased	1.68169	5.37714	7.05883
SUB1	NA	Increased	2.67333	2.79473	5.46806
CREB5	NA	Increased	1.90441	2.06756	3.97197
BUB3	NA	Increased	1.61771	1.81956	3.43727
BEND3	NA	Decreased	-7.10848	10.0808	17.1892
RBM45	NA	Decreased	-2.19929	10.2945	12.4938
SAMD1	NA	Decreased	-1.98575	10.315	12.3007
L3MBTL3	NA	Decreased	-1.97492	9.03938	11.0143
TERF2IP	NA	Decreased	-1.51574	9.07967	10.5954
MYC	NA	Decreased	-2.5078	7.79747	10.3053
CCAR2	NA	Decreased	-1.58422	8.13866	9.72287
BCOR	NA	Decreased	-3.70514	5.63965	9.34478
CDCA7L	NA	Decreased	-1.95134	7.35905	9.31039
KDM2B	NA	Decreased	-2.57899	6.31782	8.89681
MAX	NA	Decreased	-1.79047	6.73684	8.52731
BANP	NA	Decreased	-2.13966	4.78384	6.9235
AHR	NA	Decreased	-2.33342	3.78651	6.11994
ARNT	NA	Decreased	-1.88699	3.61389	5.50089
CENPB	NA	Decreased	-1.61092	3.37477	4.98569
TFPT	NA	Decreased	-1.63693	1.98679	3.62373
mC/mC vs hmC/C mouse brain
Name	Category	Change	Fold change (log2)	Significance	Manhattan distance	Alpha
Satb2	NA	Increased	3.61027	5.36822	8.97849
Mbd2	NA	Increased	1.82335	5.32033	7.14369
Rbbp7	NA	Increased	2.80178	4.06116	6.86293
Foxk2	NA	Increased	1.93159	3.72599	5.65757
Foxp1	NA	Increased	1.7679	3.78148	5.54938
Mta2	NA	Increased	1.54807	3.85615	5.40422
Dynlt3	NA	Increased	2.37572	2.43208	4.8078
Bend6	NA	Increased	2.32023	1.92355	4.24378
Mid2	NA	Decreased	-2.08331	2.05607	4.13938
Trps1	NA	Decreased	-1.59818	2.38479	3.98296
Hnrnpk	NA	Decreased	-1.70197	1.72259	3.42456

## Sheet: g. CC-HC
C/C vs hmC/C replicate 1
Name	Category	Change	Fold change (log2)	Significance	Manhattan distance	Alpha
BCOR	NA	Increased	3.99145	8.49268	12.4841
KMT2A	NA	Increased	2.98659	9.29559	12.2822
KMT2B	NA	Increased	4.61411	7.44857	12.0627
ZBTB2	NA	Increased	4.55803	6.15572	10.7138
KDM2B	NA	Increased	3.08204	6.9457	10.0277
MTF2	NA	Increased	2.32738	6.79913	9.12651
CTCF	NA	Increased	3.47628	5.04764	8.52392
MEN1	NA	Increased	2.30418	5.9321	8.23628
RBBP5	NA	Increased	2.77964	5.2168	7.99644
SAMD1	NA	Increased	1.63074	6.23598	7.86672
PCGF1	NA	Increased	2.75031	4.8301	7.58041
DPY30	NA	Increased	1.91832	5.39069	7.30901
ASH2L	NA	Increased	2.12874	5.13028	7.25903
ZIC2	NA	Increased	2.23196	4.20522	6.43718
HCFC2	NA	Increased	1.76974	4.45201	6.22175
SKP1	NA	Increased	1.96772	4.11235	6.08006
ZMYND11	NA	Increased	1.53451	4.3138	5.84831
E2F6	NA	Increased	1.53105	4.08276	5.61381
NFIX	NA	Increased	1.65589	3.7985	5.45439
CENPB	NA	Increased	1.84359	3.35883	5.20242
FLYWCH1	NA	Increased	1.7888	3.3686	5.1574
EXOSC5	NA	Decreased	-3.22236	6.25905	9.48141
UHRF1	NA	Decreased	-2.29675	2.91192	5.20868
SRP68	NA	Decreased	-1.761	1.7225	3.4835
C/C vs hmC/C replicate 2
Name	Category	Change	Fold change (log2)	Significance	Manhattan distance	Alpha
KDM2B	NA	Increased	5.14318	8.94604	14.0892
ZBTB2	NA	Increased	5.22772	7.97627	13.204
TFAP4	NA	Increased	3.00324	9.21224	12.2155
NFIX	NA	Increased	2.31156	7.36412	9.67568
BCOR	NA	Increased	2.8778	5.95612	8.83393
CENPB	NA	Increased	3.06069	5.23791	8.2986
PCGF1	NA	Increased	2.82824	4.77603	7.60427
HCFC2	NA	Increased	1.61334	4.92249	6.53583
KDM2A	NA	Increased	2.21643	3.76708	5.98351
NFIC	NA	Increased	1.86505	3.06767	4.93272
RBM45	NA	Decreased	-1.56466	11.3454	12.91
MECP2	NA	Decreased	-4.36224	5.05262	9.41486
UHRF1	NA	Decreased	-1.57918	5.29614	6.87532
CDCA7L	NA	Decreased	-1.62407	4.86249	6.48656
C/C vs hmC/C mouse brain
Name	Category	Change	Fold change (log2)	Significance	Manhattan distance	Alpha
Mafg	NA	Increased	2.42442	3.3109	5.73532
Creb1	NA	Increased	1.61118	3.6463	5.25749
Jund	NA	Increased	2.03558	1.82852	3.8641

## Sheet: h. HC-HM
hmC/C vs hmC/mC replicate 1
Name	Category	Change	Fold change (log2)	Significance	Manhattan distance	Alpha
BEND3	NA	Increased	7.45776	7.36267	14.8204
L3MBTL3	NA	Increased	6.11785	5.00769	11.1255
RBM45	NA	Increased	3.36866	7.62798	10.9966
SAMD1	NA	Increased	5.65378	4.96754	10.6213
MYC	NA	Increased	2.30795	6.78483	9.09277
ATF1	NA	Increased	2.3352	6.40091	8.73611
NKX2-5	NA	Increased	2.05162	5.89079	7.94241
ZIC2	NA	Increased	2.99284	4.63889	7.63173
MAX	NA	Increased	2.10377	5.44245	7.54622
BANP	NA	Increased	2.57553	4.18423	6.75976
FLYWCH1	NA	Increased	1.85402	4.45547	6.30949
ZIC1	NA	Increased	1.60926	3.73032	5.33959
PAX1	NA	Increased	2.28875	2.32362	4.61237
LDB1	NA	Increased	1.66773	1.7681	3.43583
RFX5	NA	Decreased	-5.11427	5.47231	10.5866
FOXC1	NA	Decreased	-4.84714	4.55796	9.4051
SUB1	NA	Decreased	-1.84409	7.25592	9.10002
MBD4	NA	Decreased	-2.3677	6.25089	8.61858
RFXAP	NA	Decreased	-2.02153	4.09866	6.12019
FOXA1	NA	Decreased	-1.55862	3.85864	5.41726
NOP16	NA	Decreased	-3.11758	1.72055	4.83813
hmC/C vs hmC/mC replicate 2
Name	Category	Change	Fold change (log2)	Significance	Manhattan distance	Alpha
BANP	NA	Increased	3.37867	10.4391	13.8178
BEND3	NA	Increased	7.83077	4.88967	12.7204
SAMD1	NA	Increased	1.97201	9.28715	11.2592
RBM45	NA	Increased	1.7854	8.86994	10.6553
CCAR2	NA	Increased	1.58125	8.49167	10.0729
ARNT	NA	Increased	1.98098	7.62545	9.60644
L3MBTL3	NA	Increased	2.03871	7.55128	9.58999
NKX2-1	NA	Increased	1.61114	7.95244	9.56358
MAX	NA	Increased	1.82396	7.47317	9.29713
MYC	NA	Increased	2.3148	6.64576	8.96056
BCOR	NA	Increased	3.86318	4.55666	8.41983
INO80C	NA	Increased	1.72706	5.87583	7.60289
CDCA7L	NA	Increased	2.29937	4.60634	6.9057
KDM2B	NA	Increased	2.69973	3.8098	6.50952
NKX2-3	NA	Increased	1.56228	4.14283	5.70511
AHR	NA	Increased	2.18691	3.31124	5.49815
TFPT	NA	Increased	2.00244	2.34074	4.34318
RFX5	NA	Decreased	-4.72619	9.94423	14.6704
FOXC1	NA	Decreased	-2.74745	10.23	12.9775
RFXAP	NA	Decreased	-3.50003	7.57738	11.0774
RFXANK	NA	Decreased	-2.40448	5.29483	7.69931
SUB1	NA	Decreased	-2.8933	3.07051	5.96381
FOXA1	NA	Decreased	-1.88997	3.32925	5.21922
BAG2	NA	Decreased	-1.55287	1.84232	3.39519
hmC/C vs hmC/mC mouse brain
Name	Category	Change	Fold change (log2)	Significance	Manhattan distance	Alpha
Creb1	NA	Increased	2.00237	3.52282	5.52519
Trps1	NA	Increased	1.73791	2.82028	4.55819
Jup	NA	Increased	1.5463	2.02386	3.57016
Satb2	NA	Decreased	-2.83915	4.26809	7.10724
Rbbp7	NA	Decreased	-2.0055	4.64863	6.65413

## Sheet: i. HC_HH
C/hmC vs hmC/hmC replicate 1
Name	Category	Change	Fold change (log2)	Significance	Manhattan distance	Alpha
SAMD1	NA	Increased	6.12314	8.4025	14.5256
BEND3	NA	Increased	6.9619	5.81133	12.7732
L3MBTL3	NA	Increased	6.92101	5.31665	12.2377
ATF1	NA	Increased	2.68692	8.00377	10.6907
ZIC2	NA	Increased	2.83665	7.36419	10.2008
NKX2-5	NA	Increased	2.25056	6.20274	8.45331
MAX	NA	Increased	1.59686	6.71738	8.31424
RBM45	NA	Increased	2.59912	4.99139	7.5905
BCOR	NA	Increased	2.90127	3.92307	6.82434
TFAM	NA	Increased	1.60336	5.06256	6.66592
ASH2L	NA	Increased	1.7895	4.57736	6.36686
ZIC1	NA	Increased	2.00336	3.20493	5.20829
BANP	NA	Increased	2.01929	3.03042	5.04971
RBBP5	NA	Increased	1.63279	2.90565	4.53844
SYNCRIP	NA	Increased	2.69505	1.83661	4.53166
SIX1	NA	Increased	2.56314	1.73322	4.29636
PAX1	NA	Increased	1.86269	2.41949	4.28218
LDB1	NA	Increased	1.84551	1.98816	3.83367
UHRF1	NA	Decreased	-3.11787	7.86243	10.9803
DACH1	NA	Decreased	-1.70893	6.86191	8.57084
SRFBP1	NA	Decreased	-1.73112	6.56873	8.29985
DNAJB3	NA	Decreased	-1.89596	5.01243	6.9084
FOXC1	NA	Decreased	-2.79314	2.92059	5.71373
BAZ1B	NA	Decreased	-2.13267	2.7824	4.91508
C/hmC vs hmC/hmC replicate 2
Name	Category	Change	Fold change (log2)	Significance	Manhattan distance	Alpha
BEND3	NA	Increased	6.80545	6.76146	13.5669
SAMD1	NA	Increased	2.16082	9.6102	11.771
RBM45	NA	Increased	2.38587	8.70672	11.0926
CCAR2	NA	Increased	1.57545	9.14801	10.7235
CREB1	NA	Increased	2.26742	8.23724	10.5047
NKX2-1	NA	Increased	2.08981	8.17778	10.2676
L3MBTL3	NA	Increased	2.00798	8.20143	10.2094
BCOR	NA	Increased	3.65058	5.98301	9.63358
BANP	NA	Increased	4.42399	4.28708	8.71106
KDM2B	NA	Increased	2.63252	6.02241	8.65493
NKX2-3	NA	Increased	2.08437	6.33779	8.42217
CDCA7L	NA	Increased	2.96664	4.89225	7.85888
INO80C	NA	Increased	1.79321	5.94775	7.74095
RFX5	NA	Increased	2.78036	4.76857	7.54893
AHR	NA	Increased	1.52158	5.11521	6.63679
ARNT	NA	Increased	1.54247	3.41574	4.95822
TFPT	NA	Increased	1.82953	2.53049	4.36002
RUNX2	NA	Increased	1.57029	2.47231	4.0426
PCGF1	NA	Increased	1.63149	2.10537	3.73686
SSBP2	NA	Increased	1.79692	1.68541	3.48232
UHRF1	NA	Decreased	-1.72351	7.98288	9.70639
DACH1	NA	Decreased	-1.50167	6.8429	8.34458
CHAF1A	NA	Decreased	-1.94167	6.19092	8.13259
CHAF1B	NA	Decreased	-1.80992	5.77351	7.58344
C/hmC vs hmC/hmC mouse brain
Name	Category	Change	Fold change (log2)	Significance	Manhattan distance	Alpha
Ndufs1	NA	Increased	1.73358	5.22377	6.95735
Creb1	NA	Increased	2.14209	4.07013	6.21222
Hnrnpk	NA	Increased	2.58889	3.02008	5.60897
Rplp1	NA	Increased	2.21407	2.02028	4.23435
Haus3	NA	Increased	1.7822	1.66179	3.44399
Sfpq	NA	Decreased	-2.7471	4.23805	6.98515
Satb2	NA	Decreased	-1.88562	3.08083	4.96645

[truncated: 1 more sheets: j. HM-HH]
