# Supplementary material for: Mammalian Proteome Profiling Reveals Readers and Antireaders of Strand‐Symmetric and ‐Asymmetric 5‐Hydroxymethylcytosine‐Modifications in DNA
Source: Adv Sci (Weinh). 2026 Jan 4;13(16):e11925. doi: 10.1002/advs.202511925 (PMC13042984; doi:10.1002/advs.202511925)
Supplement: Supplementary file 4 — Supporting File 4: advs73656‐sup‐0004‐TableS3_Probe_sequence_motifs_JASPAR.xlsx [file ADVS-13-e11925-s001.xlsx]

## Sheet: VEGFA
Matrix ID	Name	Score	Relative score	Sequence ID	Start	End	Strand	Predicted sequence
MA0080.1	MA0080.1.SPI1	8578765	0.9944638045235572	VEGFA	78	83	+	GGGAAG
MA0056.1	MA0056.1.MZF1	8509623	0.9737346876312302	VEGFA	179	184	+	CGGGGA
MA0139.2	MA0139.2.CTCF	1755735	0.9401475806823187	VEGFA	51	65	+	GTCACTAGGGGGCGC
MA0098.1	MA0098.1.ETS1	62997546	0.9309281062689667	VEGFA	1	6	+	TTTCCA
MA0161.1	MA0161.1.NFIC	7586748	0.9293058613716778	VEGFA	2	7	-	TTGGAA
MA0130.1	MA0130.1.ZNF354C	7138175	0.9221963437878279	VEGFA	71	76	+	CACCAC
MA0161.1	MA0161.1.NFIC	72189264	0.9169861920794647	VEGFA	24	29	-	CTGGCT
MA0155.1	MA0155.1.INSM1	12906401	0.9147259244392744	VEGFA	188	199	+	GGCCAGGGGTCA
MA0130.1	MA0130.1.ZNF354C	69157825	0.9124624994216558	VEGFA	136	141	-	ACCCAC
MA0131.3	MA0131.3.HINFP	973021	0.9119666866076424	VEGFA	118	125	-	ACGTCCTC
MA0139.1	MA0139.1.CTCF	17931757	0.9110899441856525	VEGFA	49	67	+	CAGTCACTAGGGGGCGCTC
MA0098.1	MA0098.1.ETS1	5777124	0.9068207393170191	VEGFA	78	83	-	CTTCCC
MA0130.1	MA0130.1.ZNF354C	67231374	0.9040306653446695	VEGFA	158	163	-	CCCCAC
MA0161.1	MA0161.1.NFIC	66678586	0.8985289516993402	VEGFA	188	193	-	CTGGCC
MA0090.2	MA0090.2.TEAD1	8296089	0.8930556470113695	VEGFA	10	19	+	CCCATTCCCT
MA0154.2	MA0154.2.EBF1	74538794	0.8925489555270266	VEGFA	51	61	+	GTCACTAGGGG
MA0017.1	MA0017.1.NR2F1	12990938	0.8917291860463278	VEGFA	186	199	-	TGACCCCTGGCCTT
MA0039.5	MA0039.5.KLF4	96137495	0.8915819305876073	VEGFA	156	163	-	CCCCACAC
MA0095.1	MA0095.1.YY1	62248564	0.8897693423966765	VEGFA	91	96	-	TCCATT
MA0114.2	MA0114.2.HNF4A	11615283	0.8894812526952003	VEGFA	186	200	-	GTGACCCCTGGCCTT
MA0003.1	MA0003.1.TFAP2A	6962241	0.8880853182718875	VEGFA	189	197	+	GCCAGGGGT
MA0063.3	MA0063.3.NKX2-5	8149324	0.8861530501550096	VEGFA	140	146	-	CACTCAC
MA0063.3	MA0063.3.NKX2-5	8149324	0.8861530501550096	VEGFA	144	150	-	CACTCAC
MA0079.5	MA0079.5.SP1	9367882	0.8816811849539528	VEGFA	175	183	+	GGAGCGGGG
MA0003.1	MA0003.1.TFAP2A	6760951	0.8815167982931429	VEGFA	62	70	-	GCCGAGCGC
MA0039.3	MA0039.3.KLF4	10050936	0.8812143384557745	VEGFA	32	42	-	GCACACCCCGG
MA0056.1	MA0056.1.MZF1	64690514	0.8806298096974711	VEGFA	117	122	+	TGAGGA
MA0161.1	MA0161.1.NFIC	61272616	0.8804224182592473	VEGFA	173	178	+	TTGGAG
MA0003.1	MA0003.1.TFAP2A	6703295	0.8796353680048236	VEGFA	31	39	+	GCCGGGGTG
MA0162.2	MA0162.2.EGR1	9263461	0.8793839404368571	VEGFA	133	146	-	CACTCACCCACACA
MA0039.3	MA0039.3.KLF4	9934833	0.8786247625476656	VEGFA	165	175	-	CAACGCCCTCA
MA0136.2	MA0136.2.ELF5	87918	0.8777442838121742	VEGFA	75	85	+	ACAGGGAAGCT
MA0160.1	MA0160.1.NR4A2	8129536	0.876701520589539	VEGFA	186	193	+	AAGGCCAG
MA0162.5	MA0162.5.EGR1	10308438	0.8766437418368357	VEGFA	148	157	-	ACGCACACAC
MA0114.5	MA0114.5.HNF4A	10543549	0.8765053267321954	VEGFA	5	13	+	CAAAGCCCA
MA0160.3	MA0160.3.NR4A2	8137447	0.8705377056078031	VEGFA	185	192	+	GAAGGCCA
MA0080.1	MA0080.1.SPI1	54958043	0.865083443801031	VEGFA	183	188	+	GAGAAG
MA0114.4	MA0114.4.HNF4A	10896971	0.8642641669991938	VEGFA	3	15	+	TCCAAAGCCCATT
MA0003.1	MA0003.1.TFAP2A	61747646	0.862388303880654	VEGFA	41	49	-	GCCGTCTGC
MA0079.2	MA0079.2.SP1	9164924	0.8621074673156023	VEGFA	174	183	-	CCCCGCTCCA
MA0162.5	MA0162.5.EGR1	9521345	0.8612904804946923	VEGFA	134	143	-	TCACCCACAC
MA0154.2	MA0154.2.EBF1	46937027	0.8611595805580202	VEGFA	52	62	-	CCCCCTAGTGA
MA0080.1	MA0080.1.SPI1	53721843	0.8598955719654049	VEGFA	13	18	-	GGGAAT
MA0003.1	MA0003.1.TFAP2A	6087199	0.8595308601377448	VEGFA	163	171	-	GCCCTCAAC
MA0024.2	MA0024.2.E2F1	6001056	0.8583059063346667	VEGFA	175	185	+	GGAGCGGGGAG
MA0160.1	MA0160.1.NR4A2	7600491	0.8581127983418761	VEGFA	193	200	+	GGGGTCAC
MA0162.4	MA0162.4.EGR1	11342402	0.8580952973576416	VEGFA	146	159	-	ACACGCACACACTC
MA0099.2	MA0099.2.FOS::JUN	67434793	0.8568954434352225	VEGFA	141	147	-	TCACTCA
MA0063.2	MA0063.2.NKX2-5	74531116	0.8516377012934832	VEGFA	142	152	-	CACACTCACTC
MA0058.4	MA0058.4.MAX	45311866	0.8514997235035917	VEGFA	121	126	-	CACGTC
MA0139.2	MA0139.2.CTCF	10705372	0.8514373228325081	VEGFA	69	83	+	GCCACCACAGGGAAG
MA0160.2	MA0160.2.NR4A2	8184504	0.8509339244831102	VEGFA	183	192	+	GAGAAGGCCA
MA0039.3	MA0039.3.KLF4	8613327	0.8491497804436396	VEGFA	151	161	-	CCACACGCACA
MA0080.2	MA0080.2.SPI1	7014696	0.8491219283060906	VEGFA	78	84	+	GGGAAGC
MA0063.3	MA0063.3.NKX2-5	65952067	0.8489343968546538	VEGFA	164	170	-	CCCTCAA
MA0162.4	MA0162.4.EGR1	10806613	0.8487256228131536	VEGFA	148	161	-	CCACACGCACACAC
MA0162.2	MA0162.2.EGR1	6346686	0.848147720503735	VEGFA	141	154	-	CACACACTCACTCA
MA0003.1	MA0003.1.TFAP2A	56987576	0.8468551956277174	VEGFA	25	33	+	GCCAGAGCC
MA0039.3	MA0039.3.KLF4	8499241	0.8466051923627214	VEGFA	145	155	-	GCACACACTCA
MA0079.1	MA0079.1.SP1	74236994	0.8458133980796847	VEGFA	29	38	+	GAGCCGGGGT
MA0039.4	MA0039.4.KLF4	8502586	0.8453033159896416	VEGFA	154	165	-	AACCCCACACGC
MA0162.4	MA0162.4.EGR1	10610287	0.845292346952815	VEGFA	132	145	-	ACTCACCCACACAG
MA0063.2	MA0063.2.NKX2-5	7167231	0.8452125877752555	VEGFA	138	148	-	CTCACTCACCC
MA0105.3	MA0105.3.NFKB1	6441809	0.842950228341255	VEGFA	182	192	-	TGGCCTTCTCC
MA0080.2	MA0080.2.SPI1	68254895	0.8428174896158224	VEGFA	119	125	+	AGGACGT
MA0014.2	MA0014.2.PAX5	9806862	0.8421341877353712	VEGFA	166	184	+	GAGGGCGTTGGAGCGGGGA
MA0079.3	MA0079.3.SP1	4739662	0.8407710575066857	VEGFA	174	184	-	TCCCCGCTCCA
MA0058.3	MA0058.3.MAX	5605977	0.8394448128509419	VEGFA	119	128	-	CACACGTCCT
MA0095.1	MA0095.1.YY1	523583	0.8392562702106197	VEGFA	10	15	+	CCCATT
MA0024.2	MA0024.2.E2F1	4663694	0.8381856522755544	VEGFA	92	102	+	ATGGAGCGAGC
MA0037.1	MA0037.1.GATA3	45302625	0.8381570288375223	VEGFA	111	116	+	CGAGAG
MA0039.4	MA0039.4.KLF4	8149463	0.8381337712243416	VEGFA	152	163	-	CCCCACACGCAC
MA0039.5	MA0039.5.KLF4	71336803	0.8370655936411239	VEGFA	154	161	-	CCACACGC
MA0162.5	MA0162.5.EGR1	8210843	0.8357274576453475	VEGFA	150	159	-	ACACGCACAC
MA0079.5	MA0079.5.SP1	6719516	0.8356664932630478	VEGFA	180	188	+	GGGGAGAAG
MA0081.1	MA0081.1.SPIB	56402993	0.8350123781577491	VEGFA	15	21	-	AGAGGGA
MA0060.4	MA0060.4.NFYA	627918	0.8345580467421766	VEGFA	88	95	-	CCATTCAC
MA0039.5	MA0039.5.KLF4	69559655	0.8331591052992232	VEGFA	35	42	-	GCACACCC
MA0079.2	MA0079.2.SP1	79775896	0.8322052437803968	VEGFA	79	88	-	CCCAGCTTCC
MA0158.2	MA0158.2.HOXA5	33228962	0.8319465936881375	VEGFA	51	58	+	GTCACTAG
MA0098.1	MA0098.1.ETS1	41217265	0.8304622827902987	VEGFA	13	18	+	ATTCCC
MA0099.2	MA0099.2.FOS::JUN	6016182	0.8303479015455307	VEGFA	141	147	+	TGAGTGA
MA0037.1	MA0037.1.GATA3	43199663	0.8293347903765876	VEGFA	113	118	+	AGAGTG
MA0079.3	MA0079.3.SP1	38149889	0.8291376085528539	VEGFA	28	38	-	ACCCCGGCTCT
MA0131.3	MA0131.3.HINFP	5794715	0.8289608518981869	VEGFA	41	48	-	CCGTCTGC
MA0056.1	MA0056.1.MZF1	5322284	0.8283064142347544	VEGFA	57	62	+	AGGGGG
MA0079.1	MA0079.1.SP1	69128494	0.8279941238581128	VEGFA	175	184	+	GGAGCGGGGA
MA0122.2	MA0122.2.NKX3-2	5702977	0.827478398310045	VEGFA	16	24	+	CCCTCTTTA
MA0039.3	MA0039.3.KLF4	76408052	0.8274585645480175	VEGFA	143	153	-	ACACACTCACT
MA0058.4	MA0058.4.MAX	33387141	0.8267905076667961	VEGFA	121	126	+	GACGTG
MA0067.2	MA0067.2.PAX2	73292255	0.8260307723754551	VEGFA	170	186	+	GCGTTGGAGCGGGGAGA
MA0162.5	MA0162.5.EGR1	7689936	0.8255665001650727	VEGFA	154	163	-	CCCCACACGC
MA0139.1	MA0139.1.CTCF	10557008	0.8254715486511719	VEGFA	67	85	+	CGGCCACCACAGGGAAGCT
MA0003.3	MA0003.3.TFAP2A	4439771	0.8245915554306942	VEGFA	24	34	-	CGGCTCTGGCT
MA0039.4	MA0039.4.KLF4	7477577	0.8244923374148331	VEGFA	33	44	-	CTGCACACCCCG
MA0162.2	MA0162.2.EGR1	4078471	0.8238570406254275	VEGFA	149	162	-	CCCACACGCACACA
MA0039.3	MA0039.3.KLF4	74785604	0.8238398415746808	VEGFA	135	145	-	ACTCACCCACA
MA0067.3	MA0067.3.PAX2	6726118	0.8229504177125702	VEGFA	170	185	+	GCGTTGGAGCGGGGAG
MA0039.5	MA0039.5.KLF4	6443496	0.821894117602212	VEGFA	176	183	-	CCCCGCTC
MA0093.2	MA0093.2.USF1	3696835	0.8216958930916248	VEGFA	50	60	-	CCCTAGTGACT
MA0081.3	MA0081.3.SPIB	9269331	0.8216827729411836	VEGFA	11	23	+	CCATTCCCTCTTT
MA0162.2	MA0162.2.EGR1	38227682	0.8211186759372623	VEGFA	157	170	-	CCCTCAACCCCACA
MA0130.1	MA0130.1.ZNF354C	48283195	0.8210968570838121	VEGFA	88	93	-	ATTCAC
MA0063.2	MA0063.2.NKX2-5	6071825	0.8205935366726205	VEGFA	162	172	-	CGCCCTCAACC
MA0058.2	MA0058.2.MAX	32095816	0.8203156383980514	VEGFA	118	127	+	GAGGACGTGT
MA0042.1	MA0042.1.FOXI1	7625447	0.8198675146617104	VEGFA	126	137	+	GTGTGTCTGTGT
MA0079.2	MA0079.2.SP1	7479833	0.8196695758002527	VEGFA	10	19	+	CCCATTCCCT
MA0162.2	MA0162.2.EGR1	3634249	0.8190997927642852	VEGFA	135	148	-	CTCACTCACCCACA
MA0033.2	MA0033.2.FOXL1	2369211	0.8187602588124929	VEGFA	149	155	-	GCACACA
MA0080.1	MA0080.1.SPI1	43853064	0.8184799856557333	VEGFA	46	51	+	CGGCAG
MA0131.1	MA0131.1.HINFP	8002639	0.8183773707192868	VEGFA	166	175	-	CAACGCCCTC
MA0079.1	MA0079.1.SP1	66256104	0.8179747594394114	VEGFA	80	89	+	GAAGCTGGGT
MA0037.1	MA0037.1.GATA3	40243196	0.8169319701118964	VEGFA	141	146	+	TGAGTG
MA0037.1	MA0037.1.GATA3	40243196	0.8169319701118964	VEGFA	145	150	+	TGAGTG
MA0130.1	MA0130.1.ZNF354C	47231374	0.8164931649203198	VEGFA	92	97	-	CTCCAT
MA0130.1	MA0130.1.ZNF354C	47231374	0.8164931649203198	VEGFA	173	178	-	CTCCAA
MA0162.5	MA0162.5.EGR1	71743264	0.8155088710505546	VEGFA	31	40	-	ACACCCCGGC
MA0161.1	MA0161.1.NFIC	4183028	0.8153030597247639	VEGFA	8	13	-	TGGGCT
MA0056.1	MA0056.1.MZF1	5004452	0.8138047351283673	VEGFA	86	91	+	GGGTGA
MA0056.1	MA0056.1.MZF1	5004452	0.8138047351283673	VEGFA	138	143	+	GGGTGA
MA0056.1	MA0056.1.MZF1	4989379	0.8131169876522413	VEGFA	159	164	+	TGGGGT
MA0130.1	MA0130.1.ZNF354C	46356745	0.8126650230068259	VEGFA	39	44	-	CTGCAC
MA0130.1	MA0130.1.ZNF354C	46356745	0.8126650230068259	VEGFA	163	168	-	CTCAAC
MA0130.1	MA0130.1.ZNF354C	46356745	0.8126650230068259	VEGFA	180	185	-	CTCCCC
MA0033.2	MA0033.2.FOXL1	20224073	0.8124093068344097	VEGFA	125	131	-	ACACACA
MA0158.2	MA0158.2.HOXA5	2256052	0.8121128367526504	VEGFA	18	25	+	CTCTTTAG
MA0033.2	MA0033.2.FOXL1	19842364	0.8117102895188817	VEGFA	51	57	+	GTCACTA
MA0103.4	MA0103.4.ZEB1	25357227	0.8111369228721305	VEGFA	191	196	-	CCCCTG
MA0081.1	MA0081.1.SPIB	49399514	0.8110856275670614	VEGFA	117	123	+	TGAGGAC
MA0079.3	MA0079.3.SP1	235148	0.8107249918078807	VEGFA	179	189	-	CCTTCTCCCCG
MA0132.2	MA0132.2.PDX1	23042839	0.8105955089659272	VEGFA	51	58	+	GTCACTAG
MA0098.1	MA0098.1.ETS1	3674373	0.8098272194417788	VEGFA	119	124	-	CGTCCT
MA0162.5	MA0162.5.EGR1	68715715	0.80960324894493	VEGFA	122	131	-	ACACACACGT
MA0056.2	MA0056.2.MZF1	69265757	0.8095785632563907	VEGFA	156	168	-	CTCAACCCCACAC
MA0162.2	MA0162.2.EGR1	270644	0.809163735396485	VEGFA	171	184	-	TCCCCGCTCCAACG
MA0056.3	MA0056.3.MZF1	598921	0.8090999973183066	VEGFA	159	166	-	CAACCCCA
MA0098.1	MA0098.1.ETS1	3658159	0.8090793217463864	VEGFA	14	19	+	TTCCCT
MA0098.1	MA0098.1.ETS1	3658159	0.8090793217463864	VEGFA	77	82	-	TTCCCT
MA0048.3	MA0048.3.NHLH1	5116441	0.8089834064617479	VEGFA	80	88	-	CCCAGCTTC
MA0073.2	MA0073.2.RREB1	12041116	0.8089201040499041	VEGFA	124	142	-	CACCCACACAGACACACAC
MA0079.2	MA0079.2.SP1	702483	0.8082106193975925	VEGFA	28	37	-	CCCCGGCTCT
MA0132.2	MA0132.2.PDX1	21595683	0.8077006212213221	VEGFA	18	25	+	CTCTTTAG
MA0039.5	MA0039.5.KLF4	57725444	0.807145401177177	VEGFA	138	145	-	ACTCACCC
MA0039.5	MA0039.5.KLF4	5768425	0.8070548495121811	VEGFA	161	168	-	CTCAACCC
MA0131.2	MA0131.2.HINFP	6594836	0.8068615311070036	VEGFA	116	127	-	ACACGTCCTCAC
MA0154.3	MA0154.3.EBF1	67943697	0.8060858978672842	VEGFA	50	63	-	GCCCCCTAGTGACT
MA0073.1	MA0073.1.RREB1	12011096	0.805900726065431	VEGFA	131	150	-	CACTCACTCACCCACACAGA
MA0162.2	MA0162.2.EGR1	23930135	0.8058072001280548	VEGFA	4	17	+	CCAAAGCCCATTCC
MA0162.2	MA0162.2.EGR1	233537	0.8051898874442626	VEGFA	147	160	-	CACACGCACACACT
MA0162.2	MA0162.2.EGR1	23327203	0.8051615104758224	VEGFA	30	43	-	TGCACACCCCGGCT
MA0039.3	MA0039.3.KLF4	66131053	0.804536649740102	VEGFA	117	127	-	ACACGTCCTCA
MA0003.3	MA0003.3.TFAP2A	31380687	0.8041288432293282	VEGFA	153	163	-	CCCCACACGCA
MA0003.1	MA0003.1.TFAP2A	43679943	0.8034295912077192	VEGFA	55	63	-	GCCCCCTAG
MA0039.4	MA0039.4.KLF4	6433544	0.8032951126541199	VEGFA	174	185	-	CTCCCCGCTCCA
MA0073.1	MA0073.1.RREB1	11837677	0.8032092451581971	VEGFA	145	164	-	ACCCCACACGCACACACTCA
MA0136.2	MA0136.2.ELF5	4774051	0.8028523711989698	VEGFA	43	53	+	AGACGGCAGTC
MA0081.3	MA0081.3.SPIB	7997379	0.8026850698599741	VEGFA	115	127	-	ACACGTCCTCACT
MA0158.2	MA0158.2.HOXA5	17485955	0.8026786855846136	VEGFA	51	58	-	CTAGTGAC
MA0017.3	MA0017.3.NR2F1	40780725	0.8026347814646844	VEGFA	185	196	+	GAAGGCCAGGGG
MA0081.1	MA0081.1.SPIB	4675065	0.8020360247518644	VEGFA	75	81	+	ACAGGGA
MA0160.3	MA0160.3.NR4A2	50754676	0.802021752810131	VEGFA	6	13	+	AAAGCCCA
MA0058.4	MA0058.4.MAX	21374543	0.8018992082917795	VEGFA	123	128	-	CACACG
MA0058.4	MA0058.4.MAX	21374543	0.8018992082917795	VEGFA	155	160	-	CACACG
MA0131.2	MA0131.2.HINFP	63018193	0.8016170304832995	VEGFA	102	113	+	CAGCGTCTTCGA
MA0073.2	MA0073.2.RREB1	11578944	0.8015877678924945	VEGFA	132	150	-	CACTCACTCACCCACACAG
MA0162.4	MA0162.4.EGR1	8110787	0.8015820920672885	VEGFA	29	42	-	GCACACCCCGGCTC
MA0103.2	MA0103.2.ZEB1	32994425	0.8014240623458778	VEGFA	76	84	-	GCTTCCCTG
MA0073.1	MA0073.1.RREB1	11701868	0.8011014762032441	VEGFA	123	142	-	CACCCACACAGACACACACG
MA0158.2	MA0158.2.HOXA5	16484467	0.800816814046706	VEGFA	10	17	+	CCCATTCC
MA0093.1	MA0093.1.USF1	57024126	0.8008005361268201	VEGFA	121	127	+	GACGTGT
MA0259.2	MA0259.2.ARNT::HIF1A	908275	1e+16	VEGFA	122	126	+	ACGTG
MA0625.3	MA0625.3.NFATC3	10120093	0.9999999933905325	VEGFA	1	6	-	TGGAAA
MA0259.1	MA0259.1.ARNT::HIF1A	9589594	0.9519863991440728	VEGFA	120	127	+	GGACGTGT
MA0259.2	MA0259.2.ARNT::HIF1A	742617	0.9363617947289715	VEGFA	154	158	+	GCGTG
MA0498.3	MA0498.3.MEIS1	621157	0.9298967977397034	VEGFA	129	133	-	AGACA
MA0442.1	MA0442.1.SOX10	70969906	0.9195205899220327	VEGFA	132	137	+	CTGTGT
MA0510.1	MA0510.1.RFX5	12302203	0.914439758471628	VEGFA	48	62	-	CCCCCTAGTGACTGC
MA0484.1	MA0484.1.HNF4G	120542345	0.9045963346912624	VEGFA	185	199	+	GAAGGCCAGGGGTCA
MA0498.3	MA0498.3.MEIS1	5056073	0.9040973046535387	VEGFA	50	54	-	TGACT
MA0498.2	MA0498.2.MEIS1	58000503	0.9035731955695895	VEGFA	128	134	-	CAGACAC
MA0632.2	MA0632.2.TCFL5	8682534	0.9026933858530339	VEGFA	152	161	-	CCACACGCAC
MA0259.1	MA0259.1.ARNT::HIF1A	7809453	0.8988804453290961	VEGFA	152	159	+	GTGCGTGT
MA0471.1	MA0471.1.E2F6	9243796	0.8974026381367017	VEGFA	12	22	-	AAGAGGGAATG
MA0632.3	MA0632.3.TCFL5	64539356	0.8963277778840913	VEGFA	154	161	-	CCACACGC
MA0632.2	MA0632.2.TCFL5	7928936	0.8925953851682589	VEGFA	150	159	-	ACACGCACAC
MA0493.3	MA0493.3.KLF1	8072517	0.886508268604628	VEGFA	168	175	+	GGGCGTTG
MA0632.3	MA0632.3.TCFL5	57007113	0.885579168959466	VEGFA	152	159	-	ACACGCAC
MA0516.3	MA0516.3.SP2	9077766	0.8825551070488756	VEGFA	175	183	+	GGAGCGGGG
MA0493.2	MA0493.2.KLF1	8067218	0.8817885822044986	VEGFA	167	175	+	AGGGCGTTG
MA0597.1	MA0597.1.THAP1	69599204	0.8806410230985696	VEGFA	165	173	-	ACGCCCTCA
MA0599.1	MA0599.1.KLF5	6067276	0.8804371316576677	VEGFA	180	189	-	CCTTCTCCCC
MA0498.2	MA0498.2.MEIS1	47050853	0.8803850166446736	VEGFA	49	55	-	GTGACTG
MA0470.1	MA0470.1.E2F4	8542747	0.8800938570908999	VEGFA	176	186	+	GAGCGGGGAGA
MA0493.2	MA0493.2.KLF1	77715907	0.8764874410241801	VEGFA	175	183	+	GGAGCGGGG
MA0504.2	MA0504.2.NR2C2	12075467	0.8764329108290715	VEGFA	186	199	+	AAGGCCAGGGGTCA
MA0484.3	MA0484.3.HNF4G	10351037	0.8754396912435367	VEGFA	5	13	+	CAAAGCCCA
MA0528.3	MA0528.3.ZNF263	79240823	0.8748558947498355	VEGFA	116	122	+	GTGAGGA
MA0528.2	MA0528.2.ZNF263	1048271	0.8737044899633399	VEGFA	178	189	+	GCGGGGAGAAGG
MA0490.1	MA0490.1.JUNB	639111	0.8725196244731411	VEGFA	138	148	+	GGGTGAGTGAG
MA0504.1	MA0504.1.NR2C2	11948316	0.8721172881439578	VEGFA	185	199	+	GAAGGCCAGGGGTCA
MA0478.1	MA0478.1.FOSL2	71053333	0.8713896360835929	VEGFA	138	148	+	GGGTGAGTGAG
MA0493.3	MA0493.3.KLF1	7261006	0.8711774178479524	VEGFA	176	183	+	GAGCGGGG
MA0598.1	MA0598.1.EHF	6510445	0.8694458567951123	VEGFA	118	125	-	ACGTCCTC
MA0478.2	MA0478.2.FOSL2	6462573	0.8690254197813242	VEGFA	139	148	+	GGTGAGTGAG
MA0599.1	MA0599.1.KLF5	50577407	0.8675944293157363	VEGFA	175	184	-	TCCCCGCTCC
MA0471.3	MA0471.3.E2F6	8098215	0.8645109054957895	VEGFA	14	21	-	AGAGGGAA
MA0625.3	MA0625.3.NFATC3	4790604	0.864340049592791	VEGFA	13	18	-	GGGAAT
MA0484.2	MA0484.2.HNF4G	10635509	0.8627872609272798	VEGFA	3	15	+	TCCAAAGCCCATT
MA0597.1	MA0597.1.THAP1	6352168	0.8620408772446886	VEGFA	75	83	-	CTTCCCTGT
MA0498.3	MA0498.3.MEIS1	31632013	0.8618339743294274	VEGFA	43	47	+	AGACG
MA0498.3	MA0498.3.MEIS1	31632013	0.8618339743294274	VEGFA	105	109	-	AGACG
MA0462.3	MA0462.3.BATF::JUN	6865518	0.8610050552013049	VEGFA	141	147	-	TCACTCA
MA0668.1	MA0668.1.NEUROD2	5888479	0.8609937424538734	VEGFA	40	49	-	GCCGTCTGCA
MA0498.2	MA0498.2.MEIS1	37595177	0.8603606402892678	VEGFA	42	48	+	CAGACGG
MA0510.1	MA0510.1.RFX5	75525084	0.8602868489494304	VEGFA	62	76	+	GCGCTCGGCCACCAC
MA0493.3	MA0493.3.KLF1	66597066	0.8598178383178845	VEGFA	156	163	+	GTGTGGGG
MA0442.3	MA0442.3.SOX10	59569545	0.8587446866870309	VEGFA	132	137	-	ACACAG
MA0664.2	MA0664.2.MLXIPL	72836413	0.8584144647146641	VEGFA	119	126	+	AGGACGTG
MA0528.3	MA0528.3.ZNF263	71959987	0.8579861200559947	VEGFA	181	187	+	GGGAGAA
MA0511.1	MA0511.1.RUNX2	101642885	0.8567608852589954	VEGFA	151	165	+	TGTGCGTGTGGGGTT
MA0508.4	MA0508.4.PRDM1	66837926	0.8530530949131777	VEGFA	183	189	-	CCTTCTC
MA0471.1	MA0471.1.E2F6	6164248	0.8519677640722323	VEGFA	176	186	+	GAGCGGGGAGA
MA0442.1	MA0442.1.SOX10	55585117	0.8512197807325672	VEGFA	4	9	-	CTTTGG
MA0599.1	MA0599.1.KLF5	3761514	0.8511046107038105	VEGFA	34	43	-	TGCACACCCC
MA0632.3	MA0632.3.TCFL5	31861527	0.8496960941606703	VEGFA	148	155	-	GCACACAC
MA0524.1	MA0524.1.TFAP2C	6797233	0.849645834438439	VEGFA	187	201	-	AGTGACCCCTGGCCT
MA0493.2	MA0493.2.KLF1	61280375	0.8470154902219066	VEGFA	34	42	+	GGGGTGTGC
MA0668.1	MA0668.1.NEUROD2	50167375	0.8467484160481997	VEGFA	121	130	-	CACACACGTC
MA0471.3	MA0471.3.E2F6	72269197	0.846442502810097	VEGFA	177	184	+	AGCGGGGA
MA0625.2	MA0625.2.NFATC3	5047769	0.8464179693596601	VEGFA	77	85	+	AGGGAAGCT
MA0498.2	MA0498.2.MEIS1	30864458	0.8461069326199995	VEGFA	104	110	-	AAGACGC
MA0642.1	MA0642.1.EN2	5562503	0.8459262991159878	VEGFA	139	148	-	CTCACTCACC
MA0477.1	MA0477.1.FOSL1	55151343	0.8452276742753062	VEGFA	139	149	+	GGTGAGTGAGT
MA0528.2	MA0528.2.ZNF263	9029225	0.8449798882210208	VEGFA	113	124	+	AGAGTGAGGACG
MA0640.3	MA0640.3.ELF3	81365385	0.8446937130418302	VEGFA	118	126	-	CACGTCCTC
MA0516.3	MA0516.3.SP2	68237762	0.8439869534445603	VEGFA	29	37	+	GAGCCGGGG
MA0506.1	MA0506.1.NRF1	53916802	0.8435733242222392	VEGFA	146	156	+	GAGTGTGTGCG
MA0511.2	MA0511.2.RUNX2	64366193	0.8435139181227351	VEGFA	70	78	+	CCACCACAG
MA0493.2	MA0493.2.KLF1	58542233	0.8421054949802044	VEGFA	153	161	+	TGCGTGTGG
MA0597.1	MA0597.1.THAP1	56810493	0.8415014142030209	VEGFA	135	143	-	TCACCCACA
MA0599.1	MA0599.1.KLF5	2989496	0.841283461622202	VEGFA	167	176	-	CCAACGCCCT
MA0491.1	MA0491.1.JUND	25975811	0.8409882499936191	VEGFA	139	149	-	ACTCACTCACC
MA0476.1	MA0476.1.FOS	3869592	0.8405476238974178	VEGFA	139	149	-	ACTCACTCACC
MA0493.3	MA0493.3.KLF1	56188016	0.8401533494445884	VEGFA	35	42	+	GGGTGTGC
MA0493.3	MA0493.3.KLF1	56188016	0.8401533494445884	VEGFA	154	161	+	GCGTGTGG
MA0632.2	MA0632.2.TCFL5	39336877	0.8390601995192903	VEGFA	146	155	-	GCACACACTC
MA0625.3	MA0625.3.NFATC3	37912629	0.8389022314720687	VEGFA	14	19	-	AGGGAA
MA0625.3	MA0625.3.NFATC3	37912629	0.8389022314720687	VEGFA	77	82	+	AGGGAA
MA0511.1	MA0511.1.RUNX2	8973867	0.83839356288814	VEGFA	129	143	+	TGTCTGTGTGGGTGA
MA0599.1	MA0599.1.KLF5	27059207	0.8376759868983645	VEGFA	153	162	-	CCCACACGCA
MA0472.2	MA0472.2.EGR2	75559063	0.8356558898849823	VEGFA	133	143	-	TCACCCACACA
MA0625.3	MA0625.3.NFATC3	36276593	0.8347377709293008	VEGFA	78	83	+	GGGAAG
MA0598.4	MA0598.4.EHF	7563936	0.8344967152297054	VEGFA	118	126	-	CACGTCCTC
MA0498.2	MA0498.2.MEIS1	2515187	0.8340093303136009	VEGFA	23	29	+	TAGCCAG
MA0597.2	MA0597.2.THAP1	78995266	0.8318147858317563	VEGFA	73	84	+	CCACAGGGAAGC
MA0476.2	MA0476.2.FOS	31388297	0.831210655624399	VEGFA	140	147	-	TCACTCAC
MA0599.1	MA0599.1.KLF5	21960967	0.8311903114801995	VEGFA	10	19	+	CCCATTCCCT
MA0471.2	MA0471.2.E2F6	8055745	0.8306965205483688	VEGFA	174	186	+	TGGAGCGGGGAGA
MA0498.3	MA0498.3.MEIS1	17307882	0.8298515937776227	VEGFA	120	124	+	GGACG
MA0645.2	MA0645.2.ETV6	5454405	0.8292216252339705	VEGFA	118	126	+	GAGGACGTG
MA0649.2	MA0649.2.HEY2	5925901	0.8291375644362118	VEGFA	119	127	+	AGGACGTGT
MA0625.2	MA0625.2.NFATC3	4302374	0.8290526738081676	VEGFA	11	19	-	AGGGAATGG
MA0625.3	MA0625.3.NFATC3	3399405	0.8289276516775507	VEGFA	93	98	+	TGGAGC
MA0625.3	MA0625.3.NFATC3	3399405	0.8289276516775507	VEGFA	174	179	+	TGGAGC
MA0491.1	MA0491.1.JUND	14763715	0.8285213234324716	VEGFA	139	149	+	GGTGAGTGAGT
MA0616.3	MA0616.3.HES2	51656275	0.8273839656045537	VEGFA	119	127	+	AGGACGTGT
MA0528.1	MA0528.1.ZNF263	8611563	0.8270480706076082	VEGFA	166	186	+	GAGGGCGTTGGAGCGGGGAGA
MA0498.3	MA0498.3.MEIS1	16050415	0.8270439681894658	VEGFA	46	50	-	TGCCG
MA0594.3	MA0594.3.HOXA9	37733927	0.8267133170024799	VEGFA	51	57	+	GTCACTA
MA0489.1	MA0489.1.JUN	47650523	0.8262520754016304	VEGFA	135	148	+	TGTGGGTGAGTGAG
MA0599.1	MA0599.1.KLF5	1788068	0.8259996164896315	VEGFA	160	169	-	CCTCAACCCC
MA0632.3	MA0632.3.TCFL5	15166707	0.8258723708546349	VEGFA	120	127	-	ACACGTCC
MA0668.1	MA0668.1.NEUROD2	37372968	0.8258407916286747	VEGFA	153	162	-	CCCACACGCA
MA0498.3	MA0498.3.MEIS1	15136584	0.8250036007399071	VEGFA	24	28	+	AGCCA
MA0493.2	MA0493.2.KLF1	48867497	0.8247569049801974	VEGFA	155	163	+	CGTGTGGGG
MA0473.4	MA0473.4.ELF1	7477016	0.8245109371543893	VEGFA	118	126	+	GAGGACGTG
MA0516.1	MA0516.1.SP2	7351374	0.8238006887734883	VEGFA	170	184	-	TCCCCGCTCCAACGC
MA0442.3	MA0442.3.SOX10	4558314	0.8237967106404254	VEGFA	4	9	+	CCAAAG
MA0616.3	MA0616.3.HES2	49264073	0.8232368220928404	VEGFA	121	129	+	GACGTGTGT
MA0472.2	MA0472.2.EGR2	66684985	0.8231152689991078	VEGFA	147	157	-	ACGCACACACT
MA0511.1	MA0511.1.RUNX2	7924628	0.8222045667781289	VEGFA	69	83	-	CTTCCCTGTGGTGGC
MA0597.3	MA0597.3.THAP1	5958429	0.8221018148130183	VEGFA	75	82	+	ACAGGGAA
MA0471.1	MA0471.1.E2F6	3994341	0.8199535061312064	VEGFA	112	122	+	GAGAGTGAGGA
MA0473.1	MA0473.1.ELF1	50088673	0.8197206747135753	VEGFA	114	126	+	GAGTGAGGACGTG
MA0625.2	MA0625.2.NFATC3	39011984	0.8197065829544579	VEGFA	92	100	+	ATGGAGCGA
MA0524.3	MA0524.3.TFAP2C	48547473	0.819103849842267	VEGFA	187	197	-	ACCCCTGGCCT
MA0668.1	MA0668.1.NEUROD2	33019476	0.8187266529856245	VEGFA	121	130	+	GACGTGTGTG
MA0597.1	MA0597.1.THAP1	49304533	0.8185295629908385	VEGFA	13	21	+	ATTCCCTCT
MA0442.1	MA0442.1.SOX10	48201895	0.818441944611856	VEGFA	184	189	-	CCTTCT
MA0612.1	MA0612.1.EMX1	55264087	0.8183966993587036	VEGFA	17	26	-	GCTAAAGAGG
MA0661.2	MA0661.2.MEOX1	36123984	0.817277696929479	VEGFA	51	57	+	GTCACTA
MA0649.2	MA0649.2.HEY2	53004465	0.8169204619430089	VEGFA	120	128	-	CACACGTCC
MA0632.3	MA0632.3.TCFL5	0.88291633	0.816828614238775	VEGFA	35	42	-	GCACACCC
MA0476.1	MA0476.1.FOS	2088109	0.816787764386264	VEGFA	139	149	+	GGTGAGTGAGT
MA0522.2	MA0522.2.TCF3	28131518	0.8167811223724069	VEGFA	189	198	-	GACCCCTGGC
MA0632.2	MA0632.2.TCFL5	22682064	0.8167432256917643	VEGFA	118	127	-	ACACGTCCTC
MA0477.1	MA0477.1.FOSL1	34515243	0.8166440958079532	VEGFA	139	149	-	ACTCACTCACC
MA0511.2	MA0511.2.RUNX2	49728227	0.8165321645914732	VEGFA	134	142	-	CACCCACAC
MA0498.2	MA0498.2.MEIS1	16769681	0.8162582873101409	VEGFA	119	125	+	AGGACGT
MA0632.2	MA0632.2.TCFL5	22142339	0.8160200098487181	VEGFA	60	69	-	CCGAGCGCCC
MA0464.3	MA0464.3.BHLHE40	32410097	0.8154870529400108	VEGFA	120	127	-	ACACGTCC
MA0597.3	MA0597.3.THAP1	56196566	0.8146512508815731	VEGFA	185	192	+	GAAGGCCA
MA0471.2	MA0471.2.E2F6	71777596	0.8145048883284699	VEGFA	12	24	-	TAAAGAGGGAATG
MA0475.1	MA0475.1.FLI1	47399096	0.8136850206328058	VEGFA	11	21	-	AGAGGGAATGG
MA0493.3	MA0493.3.KLF1	4205863	0.8134605049400127	VEGFA	11	18	-	GGGAATGG
MA0504.2	MA0504.2.NR2C2	72134786	0.8132354170198814	VEGFA	179	192	+	CGGGGAGAAGGCCA
MA0632.3	MA0632.3.TCFL5	0.63034296	0.8132243596677005	VEGFA	62	69	-	CCGAGCGC
MA0597.2	MA0597.2.THAP1	69286695	0.8127967539815733	VEGFA	183	194	+	GAGAAGGCCAGG
MA0522.3	MA0522.3.TCF3	5617467	0.8127912692895025	VEGFA	118	128	-	CACACGTCCTC
MA0649.1	MA0649.1.HEY2	5695288	0.812637883139821	VEGFA	119	128	+	AGGACGTGTG
MA0522.3	MA0522.3.TCF3	5604879	0.8125161351765604	VEGFA	152	162	-	CCCACACGCAC
MA0466.1	MA0466.1.CEBPB	-0.74474317	0.8121328516121004	VEGFA	92	102	-	GCTCGCTCCAT
MA0618.2	MA0618.2.LBX1	35988564	0.812118904762086	VEGFA	52	58	+	TCACTAG
MA0522.4	MA0522.4.TCF3	49339876	0.8117635812452854	VEGFA	120	126	-	CACGTCC
MA0646.2	MA0646.2.GCM1	47487707	0.8117061183509499	VEGFA	134	143	+	GTGTGGGTGA
MA0599.1	MA0599.1.KLF5	0.6568842	0.8116093743055288	VEGFA	161	170	-	CCCTCAACCC
MA0616.2	MA0616.2.HES2	4877853	0.8112091531584792	VEGFA	119	128	+	AGGACGTGTG
MA0493.2	MA0493.2.KLF1	4125943	0.811114235704807	VEGFA	11	19	-	AGGGAATGG
MA0632.3	MA0632.3.TCFL5	0.46335363	0.81084140044658	VEGFA	154	161	+	GCGTGTGG
MA0462.1	MA0462.1.BATF::JUN	18346882	0.8104118596147968	VEGFA	141	151	-	ACACTCACTCA
MA0599.1	MA0599.1.KLF5	0.5617514	0.8103991523261139	VEGFA	113	122	-	TCCTCACTCT
MA0597.1	MA0597.1.THAP1	4657458	0.8101745877774549	VEGFA	67	75	+	CGGCCACCA
MA0504.1	MA0504.1.NR2C2	7086326	0.8099581857201037	VEGFA	178	192	+	GCGGGGAGAAGGCCA
MA0259.1	MA0259.1.ARNT::HIF1A	4798817	0.8090658184983601	VEGFA	120	127	-	ACACGTCC
MA0632.2	MA0632.2.TCFL5	16638829	0.8086454634171929	VEGFA	134	143	-	TCACCCACAC
MA0471.1	MA0471.1.E2F6	31875508	0.8080503297791043	VEGFA	93	103	+	TGGAGCGAGCA
MA0508.1	MA0508.1.PRDM1	7626474	0.8079727586408283	VEGFA	9	23	-	AAAGAGGGAATGGGC
MA0599.1	MA0599.1.KLF5	0.33833337	0.8075569618970606	VEGFA	137	146	-	CACTCACCCA
MA0632.3	MA0632.3.TCFL5	0.22912025	0.8074988599200369	VEGFA	124	131	-	ACACACAC
MA0616.2	MA0616.2.HES2	46392417	0.8072262719783402	VEGFA	121	130	+	GACGTGTGTG
MA0498.2	MA0498.2.MEIS1	1216298	0.8065026319209199	VEGFA	45	51	-	CTGCCGT
MA0522.4	MA0522.4.TCF3	47072997	0.8064728430187245	VEGFA	154	160	-	CACACGC
MA0646.1	MA0646.1.GCM1	4707687	0.8061375732710424	VEGFA	133	143	+	TGTGTGGGTGA
MA0493.2	MA0493.2.KLF1	3843515	0.8060497743710487	VEGFA	160	168	+	GGGGTTGAG
MA0500.3	MA0500.3.MYOG	4246436	0.8058732138650332	VEGFA	80	87	-	CCAGCTTC
MA0462.1	MA0462.1.BATF::JUN	14647398	0.8057084359345967	VEGFA	137	147	+	TGGGTGAGTGA
MA0462.2	MA0462.2.BATF::JUN	60274186	0.8055617256068622	VEGFA	139	149	-	ACTCACTCACC
MA0500.3	MA0500.3.MYOG	4210208	0.8051269903869427	VEGFA	80	87	+	GAAGCTGG
MA0632.3	MA0632.3.TCFL5	0.041438613	0.8048206186963901	VEGFA	95	102	-	GCTCGCTC
MA0488.2	MA0488.2.JUN	0.61060226	0.8047182755315127	VEGFA	116	125	+	GTGAGGACGT
MA0462.3	MA0462.3.BATF::JUN	4347099	0.8046199765509441	VEGFA	141	147	+	TGAGTGA
MA0259.1	MA0259.1.ARNT::HIF1A	46482997	0.8045755146246252	VEGFA	35	42	+	GGGTGTGC
MA0666.1	MA0666.1.MSX1	381823	0.8040348035010911	VEGFA	10	17	+	CCCATTCC
MA0488.1	MA0488.1.JUN	14776722	0.8038134553624386	VEGFA	113	125	+	AGAGTGAGGACGT
MA0506.1	MA0506.1.NRF1	21705215	0.8037926296671728	VEGFA	38	48	-	CCGTCTGCACA
MA0522.4	MA0522.4.TCF3	45852537	0.8036243743464091	VEGFA	136	142	-	CACCCAC
MA0642.1	MA0642.1.EN2	3603251	0.803468072202922	VEGFA	143	152	-	CACACTCACT
MA0524.3	MA0524.3.TFAP2C	3919244	0.8030876242332222	VEGFA	62	72	+	GCGCTCGGCCA
MA0635.2	MA0635.2.BARHL2	0.8159492	0.8029812209941822	VEGFA	19	24	-	TAAAGA
MA0496.4	MA0496.4.MAFK	78447795	0.8029535870243278	VEGFA	139	148	-	CTCACTCACC
MA0625.3	MA0625.3.NFATC3	23508964	0.80223829786475	VEGFA	181	186	+	GGGAGA
MA0498.2	MA0498.2.MEIS1	10118972	0.8021740169512098	VEGFA	187	193	+	AGGCCAG
MA0632.2	MA0632.2.TCFL5	11743904	0.8020864049305033	VEGFA	148	157	-	ACGCACACAC
MA0635.2	MA0635.2.BARHL2	0.7722533	0.8020606844368999	VEGFA	89	94	+	TGAATG
MA0597.3	MA0597.3.THAP1	50299773	0.8016825314036456	VEGFA	165	172	+	TGAGGGCG
MA0472.2	MA0472.2.EGR2	5148528	0.8016354339178696	VEGFA	141	151	-	ACACTCACTCA
MA0464.2	MA0464.2.BHLHE40	3229214	0.8015460146821477	VEGFA	119	128	-	CACACGTCCT
MA0599.1	MA0599.1.KLF5	-0.13565984	0.8015271047367203	VEGFA	139	148	-	CTCACTCACC
MA0511.2	MA0511.2.RUNX2	4155304	0.8014630708835488	VEGFA	158	166	-	CAACCCCAC
MA0259.1	MA0259.1.ARNT::HIF1A	45247393	0.8008894050019273	VEGFA	148	155	+	GTGTGTGC
MA0498.2	MA0498.2.MEIS1	0.93826795	0.800614763015279	VEGFA	132	138	-	CACACAG
MA0623.2	MA0623.2.NEUROG1	22118974	0.8005100922249403	VEGFA	121	130	-	CACACACGTC
MA0719.2	MA0719.2.RHOXF1	6591544	0.9406031058648916	VEGFA	6	11	+	AAAGCC
MA0719.2	MA0719.2.RHOXF1	654683	0.9397139712028642	VEGFA	28	33	+	AGAGCC
MA0719.2	MA0719.2.RHOXF1	6527193	0.9393234885038536	VEGFA	22	27	+	TTAGCC
MA0719.1	MA0719.1.RHOXF1	69898205	0.93901150738152	VEGFA	21	28	+	TTTAGCCA
MA0719.1	MA0719.1.RHOXF1	6883281	0.9369579949261356	VEGFA	5	12	+	CAAAGCCC
MA0671.2	MA0671.2.NFIX	72487755	0.928668322695925	VEGFA	24	29	+	AGCCAG
MA0719.1	MA0719.1.RHOXF1	6139818	0.9226279651968942	VEGFA	27	34	+	CAGAGCCG
MA0671.1	MA0671.1.NFIX	70709386	0.9119737904195157	VEGFA	22	30	+	TTAGCCAGA
MA0671.2	MA0671.2.NFIX	64891257	0.9100351553290846	VEGFA	2	7	+	TTCCAA
MA0723.2	MA0723.2.VAX2	6156771	0.9064484275184386	VEGFA	18	25	+	CTCTTTAG
MA0671.2	MA0671.2.NFIX	632249	0.9059478145590919	VEGFA	188	193	+	GGCCAG
MA0723.3	MA0723.3.VAX2	5421094	0.9022714873972172	VEGFA	19	24	+	TCTTTA
MA0671.1	MA0671.1.NFIX	63595567	0.8952260454129278	VEGFA	186	194	+	AAGGCCAGG
MA0673.1	MA0673.1.NKX2-8	6432583	0.886856706819728	VEGFA	109	117	-	ACTCTCGAA
MA0746.1	MA0746.1.SP3	10024161	0.8858794012007676	VEGFA	166	176	-	CCAACGCCCTC
MA0685.2	MA0685.2.SP4	9032573	0.8856181090153702	VEGFA	175	183	+	GGAGCGGGG
MA0742.2	MA0742.2.KLF12	9513004	0.885243174944771	VEGFA	175	183	+	GGAGCGGGG
MA0740.2	MA0740.2.KLF14	8758495	0.8851115310068225	VEGFA	175	183	+	GGAGCGGGG
MA0673.2	MA0673.2.NKX2-8	5860622	0.8826195133361268	VEGFA	110	117	-	ACTCTCGA
MA0767.2	MA0767.2.GCM2	8521004	0.8819230776806416	VEGFA	134	141	+	GTGTGGGT
MA0738.2	MA0738.2.HIC2	49786487	0.8767460571178025	VEGFA	13	18	+	ATTCCC
MA0807.1	MA0807.1.TBX5	7974038	0.8738705789018737	VEGFA	192	199	+	AGGGGTCA
MA0767.1	MA0767.1.GCM2	89294405	0.8736869818829333	VEGFA	133	142	+	TGTGTGGGTG
MA0673.2	MA0673.2.NKX2-8	53569775	0.8731705615442229	VEGFA	144	151	-	ACACTCAC
MA0673.2	MA0673.2.NKX2-8	53113327	0.87231421313416	VEGFA	164	171	-	GCCCTCAA
MA0671.1	MA0671.1.NFIX	53700743	0.8719311054015292	VEGFA	172	180	-	CGCTCCAAC
MA0740.2	MA0740.2.KLF14	78237762	0.869500945202375	VEGFA	34	42	+	GGGGTGTGC
MA0738.2	MA0738.2.HIC2	46549864	0.8685356523575297	VEGFA	168	173	-	ACGCCC
MA0671.2	MA0671.2.NFIX	47672343	0.8677995190341845	VEGFA	8	13	+	AGCCCA
MA0671.2	MA0671.2.NFIX	47332573	0.8669661090113898	VEGFA	173	178	-	CTCCAA
MA0673.1	MA0673.1.NKX2-8	5188647	0.864363533978015	VEGFA	163	171	-	GCCCTCAAC
MA0738.1	MA0738.1.HIC2	60803013	0.8639893804486586	VEGFA	36	44	-	CTGCACACC
MA0738.2	MA0738.2.HIC2	44667473	0.8637605541347266	VEGFA	60	65	-	GCGCCC
MA0695.2	MA0695.2.ZBTB7C	7460504	0.8576049788715188	VEGFA	67	74	+	CGGCCACC
MA0747.2	MA0747.2.SP8	913696	0.8574312765092093	VEGFA	149	159	-	ACACGCACACA
MA0693.2	MA0693.2.VDR	6750061	0.8559644710961422	VEGFA	192	199	+	AGGGGTCA
MA0746.1	MA0746.1.SP3	848904	0.8556474588989729	VEGFA	150	160	-	CACACGCACAC
MA0806.1	MA0806.1.TBX4	64520855	0.8548131370703194	VEGFA	122	129	+	ACGTGTGT
MA0684.3	MA0684.3.RUNX3	76500635	0.8547284277431058	VEGFA	71	78	+	CACCACAG
MA0775.2	MA0775.2.MEIS3	5192149	0.8539468904100358	VEGFA	49	55	-	GTGACTG
MA0746.3	MA0746.3.SP3	7685312	0.8532339537533173	VEGFA	166	176	-	CCAACGCCCTC
MA0673.2	MA0673.2.NKX2-8	4263315	0.852652194562501	VEGFA	17	24	+	CCTCTTTA
MA0673.1	MA0673.1.NKX2-8	45363665	0.8525688327320271	VEGFA	17	25	+	CCTCTTTAG
MA0775.1	MA0775.1.MEIS3	5573599	0.8524757272614464	VEGFA	48	55	-	GTGACTGC
MA0714.1	MA0714.1.PITX3	64619694	0.8510279427583266	VEGFA	4	12	+	CCAAAGCCC
MA0807.1	MA0807.1.TBX5	7066786	0.850426442513753	VEGFA	122	129	+	ACGTGTGT
MA0685.2	MA0685.2.SP4	68598824	0.8494469757413746	VEGFA	167	175	+	AGGGCGTTG
MA0695.2	MA0695.2.ZBTB7C	71021576	0.8489926746860478	VEGFA	70	77	+	CCACCACA
MA0747.2	MA0747.2.SP8	8683294	0.8485620607897811	VEGFA	165	175	-	CAACGCCCTCA
MA0671.1	MA0671.1.NFIX	43022313	0.8467913579611536	VEGFA	6	14	+	AAAGCCCAT
MA0719.2	MA0719.2.RHOXF1	18401634	0.8461221867023071	VEGFA	80	85	+	GAAGCT
MA0746.1	MA0746.1.SP3	8003144	0.8460784519461962	VEGFA	152	162	-	CCCACACGCAC
MA0685.2	MA0685.2.SP4	66106815	0.8452982594122163	VEGFA	180	188	+	GGGGAGAAG
MA0738.2	MA0738.2.HIC2	37296364	0.8450621181027496	VEGFA	39	44	-	CTGCAC
MA0746.2	MA0746.2.SP3	74742393	0.8448427527460539	VEGFA	165	177	-	TCCAACGCCCTCA
MA0673.1	MA0673.1.NKX2-8	39835877	0.8425733452687522	VEGFA	143	151	-	ACACTCACT
MA0671.2	MA0671.2.NFIX	3716774	0.8420331665681668	VEGFA	46	51	+	CGGCAG
MA0806.1	MA0806.1.TBX4	5787181	0.8414066514441104	VEGFA	35	42	+	GGGTGTGC
MA0733.2	MA0733.2.EGR4	9222611	0.8405492048082054	VEGFA	153	163	-	CCCCACACGCA
MA0722.2	MA0722.2.VAX1	52596235	0.8398877513782643	VEGFA	19	25	-	CTAAAGA
MA0714.2	MA0714.2.PITX3	4841321	0.8390477021069845	VEGFA	6	11	+	AAAGCC
MA0764.2	MA0764.2.ETV4	5375308	0.8385897668497752	VEGFA	117	126	+	TGAGGACGTG
MA0719.2	MA0719.2.RHOXF1	14597706	0.8385580991389854	VEGFA	194	199	-	TGACCC
MA0747.1	MA0747.1.SP8	8565243	0.8379892289796493	VEGFA	149	160	-	CACACGCACACA
MA0738.2	MA0738.2.HIC2	34455576	0.8378558343691621	VEGFA	180	185	-	CTCCCC
MA0672.2	MA0672.2.NKX2-3	42909794	0.8376211914730789	VEGFA	17	24	+	CCTCTTTA
MA0684.1	MA0684.1.RUNX3	65885444	0.8375616462371327	VEGFA	133	142	-	CACCCACACA
MA0695.2	MA0695.2.ZBTB7C	6610965	0.8371876133688827	VEGFA	159	166	-	CAACCCCA
MA0806.1	MA0806.1.TBX4	5520846	0.8360365329032473	VEGFA	192	199	+	AGGGGTCA
MA0711.2	MA0711.2.OTX1	31613207	0.8355982759409024	VEGFA	6	11	+	AAAGCC
MA0723.2	MA0723.2.VAX2	2974522	0.8352183030825053	VEGFA	18	25	-	CTAAAGAG
MA0672.2	MA0672.2.NKX2-3	41420507	0.8348885835787851	VEGFA	144	151	-	ACACTCAC
MA0738.1	MA0738.1.HIC2	47244883	0.8338043598199644	VEGFA	57	65	-	GCGCCCCCT
MA0746.1	MA0746.1.SP3	7373422	0.8336770039855557	VEGFA	136	146	-	CACTCACCCAC
MA0672.1	MA0672.1.NKX2-3	4463931	0.8327840759075462	VEGFA	16	25	+	CCCTCTTTAG
MA0807.1	MA0807.1.TBX5	6382635	0.8327474330304803	VEGFA	35	42	+	GGGTGTGC
MA0670.2	MA0670.2.NFIA	16474775	0.8320835109228871	VEGFA	2	7	+	TTCCAA
MA0747.2	MA0747.2.SP8	78163166	0.8316125501564525	VEGFA	151	161	-	CCACACGCACA
MA0747.2	MA0747.2.SP8	78162456	0.8316111611457229	VEGFA	5	15	+	CAAAGCCCATT
MA0765.2	MA0765.2.ETV5	73864646	0.8313412462567102	VEGFA	44	54	-	TGACTGCCGTC
MA0695.2	MA0695.2.ZBTB7C	63622937	0.8312111883388732	VEGFA	135	142	-	CACCCACA
MA0753.1	MA0753.1.ZNF740	7569233	0.8310460008844455	VEGFA	156	165	-	AACCCCACAC
MA0675.2	MA0675.2.NKX6-2	38428938	0.830424627572285	VEGFA	19	24	+	TCTTTA
MA0742.2	MA0742.2.KLF12	622579	0.8303929930579582	VEGFA	29	37	+	GAGCCGGGG
MA0684.1	MA0684.1.RUNX3	61604023	0.8300988732175067	VEGFA	70	79	+	CCACCACAGG
MA0803.1	MA0803.1.TBX15	55511146	0.8299993769785249	VEGFA	192	199	+	AGGGGTCA
MA0738.1	MA0738.1.HIC2	45495973	0.8299106899777967	VEGFA	177	185	-	CTCCCCGCT
MA0747.1	MA0747.1.SP8	8111925	0.8295646433408889	VEGFA	165	176	-	CCAACGCCCTCA
MA0801.1	MA0801.1.MGA	47981744	0.8294493695990619	VEGFA	35	42	+	GGGTGTGC
MA0684.1	MA0684.1.RUNX3	6096751	0.8289893966407099	VEGFA	157	166	-	CAACCCCACA
MA0688.2	MA0688.2.TBX2	61604834	0.8286911506429487	VEGFA	35	43	+	GGGTGTGCA
MA0671.2	MA0671.2.NFIX	3143884	0.8279809589439809	VEGFA	68	73	+	GGCCAC
MA0719.1	MA0719.1.RHOXF1	12291535	0.8279763590086546	VEGFA	193	200	-	GTGACCCC
MA0738.1	MA0738.1.HIC2	4432947	0.8273136609312229	VEGFA	13	21	+	ATTCCCTCT
MA0741.1	MA0741.1.KLF16	71077147	0.8271332311407106	VEGFA	166	176	-	CCAACGCCCTC
MA0711.2	MA0711.2.OTX1	2735132	0.8265879097147792	VEGFA	22	27	+	TTAGCC
MA0723.3	MA0723.3.VAX2	22412314	0.826535106610763	VEGFA	19	24	-	TAAAGA
MA0801.1	MA0801.1.MGA	4591246	0.8256851882019649	VEGFA	122	129	+	ACGTGTGT
MA0767.2	MA0767.2.GCM2	59416265	0.8253771256188536	VEGFA	152	159	+	GTGCGTGT
MA0711.1	MA0711.1.OTX1	33858871	0.8253440460777196	VEGFA	5	12	+	CAAAGCCC
MA0671.1	MA0671.1.NFIX	33851953	0.8252019897577308	VEGFA	44	52	+	GACGGCAGT
MA0741.1	MA0741.1.KLF16	69370074	0.8243426531930601	VEGFA	150	160	-	CACACGCACAC
MA0801.1	MA0801.1.MGA	44057565	0.8223109911251129	VEGFA	154	161	+	GCGTGTGG
MA0695.2	MA0695.2.ZBTB7C	59892673	0.8222460752019833	VEGFA	57	64	-	CGCCCCCT
MA0719.1	MA0719.1.RHOXF1	0.9271285	0.8221549162630489	VEGFA	79	86	+	GGAAGCTG
MA0805.1	MA0805.1.TBX1	4911332	0.8220128059683591	VEGFA	192	199	+	AGGGGTCA
MA0769.3	MA0769.3.TCF7	5159983	0.8217717105415207	VEGFA	3	9	-	CTTTGGA
MA0750.1	MA0750.1.ZBTB7A	8892916	0.8211028345655835	VEGFA	68	79	+	GGCCACCACAGG
MA0767.1	MA0767.1.GCM2	6341703	0.8208272747931156	VEGFA	151	160	+	TGTGCGTGTG
MA0738.2	MA0738.2.HIC2	27520545	0.8202636037415809	VEGFA	195	200	-	GTGACC
MA0673.2	MA0673.2.NKX2-8	2512539	0.8198056095710998	VEGFA	140	147	-	TCACTCAC
MA0674.2	MA0674.2.NKX6-1	35828536	0.8197396283075844	VEGFA	89	95	-	CCATTCA
MA0747.2	MA0747.2.SP8	7207568	0.819711450292021	VEGFA	143	153	-	ACACACTCACT
MA0684.2	MA0684.2.RUNX3	67891917	0.8195147261998641	VEGFA	69	80	+	GCCACCACAGGG
MA0741.1	MA0741.1.KLF16	663257	0.8193659631133856	VEGFA	152	162	-	CCCACACGCAC
MA0708.3	MA0708.3.MSX2	21140041	0.819195343891062	VEGFA	141	146	-	CACTCA
MA0708.3	MA0708.3.MSX2	21140041	0.819195343891062	VEGFA	145	150	-	CACTCA
MA0746.1	MA0746.1.SP3	66221094	0.818881008283981	VEGFA	10	20	+	CCCATTCCCTC
MA0723.1	MA0723.1.VAX2	4718417	0.8188077086579387	VEGFA	18	25	-	CTAAAGAG
MA0746.1	MA0746.1.SP3	65874896	0.8181992222433877	VEGFA	33	43	-	TGCACACCCCG
MA0684.3	MA0684.3.RUNX3	6076492	0.8175473855770056	VEGFA	158	165	-	AACCCCAC
MA0722.1	MA0722.1.VAX1	47747803	0.8156508793597389	VEGFA	18	25	-	CTAAAGAG
MA0689.1	MA0689.1.TBX20	73403196	0.815553675289869	VEGFA	34	44	+	GGGGTGTGCAG
MA0748.3	MA0748.3.YY2	5256793	0.8154978085393791	VEGFA	67	73	-	GTGGCCG
MA0695.1	MA0695.1.ZBTB7C	75469403	0.8150011245467391	VEGFA	69	80	+	GCCACCACAGGG
MA0694.2	MA0694.2.ZBTB7B	58946285	0.8146163350359358	VEGFA	67	76	+	CGGCCACCAC
MA0673.1	MA0673.1.NKX2-8	23891168	0.8137417096292396	VEGFA	139	147	-	TCACTCACC
MA0747.1	MA0747.1.SP8	72463512	0.8134785689739082	VEGFA	4	15	+	CCAAAGCCCATT
MA0747.1	MA0747.1.SP8	7244816	0.8134500343672108	VEGFA	151	162	-	CCCACACGCACA
MA0803.1	MA0803.1.TBX15	4595425	0.8133052924624132	VEGFA	35	42	+	GGGTGTGC
MA0747.2	MA0747.2.SP8	6875687	0.8132231387964024	VEGFA	135	145	-	ACTCACCCACA
MA0710.1	MA0710.1.NOTO	25448086	0.8127319077342351	VEGFA	17	26	+	CCTCTTTAGC
MA0802.2	MA0802.2.TBR1	47172885	0.812350136559263	VEGFA	35	43	+	GGGTGTGCA
MA0806.1	MA0806.1.TBX4	43062086	0.8115457753337563	VEGFA	154	161	+	GCGTGTGG
MA0738.2	MA0738.2.HIC2	23963447	0.8112402434863891	VEGFA	68	73	-	GTGGCC
MA0800.2	MA0800.2.EOMES	53300138	0.8112387294304308	VEGFA	35	43	+	GGGTGTGCA
MA0732.2	MA0732.2.EGR3	62704177	0.811159064301096	VEGFA	153	163	-	CCCCACACGCA
MA0742.2	MA0742.2.KLF12	5018025	0.8102403258095449	VEGFA	167	175	+	AGGGCGTTG
MA0751.2	MA0751.2.ZIC4	69159966	0.8099641924210349	VEGFA	51	64	-	CGCCCCCTAGTGAC
MA0694.1	MA0694.1.ZBTB7B	66258755	0.8097238114953015	VEGFA	66	77	+	TCGGCCACCACA
MA0782.3	MA0782.3.PKNOX1	7878824	0.8092766300028132	VEGFA	141	150	+	TGAGTGAGTG
MA0671.1	MA0671.1.NFIX	27068617	0.8092322881924506	VEGFA	66	74	+	TCGGCCACC
MA0738.2	MA0738.2.HIC2	2308149	0.809002969304366	VEGFA	78	83	-	CTTCCC
MA0746.1	MA0746.1.SP3	61180015	0.8089533459829628	VEGFA	144	154	-	CACACACTCAC
MA0751.1	MA0751.1.ZIC4	6946492	0.8088989319871039	VEGFA	50	64	-	CGCCCCCTAGTGACT
MA0688.2	MA0688.2.TBX2	5177288	0.808586239281984	VEGFA	122	130	+	ACGTGTGTG
MA0751.2	MA0751.2.ZIC4	68122115	0.8085153820865373	VEGFA	71	84	-	GCTTCCCTGTGGTG
MA0672.1	MA0672.1.NKX2-3	29751534	0.807229442031596	VEGFA	109	118	-	CACTCTCGAA
MA0672.2	MA0672.2.NKX2-3	26177716	0.8069204433590949	VEGFA	110	117	-	ACTCTCGA
MA0712.1	MA0712.1.OTX2	28071787	0.8055954377443204	VEGFA	5	12	+	CAAAGCCC
MA0710.2	MA0710.2.NOTO	14399931	0.8052657909915084	VEGFA	18	24	+	CTCTTTA
MA0673.1	MA0673.1.NKX2-8	19203316	0.8052650152842231	VEGFA	173	181	-	CCGCTCCAA
MA0736.1	MA0736.1.GLIS2	66780634	0.8047880083110523	VEGFA	152	165	-	AACCCCACACGCAC
MA0805.1	MA0805.1.TBX1	39155858	0.8045339910736986	VEGFA	35	42	+	GGGTGTGC
MA0807.1	MA0807.1.TBX5	52483306	0.8034360831328697	VEGFA	146	153	+	GAGTGTGT
MA0674.1	MA0674.1.NKX6-1	30575862	0.803321251195001	VEGFA	89	96	-	TCCATTCA
MA0695.1	MA0695.1.ZBTB7C	69658036	0.803059796074928	VEGFA	66	77	+	TCGGCCACCACA
MA0806.1	MA0806.1.TBX4	38850722	0.8030543934688228	VEGFA	146	153	+	GAGTGTGT
MA0807.1	MA0807.1.TBX5	5225372	0.802842810249309	VEGFA	154	161	+	GCGTGTGG
MA0707.1	MA0707.1.MNX1	4083088	0.8027209803093523	VEGFA	50	59	+	AGTCACTAGG
MA0672.2	MA0672.2.NKX2-3	23608265	0.8022059016249328	VEGFA	164	171	-	GCCCTCAA
MA0746.1	MA0746.1.SP3	5774337	0.8021853778574274	VEGFA	4	14	+	CCAAAGCCCAT
MA0747.1	MA0747.1.SP8	66326303	0.8020730031031628	VEGFA	143	154	-	CACACACTCACT
MA0732.1	MA0732.1.EGR3	64465017	0.8019084987420003	VEGFA	151	165	-	AACCCCACACGCACA
MA0684.2	MA0684.2.RUNX3	5996764	0.8018685289289205	VEGFA	156	167	-	TCAACCCCACAC
MA0746.3	MA0746.3.SP3	39026754	0.801813778325412	VEGFA	150	160	-	CACACGCACAC
MA0733.1	MA0733.1.EGR4	8504978	0.8016255346262112	VEGFA	150	165	-	AACCCCACACGCACAC
MA0793.2	MA0793.2.POU6F2	4967491	0.8014257642863158	VEGFA	16	24	+	CCCTCTTTA
MA0692.2	MA0692.2.TFEB	32824602	0.8013347842596464	VEGFA	121	128	-	CACACGTC
MA0741.1	MA0741.1.KLF16	55084953	0.8009905406183961	VEGFA	136	146	-	CACTCACCCAC
MA0712.1	MA0712.1.OTX2	25801625	0.8009762544480671	VEGFA	21	28	+	TTTAGCCA
MA0738.1	MA0738.1.HIC2	32447727	0.8008608457744608	VEGFA	165	173	-	ACGCCCTCA
MA0747.2	MA0747.2.SP8	62387505	0.8007709559166715	VEGFA	11	21	+	CCATTCCCTCT
MA0767.2	MA0767.2.GCM2	48007665	0.8003668169	VEGFA	156	163	+	GTGTGGGG
MA1102.2	MA1102.2.CTCFL	14780472	0.9512023140055552	VEGFA	54	65	+	ACTAGGGGGCGC
MA1102.1	MA1102.1.CTCFL	17175747	0.9478900032315022	VEGFA	53	66	+	CACTAGGGGGCGCT
MA1102.3	MA1102.3.CTCFL	11964831	0.9435537246552566	VEGFA	56	63	+	TAGGGGGC
MA0914.2	MA0914.2.ISL2	70968113	0.9138642805889513	VEGFA	141	146	-	CACTCA
MA0914.2	MA0914.2.ISL2	70968113	0.9138642805889513	VEGFA	145	150	-	CACTCA
MA1108.3	MA1108.3.MXI1	63661046	0.8953952510760301	VEGFA	123	128	-	CACACG
MA1108.3	MA1108.3.MXI1	63661046	0.8953952510760301	VEGFA	155	160	-	CACACG
MA1099.3	MA1099.3.HES1	6783489	0.8937358629591933	VEGFA	121	128	+	GACGTGTG
MA1102.3	MA1102.3.CTCFL	9504513	0.8937176629748225	VEGFA	191	198	+	CAGGGGTC
MA0893.2	MA0893.2.GSX2	59529166	0.8920246527878121	VEGFA	51	58	+	GTCACTAG
MA1106.2	MA1106.2.HIF1A	71549625	0.8912720349688674	VEGFA	120	125	-	ACGTCC
MA1108.2	MA1108.2.MXI1	6782237	0.8907662130713471	VEGFA	121	130	-	CACACACGTC
MA0893.3	MA0893.3.GSX2	51703424	0.8875162213024976	VEGFA	51	57	+	GTCACTA
MA1106.2	MA1106.2.HIF1A	69777055	0.8865996493927994	VEGFA	122	127	+	ACGTGT
MA1099.3	MA1099.3.HES1	6320316	0.8857935434114351	VEGFA	153	160	+	TGCGTGTG
MA1121.2	MA1121.2.TEAD2	8522626	0.8849871784270184	VEGFA	11	17	+	CCATTCC
MA1102.2	MA1102.2.CTCFL	10903736	0.8836167048855417	VEGFA	189	200	+	GCCAGGGGTCAC
MA0820.2	MA0820.2.FIGLA	60417624	0.8816822735087374	VEGFA	191	196	-	CCCCTG
MA1107.3	MA1107.3.KLF9	11948281	0.8793149494928079	VEGFA	152	162	-	CCCACACGCAC
MA1099.2	MA1099.2.HES1	682003	0.8786841355220617	VEGFA	121	130	+	GACGTGTGTG
MA1099.2	MA1099.2.HES1	6749099	0.8775581446744828	VEGFA	153	162	+	TGCGTGTGGG
MA1108.2	MA1108.2.MXI1	60243635	0.8766047124968367	VEGFA	153	162	-	CCCACACGCA
MA1106.1	MA1106.1.HIF1A	7794091	0.8756393297786067	VEGFA	120	129	+	GGACGTGTGT
MA0810.2	MA0810.2.TFAP2A	7203819	0.8750541524713275	VEGFA	162	172	-	CGCCCTCAACC
MA0877.2	MA0877.2.BARHL1	5194481	0.868674610867726	VEGFA	88	95	+	GTGAATGG
MA1117.2	MA1117.2.RELB	79514194	0.8680575447463182	VEGFA	87	93	-	ATTCACC
MA1109.2	MA1109.2.NEUROD1	7901605	0.8651169520139053	VEGFA	41	48	+	GCAGACGG
MA1107.1	MA1107.1.KLF9	11032221	0.8639221697245313	VEGFA	151	163	-	CCCCACACGCACA
MA1106.1	MA1106.1.HIF1A	72333126	0.8624353072913941	VEGFA	118	127	-	ACACGTCCTC
MA1122.2	MA1122.2.TFDP1	8015476	0.8623146633904436	VEGFA	177	184	+	AGCGGGGA
MA0842.1	MA0842.1.NRL	73487525	0.8596177080452653	VEGFA	36	46	+	GGTGTGCAGAC
MA1117.2	MA1117.2.RELB	76293173	0.8593330998010674	VEGFA	13	19	+	ATTCCCT
MA1111.2	MA1111.2.NR2F2	70944977	0.8588647884924411	VEGFA	186	192	+	AAGGCCA
MA1122.1	MA1122.1.TFDP1	8609889	0.8560539592834148	VEGFA	176	186	+	GAGCGGGGAGA
MA0914.2	MA0914.2.ISL2	50575156	0.8540163451948524	VEGFA	113	118	-	CACTCT
MA0892.2	MA0892.2.GSX1	45339565	0.853865706049602	VEGFA	52	57	+	TCACTA
MA1102.1	MA1102.1.CTCFL	11159907	0.8521920245369607	VEGFA	188	201	+	GGCCAGGGGTCACT
MA0847.1	MA0847.1.FOXD2	46633177	0.8519144289046937	VEGFA	149	155	-	GCACACA
MA1107.1	MA1107.1.KLF9	10258212	0.8507090425187187	VEGFA	143	155	-	GCACACACTCACT
MA0820.2	MA0820.2.FIGLA	47212787	0.8502543653772459	VEGFA	81	86	-	CAGCTT
MA0835.3	MA0835.3.BATF3	63038797	0.8494097737357109	VEGFA	141	147	-	TCACTCA
MA1107.2	MA1107.2.KLF9	12085361	0.8491847602075927	VEGFA	149	164	-	ACCCCACACGCACACA
MA0819.3	MA0819.3.CLOCK	53259974	0.8483121863692403	VEGFA	121	127	-	ACACGTC
MA0809.1	MA0809.1.TEAD4	5999325	0.8480922024466584	VEGFA	10	19	+	CCCATTCCCT
MA0819.3	MA0819.3.CLOCK	5277098	0.8472938814377838	VEGFA	123	129	-	ACACACG
MA1109.1	MA1109.1.NEUROD1	8406177	0.8466206313574267	VEGFA	39	51	+	GTGCAGACGGCAG
MA0810.1	MA0810.1.TFAP2A	6027874	0.8465171580995382	VEGFA	161	172	-	CGCCCTCAACCC
MA1112.3	MA1112.3.NR4A1	67927084	0.8439872425698257	VEGFA	185	192	+	GAAGGCCA
MA1107.3	MA1107.3.KLF9	9823834	0.8429427540167937	VEGFA	150	160	-	CACACGCACAC
MA1116.2	MA1116.2.RBPJ	4766258	0.841624228070885	VEGFA	1	6	-	TGGAAA
MA0903.2	MA0903.2.HOXB3	35578992	0.8413239161846856	VEGFA	19	24	+	TCTTTA
MA0819.3	MA0819.3.CLOCK	49421325	0.8403183600926705	VEGFA	122	128	+	ACGTGTG
MA1107.3	MA1107.3.KLF9	9562246	0.8384641607774371	VEGFA	144	154	-	CACACACTCAC
MA1107.3	MA1107.3.KLF9	9526432	0.837850992143263	VEGFA	136	146	-	CACTCACCCAC
MA0892.1	MA0892.1.GSX1	5306734	0.8376790266226779	VEGFA	17	26	+	CCTCTTTAGC
MA0811.2	MA0811.2.TFAP2B	5674235	0.8372306957892787	VEGFA	187	197	-	ACCCCTGGCCT
MA0863.1	MA0863.1.MTF1	13441757	0.8371179113421455	VEGFA	38	51	+	TGTGCAGACGGCAG
MA0903.1	MA0903.1.HOXB3	44222717	0.8367972626964745	VEGFA	17	26	+	CCTCTTTAGC
MA0844.2	MA0844.2.XBP1	7031728	0.8360999831418997	VEGFA	118	128	-	CACACGTCCTC
MA0892.2	MA0892.2.GSX1	3959481	0.8359947472246126	VEGFA	19	24	+	TCTTTA
MA1107.2	MA1107.2.KLF9	1116962	0.8349160948391366	VEGFA	141	156	-	CGCACACACTCACTCA
MA1112.2	MA1112.2.NR4A1	7017115	0.8342611241884924	VEGFA	183	194	+	GAGAAGGCCAGG
MA0895.2	MA0895.2.HMBOX1	4878742	0.834177942372127	VEGFA	51	57	-	TAGTGAC
MA0856.1	MA0856.1.RXRG	52992597	0.8337702038939728	VEGFA	186	199	+	AAGGCCAGGGGTCA
MA0825.2	MA0825.2.MNT	4793484	0.8333333354897965	VEGFA	121	126	+	GACGTG
MA0825.2	MA0825.2.MNT	4793484	0.8333333354897965	VEGFA	121	126	-	CACGTC
MA1102.3	MA1102.3.CTCFL	65062046	0.8329841166826631	VEGFA	42	49	+	CAGACGGC
MA1107.1	MA1107.1.KLF9	9118947	0.8312606136130697	VEGFA	149	161	-	CCACACGCACACA
MA0903.1	MA0903.1.HOXB3	41822457	0.8312075183085312	VEGFA	50	59	+	AGTCACTAGG
MA0819.2	MA0819.2.CLOCK	5422549	0.8311084174680892	VEGFA	120	129	-	ACACACGTCC
MA0893.2	MA0893.2.GSX2	28395343	0.830649624521113	VEGFA	18	25	+	CTCTTTAG
MA1116.2	MA1116.2.RBPJ	4285348	0.8306077889477265	VEGFA	14	19	-	AGGGAA
MA1116.2	MA1116.2.RBPJ	4285348	0.8306077889477265	VEGFA	77	82	+	AGGGAA
MA0847.1	MA0847.1.FOXD2	36178021	0.8297411243542737	VEGFA	125	131	-	ACACACA
MA0912.2	MA0912.2.HOXD3	35691235	0.8296453023112489	VEGFA	51	58	-	CTAGTGAC
MA1116.2	MA1116.2.RBPJ	42077255	0.8288296539397273	VEGFA	2	7	-	TTGGAA
MA0819.2	MA0819.2.CLOCK	5285226	0.8284923311451886	VEGFA	120	129	+	GGACGTGTGT
MA0850.1	MA0850.1.FOXP3	4451416	0.827682265945057	VEGFA	129	135	-	ACAGACA
MA1122.2	MA1122.2.TFDP1	6513658	0.8272054854098995	VEGFA	14	21	-	AGAGGGAA
MA0810.2	MA0810.2.TFAP2A	4218375	0.8271288360080439	VEGFA	188	198	-	GACCCCTGGCC
MA1107.1	MA1107.1.KLF9	8849653	0.8266634911206056	VEGFA	121	133	-	AGACACACACGTC
MA0865.2	MA0865.2.E2F8	8216615	0.8264150612992787	VEGFA	173	184	-	TCCCCGCTCCAA
MA0808.1	MA0808.1.TEAD3	21946256	0.826370118092248	VEGFA	11	18	+	CCATTCCC
MA0903.2	MA0903.2.HOXB3	29615448	0.8260105578779479	VEGFA	52	57	+	TCACTA
MA1107.2	MA1107.2.KLF9	10533514	0.8250045834167112	VEGFA	147	162	-	CCCACACGCACACACT
MA1107.2	MA1107.2.KLF9	10490386	0.8243325820358275	VEGFA	133	148	-	CTCACTCACCCACACA
MA0819.2	MA0819.2.CLOCK	5062132	0.8242422525680136	VEGFA	122	131	-	ACACACACGT
MA0902.2	MA0902.2.HOXB2	23874307	0.8239535847014561	VEGFA	51	58	+	GTCACTAG
MA1112.1	MA1112.1.NR4A1	5436204	0.8238158439734767	VEGFA	184	193	+	AGAAGGCCAG
MA0809.3	MA0809.3.TEAD4	60490847	0.8237020330060386	VEGFA	11	18	+	CCATTCCC
MA0893.3	MA0893.3.GSX2	20482585	0.8234157793134744	VEGFA	18	24	+	CTCTTTA
MA0893.1	MA0893.1.GSX2	52202544	0.8233110311004339	VEGFA	17	26	+	CCTCTTTAGC
MA0893.2	MA0893.2.GSX2	24536057	0.8230416991064579	VEGFA	169	176	+	GGCGTTGG
MA0910.3	MA0910.3.HOXD8	27146566	0.8226955419802461	VEGFA	51	57	+	GTCACTA
MA0825.1	MA0825.1.MNT	55716105	0.8224192438871715	VEGFA	119	128	-	CACACGTCCT
MA1099.2	MA1099.2.HES1	32706764	0.8223404289955968	VEGFA	61	70	+	GGCGCTCGGC
MA0900.2	MA0900.2.HOXA2	15288895	0.8219343479147604	VEGFA	51	58	+	GTCACTAG
MA0865.3	MA0865.3.E2F8	6337153	0.8207533392496699	VEGFA	176	184	-	TCCCCGCTC
MA0893.3	MA0893.3.GSX2	19031177	0.820435848198903	VEGFA	52	58	-	CTAGTGA
MA1132.2	MA1132.2.JUN::JUNB	5929806	0.820191590606749	VEGFA	141	148	-	CTCACTCA
MA0830.1	MA0830.1.TCF4	21397696	0.820155259135446	VEGFA	189	198	-	GACCCCTGGC
MA0914.1	MA0914.1.ISL2	5091857	0.8199646013199591	VEGFA	144	151	-	ACACTCAC
MA0879.3	MA0879.3.DLX1	24054744	0.8196507730910697	VEGFA	141	146	-	CACTCA
MA0879.3	MA0879.3.DLX1	24054744	0.8196507730910697	VEGFA	145	150	-	CACTCA
MA1108.3	MA1108.3.MXI1	24924996	0.8190796398902104	VEGFA	74	79	+	CACAGG
MA1099.3	MA1099.3.HES1	24231155	0.8189658473573063	VEGFA	151	158	+	TGTGCGTG
MA0900.1	MA0900.1.HOXA2	39118168	0.8188731991903183	VEGFA	17	26	+	CCTCTTTAGC
MA0900.1	MA0900.1.HOXA2	38960934	0.8185177146144105	VEGFA	9	18	+	GCCCATTCCC
MA0900.2	MA0900.2.HOXA2	13076389	0.818381052409291	VEGFA	18	25	+	CTCTTTAG
MA1108.2	MA1108.2.MXI1	28783572	0.8178189539156889	VEGFA	72	81	+	ACCACAGGGA
MA0876.1	MA0876.1.BSX	2664223	0.8173507740249144	VEGFA	18	25	+	CTCTTTAG
MA0820.1	MA0820.1.FIGLA	50790634	0.8173458374973349	VEGFA	189	198	-	GACCCCTGGC
MA0814.1	MA0814.1.TFAP2C	4324411	0.8172266001113726	VEGFA	24	34	+	AGCCAGAGCCG
MA1111.2	MA1111.2.NR2F2	53192377	0.8170482085918049	VEGFA	193	199	+	GGGGTCA
MA0810.2	MA0810.2.TFAP2A	35471134	0.8163530726752558	VEGFA	62	72	-	TGGCCGAGCGC
MA1102.2	MA1102.2.CTCFL	70355954	0.8161809377115091	VEGFA	40	51	+	TGCAGACGGCAG
MA0893.3	MA0893.3.GSX2	16715736	0.8156819484497161	VEGFA	169	175	+	GGCGTTG
MA0821.2	MA0821.2.HES5	55897846	0.8154951715845812	VEGFA	121	130	+	GACGTGTGTG
MA1108.1	MA1108.1.MXI1	65148654	0.8150717742403333	VEGFA	118	130	-	CACACACGTCCTC
MA0821.2	MA0821.2.HES5	55480375	0.8146934344175049	VEGFA	121	130	-	CACACACGTC
MA0902.2	MA0902.2.HOXB2	18707551	0.814235189733274	VEGFA	18	25	+	CTCTTTAG
MA1107.1	MA1107.1.KLF9	8112814	0.8140848848502291	VEGFA	135	147	-	TCACTCACCCACA
MA0820.2	MA0820.2.FIGLA	31937578	0.8138989094793875	VEGFA	121	126	-	CACGTC
MA0819.1	MA0819.1.CLOCK	60150256	0.8138810117716268	VEGFA	119	128	-	CACACGTCCT
MA0810.1	MA0810.1.TFAP2A	391552	0.8137322085916603	VEGFA	153	164	-	ACCCCACACGCA
MA1107.1	MA1107.1.KLF9	8082869	0.8135736864570874	VEGFA	32	44	-	CTGCACACCCCGG
MA0888.2	MA0888.2.EVX2	23801584	0.8132935525724014	VEGFA	52	57	+	TCACTA
MA0904.2	MA0904.2.HOXB5	25869892	0.8129713353852016	VEGFA	51	58	+	GTCACTAG
MA0904.2	MA0904.2.HOXB5	25333078	0.8118982677904494	VEGFA	51	58	-	CTAGTGAC
MA0900.3	MA0900.3.HOXA2	0.22035445	0.8115074499014948	VEGFA	19	24	+	TCTTTA
MA0900.3	MA0900.3.HOXA2	0.22035445	0.8115074499014948	VEGFA	52	57	+	TCACTA
MA0831.2	MA0831.2.TFE3	46607018	0.8114948702265719	VEGFA	51	58	-	CTAGTGAC
MA0914.2	MA0914.2.ISL2	35996945	0.811233150002153	VEGFA	18	23	+	CTCTTT
MA0819.3	MA0819.3.CLOCK	35153565	0.810606345411526	VEGFA	155	161	-	CCACACG
MA0895.1	MA0895.1.HMBOX1	4890779	0.810547348719023	VEGFA	50	59	-	CCTAGTGACT
MA0904.2	MA0904.2.HOXB5	24453132	0.8101392940318075	VEGFA	18	25	-	CTAAAGAG
MA0876.2	MA0876.2.BSX	17121032	0.8096760239989045	VEGFA	19	24	+	TCTTTA
MA0810.1	MA0810.1.TFAP2A	3651636	0.8096365761050323	VEGFA	187	198	-	GACCCCTGGCCT
MA0811.2	MA0811.2.TFAP2B	4012612	0.8095593908038992	VEGFA	62	72	+	GCGCTCGGCCA
MA1099.2	MA1099.2.HES1	24550712	0.8093932222431085	VEGFA	151	160	+	TGTGCGTGTG
MA0904.2	MA0904.2.HOXB5	24045076	0.8093236080544877	VEGFA	18	25	+	CTCTTTAG
MA0902.3	MA0902.3.HOXB2	0.8641692	0.809162712012221	VEGFA	19	24	+	TCTTTA
MA0902.3	MA0902.3.HOXB2	0.8641692	0.809162712012221	VEGFA	52	57	+	TCACTA
MA0879.2	MA0879.2.DLX1	22764337	0.8090506634606192	VEGFA	144	151	-	ACACTCAC
MA0855.1	MA0855.1.RXRB	58060713	0.8089021993189436	VEGFA	186	199	+	AAGGCCAGGGGTCA
MA0823.1	MA0823.1.HEY1	52275977	0.8088480411340652	VEGFA	119	128	-	CACACGTCCT
MA1100.3	MA1100.3.ASCL1	38669426	0.8087208712653007	VEGFA	80	87	-	CCAGCTTC
MA1099.3	MA1099.3.HES1	17961851	0.808215486185172	VEGFA	61	68	+	GGCGCTCG
MA1100.1	MA1100.1.ASCL1	63141775	0.807721455648563	VEGFA	77	89	+	AGGGAAGCTGGGT
MA1111.1	MA1111.1.NR2F2	6195584	0.8075104958883699	VEGFA	184	194	+	AGAAGGCCAGG
MA0810.2	MA0810.2.TFAP2A	2988352	0.8073832783729168	VEGFA	154	164	-	ACCCCACACGC
MA1100.2	MA1100.2.ASCL1	4290779	0.8073149128177246	VEGFA	189	198	-	GACCCCTGGC
MA1099.3	MA1099.3.HES1	17168956	0.8068558593125158	VEGFA	94	101	+	GGAGCGAG
MA0914.1	MA0914.1.ISL2	457634	0.8065524294074575	VEGFA	140	147	-	TCACTCAC
MA1116.1	MA1116.1.RBPJ	39644587	0.8063800989126535	VEGFA	75	84	+	ACAGGGAAGC
MA0850.1	MA0850.1.FOXP3	35936499	0.806101116243425	VEGFA	149	155	-	GCACACA
MA0819.1	MA0819.1.CLOCK	5601003	0.8058954834205211	VEGFA	119	128	+	AGGACGTGTG
MA0912.2	MA0912.2.HOXD3	20825555	0.8056845139517321	VEGFA	18	25	-	CTAAAGAG
MA0892.1	MA0892.1.GSX1	4128516	0.8056818882891141	VEGFA	50	59	+	AGTCACTAGG
MA0850.1	MA0850.1.FOXP3	35643518	0.8053639853006296	VEGFA	19	25	-	CTAAAGA
MA0810.2	MA0810.2.TFAP2A	2847461	0.8051215543930719	VEGFA	23	33	+	TAGCCAGAGCC
MA0847.1	MA0847.1.FOXD2	2455058	0.8050816363688518	VEGFA	129	135	-	ACAGACA
MA1107.1	MA1107.1.KLF9	7575106	0.8049056583531248	VEGFA	145	157	-	ACGCACACACTCA
MA0893.3	MA0893.3.GSX2	11165537	0.8042866667070718	VEGFA	10	16	+	CCCATTC
MA1099.3	MA1099.3.HES1	15669459	0.8042845799145627	VEGFA	119	126	+	AGGACGTG
MA0914.1	MA0914.1.ISL2	4489066	0.804281824478824	VEGFA	17	24	+	CCTCTTTA
MA0902.1	MA0902.1.HOXB2	35905728	0.8042460886343235	VEGFA	17	26	+	CCTCTTTAGC
MA0844.1	MA0844.1.XBP1	60675063	0.8040124906783147	VEGFA	118	131	-	ACACACACGTCCTC
MA1124.1	MA1124.1.ZNF24	926182	0.8038745094634467	VEGFA	138	150	-	CACTCACTCACCC
MA0914.2	MA0914.2.ISL2	33432093	0.8037059869221828	VEGFA	89	94	-	CATTCA
MA0888.1	MA0888.1.EVX2	3202437	0.8036901539819385	VEGFA	50	59	+	AGTCACTAGG
MA0819.2	MA0819.2.CLOCK	39821076	0.8036671220266643	VEGFA	118	127	+	GAGGACGTGT
MA0811.2	MA0811.2.TFAP2B	3645794	0.803450705864462	VEGFA	153	163	-	CCCCACACGCA
MA0871.3	MA0871.3.TFEC	26441789	0.8034092637357151	VEGFA	51	58	-	CTAGTGAC
MA0814.1	MA0814.1.TFAP2C	34088626	0.802543027849892	VEGFA	24	34	-	CGGCTCTGGCT
MA1111.1	MA1111.1.NR2F2	59502473	0.8022064208346924	VEGFA	191	201	+	CAGGGGTCACT
MA1100.2	MA1100.2.ASCL1	4035231	0.8021382135027545	VEGFA	79	88	-	CCCAGCTTCC
MA1107.1	MA1107.1.KLF9	7398625	0.8018929415555313	VEGFA	129	141	-	ACCCACACAGACA
MA0903.2	MA0903.2.HOXB3	20219405	0.801883134650337	VEGFA	11	16	+	CCATTC
MA0903.2	MA0903.2.HOXB3	20219405	0.801883134650337	VEGFA	90	95	-	CCATTC
MA1112.3	MA1112.3.NR4A1	46157327	0.80174223732391	VEGFA	6	13	+	AAAGCCCA
MA1121.1	MA1121.1.TEAD2	7526618	0.8013815794929766	VEGFA	9	21	+	GCCCATTCCCTCT
MA0879.2	MA0879.2.DLX1	19198116	0.8012148876649152	VEGFA	140	147	-	TCACTCAC
MA0810.2	MA0810.2.TFAP2A	25976083	0.801110670481896	VEGFA	189	199	-	TGACCCCTGGC
MA0871.2	MA0871.2.TFEC	33916957	0.8008339654968787	VEGFA	50	60	-	CCCTAGTGACT
MA1130.2	MA1130.2.FOSL2::JUN	47442765	0.8007750126041144	VEGFA	140	148	+	GTGAGTGAG
MA1107.2	MA1107.2.KLF9	89632845	0.8005379705508697	VEGFA	127	142	-	CACCCACACAGACACA
MA0821.2	MA0821.2.HES5	47922573	0.8001789605683266	VEGFA	119	128	-	CACACGTCCT
MA0847.1	MA0847.1.FOXD2	22237577	0.8001762160195953	VEGFA	19	25	-	CTAAAGA
MA1523.2	MA1523.2.MSANTD3	11682144	0.9999999989087446	VEGFA	140	146	-	CACTCAC
MA1523.2	MA1523.2.MSANTD3	11682144	0.9999999989087446	VEGFA	144	150	-	CACTCAC
MA1535.2	MA1535.2.NR2C1	10514188	0.9993282968093711	VEGFA	194	199	+	GGGTCA
MA1535.1	MA1535.1.NR2C1	116802845	0.9963475177157831	VEGFA	192	200	+	AGGGGTCAC
MA1536.2	MA1536.2.NR2C2	93469095	0.9946303938204593	VEGFA	194	199	+	GGGTCA
MA1536.1	MA1536.1.NR2C2	9838176	0.9928734241151298	VEGFA	193	200	+	GGGGTCAC
MA1578.2	MA1578.2.VEZF1	8948279	0.9401260504946852	VEGFA	58	63	-	GCCCCC
MA1517.2	MA1517.2.KLF6	11418797	0.9391864392208564	VEGFA	167	175	-	CAACGCCCT
MA1536.1	MA1536.1.NR2C2	63738103	0.9296066608302033	VEGFA	160	167	+	GGGGTTGA
MA1536.2	MA1536.2.NR2C2	5873294	0.9290333756697471	VEGFA	86	91	+	GGGTGA
MA1536.2	MA1536.2.NR2C2	5873294	0.9290333756697471	VEGFA	138	143	+	GGGTGA
MA1536.2	MA1536.2.NR2C2	57929926	0.9275169370731471	VEGFA	161	166	+	GGGTTG
MA1515.2	MA1515.2.KLF2	9808515	0.9239959701073328	VEGFA	168	175	-	CAACGCCC
MA1517.2	MA1517.2.KLF6	10310098	0.917921969701932	VEGFA	34	42	-	GCACACCCC
MA1523.1	MA1523.1.MSANTD3	10566775	0.9162375411301428	VEGFA	144	153	-	ACACACTCAC
MA1517.1	MA1517.1.KLF6	10774601	0.9153424310059363	VEGFA	167	177	-	TCCAACGCCCT
MA1515.2	MA1515.2.KLF2	93210535	0.9132887806770977	VEGFA	35	42	-	GCACACCC
MA1564.2	MA1564.2.SP9	11124246	0.9105042634834531	VEGFA	166	175	-	CAACGCCCTC
MA1536.1	MA1536.1.NR2C2	52978654	0.909957593295166	VEGFA	85	92	+	TGGGTGAA
MA1566.1	MA1566.1.TBX3	8760095	0.9085899411446751	VEGFA	34	43	+	GGGGTGTGCA
MA1536.1	MA1536.1.NR2C2	52228203	0.9085871082357658	VEGFA	166	173	+	GAGGGCGT
MA1512.2	MA1512.2.KLF11	10509781	0.9065046098550826	VEGFA	166	175	-	CAACGCCCTC
MA1536.2	MA1536.2.NR2C2	46263742	0.9054860929369305	VEGFA	167	172	+	AGGGCG
MA1536.1	MA1536.1.NR2C2	48424387	0.9016405225576053	VEGFA	137	144	+	TGGGTGAG
MA1536.1	MA1536.1.NR2C2	48325834	0.90146054412814	VEGFA	58	65	+	GGGGGCGC
MA1535.2	MA1535.2.NR2C1	5713468	0.9010632903312552	VEGFA	86	91	+	GGGTGA
MA1535.2	MA1535.2.NR2C1	5713468	0.9010632903312552	VEGFA	138	143	+	GGGTGA
MA1536.2	MA1536.2.NR2C2	4342033	0.9001164879974826	VEGFA	59	64	+	GGGGCG
MA1523.2	MA1523.2.MSANTD3	8133362	0.898664577558385	VEGFA	112	118	-	CACTCTC
MA1478.2	MA1478.2.DMRTA2	5913605	0.8969090427998403	VEGFA	127	132	-	GACACA
MA1566.1	MA1566.1.TBX3	8225619	0.8952285646913236	VEGFA	121	130	+	GACGTGTGTG
MA1512.1	MA1512.1.KLF11	10353892	0.8951682432961121	VEGFA	166	176	-	CCAACGCCCTC
MA1563.1	MA1563.1.SOX18	63025174	0.8937898687488662	VEGFA	101	108	-	GACGCTGC
MA1536.2	MA1536.2.NR2C2	39222102	0.8921884039467368	VEGFA	162	167	+	GGTTGA
MA1523.1	MA1523.1.MSANTD3	9414247	0.8877381650028039	VEGFA	140	149	-	ACTCACTCAC
MA1574.2	MA1574.2.THRB	11206826	0.8875958011651713	VEGFA	187	199	+	AGGCCAGGGGTCA
MA1536.1	MA1536.1.NR2C2	4047136	0.8871165820151841	VEGFA	161	168	+	GGGTTGAG
MA1540.1	MA1540.1.NR5A1	9309132	0.8868941763082318	VEGFA	183	193	+	GAGAAGGCCAG
MA1511.2	MA1511.2.KLF10	9397484	0.8862709579071072	VEGFA	175	183	+	GGAGCGGGG
MA1515.1	MA1515.1.KLF2	9051101	0.8855147651540904	VEGFA	167	177	-	TCCAACGCCCT
MA1515.2	MA1515.2.KLF2	8055531	0.8854912922153187	VEGFA	154	161	-	CCACACGC
MA1517.2	MA1517.2.KLF6	8579419	0.8847281392762497	VEGFA	153	161	-	CCACACGCA
MA1523.2	MA1523.2.MSANTD3	75872784	0.8830711736541729	VEGFA	88	94	-	CATTCAC
MA1574.1	MA1574.1.THRB	11322636	0.8816007720697183	VEGFA	186	200	+	AAGGCCAGGGGTCAC
MA1537.1	MA1537.1.NR2F1	11438146	0.8807866831980656	VEGFA	186	200	+	AAGGCCAGGGGTCAC
MA1537.2	MA1537.2.NR2F1	10764044	0.8796365155616335	VEGFA	187	199	+	AGGCCAGGGGTCA
MA1563.1	MA1563.1.SOX18	563092	0.8767828779799028	VEGFA	71	78	+	CACCACAG
MA1567.1	MA1567.1.TBX6	8064124	0.8764592243734292	VEGFA	34	43	+	GGGGTGTGCA
MA1515.1	MA1515.1.KLF2	8490541	0.8745009835752232	VEGFA	153	163	-	CCCCACACGCA
MA1523.2	MA1523.2.MSANTD3	7260994	0.8737541277566794	VEGFA	124	130	-	CACACAC
MA1523.2	MA1523.2.MSANTD3	7260994	0.8737541277566794	VEGFA	148	154	-	CACACAC
MA1564.1	MA1564.1.SP9	10128515	0.8729781363801707	VEGFA	165	176	-	CCAACGCCCTCA
MA1498.3	MA1498.3.HOXA7	4956131	0.8726240953304505	VEGFA	11	16	+	CCATTC
MA1498.3	MA1498.3.HOXA7	4956131	0.8726240953304505	VEGFA	90	95	-	CCATTC
MA1517.1	MA1517.1.KLF6	8249851	0.8699537958262921	VEGFA	153	163	-	CCCCACACGCA
MA1517.1	MA1517.1.KLF6	8223913	0.8694874953692325	VEGFA	34	44	-	CTGCACACCCC
MA1523.1	MA1523.1.MSANTD3	8661937	0.8691352800916189	VEGFA	88	97	-	CTCCATTCAC
MA1566.1	MA1566.1.TBX3	71147294	0.8674573700808089	VEGFA	153	162	+	TGCGTGTGGG
MA1522.2	MA1522.2.MAZ	65208845	0.8668718681594029	VEGFA	174	181	-	CCGCTCCA
MA1523.2	MA1523.2.MSANTD3	69872146	0.8659363617331811	VEGFA	49	55	+	CAGTCAC
MA1513.2	MA1513.2.KLF15	63395367	0.8627718072101003	VEGFA	176	183	-	CCCCGCTC
MA1535.1	MA1535.1.NR2C1	46969814	0.8618660692906072	VEGFA	84	92	+	CTGGGTGAA
MA1536.2	MA1536.2.NR2C2	22713625	0.8610131975272973	VEGFA	34	39	+	GGGGTG
MA1515.1	MA1515.1.KLF2	77662706	0.860270622916185	VEGFA	34	44	-	CTGCACACCCC
MA1511.1	MA1511.1.KLF10	71361156	0.8596309550418881	VEGFA	166	176	-	CCAACGCCCTC
MA1548.2	MA1548.2.PLAGL2	72419586	0.8596263320612164	VEGFA	58	65	-	GCGCCCCC
MA1512.2	MA1512.2.KLF11	73365593	0.8591950646159073	VEGFA	152	161	-	CCACACGCAC
MA1511.1	MA1511.1.KLF10	6976758	0.8575151968099864	VEGFA	33	43	-	TGCACACCCCG
MA1563.1	MA1563.1.SOX18	4817502	0.8561845414632874	VEGFA	32	39	-	CACCCCGG
MA1578.2	MA1578.2.VEZF1	5456532	0.855180192146517	VEGFA	57	62	-	CCCCCT
MA1496.2	MA1496.2.HOXA4	37184808	0.8539571969258368	VEGFA	10	16	+	CCCATTC
MA1528.2	MA1528.2.NFIX	9045762	0.8534372361070849	VEGFA	59	72	+	GGGGCGCTCGGCCA
MA1498.2	MA1498.2.HOXA7	5183266	0.8529201557277588	VEGFA	10	17	+	CCCATTCC
MA1548.1	MA1548.1.PLAGL2	7638862	0.8528840170201796	VEGFA	57	66	-	AGCGCCCCCT
MA1512.2	MA1512.2.KLF11	6856905	0.852043900806891	VEGFA	150	159	-	ACACGCACAC
MA1535.1	MA1535.1.NR2C1	41852207	0.8520108015094544	VEGFA	57	65	+	AGGGGGCGC
MA1567.1	MA1567.1.TBX6	6912282	0.8516930089985281	VEGFA	121	130	+	GACGTGTGTG
MA1515.2	MA1515.2.KLF2	6489684	0.8510971327087102	VEGFA	156	163	-	CCCCACAC
MA1517.2	MA1517.2.KLF6	67993145	0.8505863333468215	VEGFA	151	159	-	ACACGCACA
MA1578.2	MA1578.2.VEZF1	52451158	0.8500369408148687	VEGFA	158	163	-	CCCCAC
MA1528.2	MA1528.2.NFIX	8774321	0.8500181586654821	VEGFA	60	73	-	GTGGCCGAGCGCCC
MA1550.2	MA1550.2.PPARD	835594	0.849826933354143	VEGFA	186	199	+	AAGGCCAGGGGTCA
MA1512.2	MA1512.2.KLF11	66979356	0.8496738267602174	VEGFA	33	42	-	GCACACCCCG
MA1522.1	MA1522.1.MAZ	6516811	0.8495352282967992	VEGFA	173	183	-	CCCCGCTCCAA
MA1512.1	MA1512.1.KLF11	7178512	0.8489298261275867	VEGFA	152	162	-	CCCACACGCAC
MA1535.1	MA1535.1.NR2C1	4019741	0.8488240653556582	VEGFA	136	144	+	GTGGGTGAG
MA1517.2	MA1517.2.KLF6	6657272	0.8478620035290302	VEGFA	137	145	-	ACTCACCCA
MA1496.1	MA1496.1.HOXA4	3670135	0.8474369125889156	VEGFA	10	17	+	CCCATTCC
MA1496.1	MA1496.1.HOXA4	3663398	0.8473003357689521	VEGFA	51	58	+	GTCACTAG
MA1536.1	MA1536.1.NR2C2	18310493	0.8466460770518676	VEGFA	33	40	+	CGGGGTGT
MA1535.2	MA1535.2.NR2C1	30511231	0.8465682653512634	VEGFA	167	172	+	AGGGCG
MA1535.2	MA1535.2.NR2C1	3018307	0.8458965574625767	VEGFA	59	64	+	GGGGCG
MA1535.1	MA1535.1.NR2C1	3866936	0.845881410623778	VEGFA	165	173	+	TGAGGGCGT
MA1554.2	MA1554.2.RFX7	5508095	0.8439743085069439	VEGFA	99	106	-	CGCTGCTC
MA1496.2	MA1496.2.HOXA4	32310808	0.843833313739237	VEGFA	51	57	+	GTCACTA
MA1550.1	MA1550.1.PPARD	8084462	0.843153013890158	VEGFA	185	200	+	GAAGGCCAGGGGTCAC
MA1511.2	MA1511.2.KLF10	6782904	0.8428619635267249	VEGFA	167	175	+	AGGGCGTTG
MA1512.2	MA1512.2.KLF11	6183388	0.8420024428486781	VEGFA	136	145	-	ACTCACCCAC
MA1512.1	MA1512.1.KLF11	6697083	0.841919478404627	VEGFA	150	160	-	CACACGCACAC
MA1142.2	MA1142.2.FOSL1::JUND	65050106	0.8418785323926536	VEGFA	141	148	-	CTCACTCA
MA1499.1	MA1499.1.HOXB4	35685453	0.8414287372969418	VEGFA	51	58	+	GTCACTAG
MA1566.1	MA1566.1.TBX3	60700684	0.841341834346351	VEGFA	167	176	+	AGGGCGTTGG
MA1534.2	MA1534.2.NR1I3	37500365	0.8412782926747608	VEGFA	192	199	-	TGACCCCT
MA1516.1	MA1516.1.KLF3	5672977	0.8406135409395196	VEGFA	57	67	-	GAGCGCCCCCT
MA1496.2	MA1496.2.HOXA4	30725133	0.8405396782379888	VEGFA	48	54	+	GCAGTCA
MA1536.2	MA1536.2.NR2C2	11527591	0.8398890837909844	VEGFA	57	62	+	AGGGGG
MA1507.1	MA1507.1.HOXD4	34719129	0.8391139444958583	VEGFA	51	58	+	GTCACTAG
MA1549.2	MA1549.2.POU6F1	45315228	0.8382242301582405	VEGFA	18	24	-	TAAAGAG
MA1517.1	MA1517.1.KLF6	6468918	0.837937103763154	VEGFA	151	161	-	CCACACGCACA
MA1511.1	MA1511.1.KLF10	5495309	0.8378462935790492	VEGFA	152	162	-	CCCACACGCAC
MA1478.2	MA1478.2.DMRTA2	36824052	0.837522727448284	VEGFA	51	56	+	GTCACT
MA1478.2	MA1478.2.DMRTA2	36824052	0.837522727448284	VEGFA	196	201	+	GTCACT
MA1498.2	MA1498.2.HOXA7	46142983	0.837506928496672	VEGFA	89	96	-	TCCATTCA
MA1578.1	MA1578.1.VEZF1	6303762	0.8369687427065188	VEGFA	154	163	-	CCCCACACGC
MA1563.1	MA1563.1.SOX18	40309157	0.836265667338854	VEGFA	170	177	-	TCCAACGC
MA1504.1	MA1504.1.HOXC4	26448848	0.8361284887056953	VEGFA	51	58	+	GTCACTAG
MA1516.2	MA1516.2.KLF3	52405033	0.8360672362789172	VEGFA	58	67	-	GAGCGCCCCC
MA1570.1	MA1570.1.TFAP4	5126515	0.8354982126502334	VEGFA	121	130	+	GACGTGTGTG
MA1536.1	MA1536.1.NR2C2	12007126	0.8351347723464598	VEGFA	146	153	+	GAGTGTGT
MA1528.1	MA1528.1.NFIX	8560378	0.8348124333502602	VEGFA	58	74	+	GGGGGCGCTCGGCCACC
MA1567.1	MA1567.1.TBX6	61135006	0.8345180926035503	VEGFA	153	162	+	TGCGTGTGGG
MA1496.1	MA1496.1.HOXA4	30243773	0.8343456834004526	VEGFA	48	55	+	GCAGTCAC
MA1498.3	MA1498.3.HOXA7	36613922	0.8343057464423793	VEGFA	19	24	+	TCTTTA
MA1523.1	MA1523.1.MSANTD3	72521424	0.8342743202734404	VEGFA	112	121	-	CCTCACTCTC
MA1578.2	MA1578.2.VEZF1	4590363	0.834108373617329	VEGFA	34	39	-	CACCCC
MA1581.2	MA1581.2.ZBTB6	76371694	0.8340759576653154	VEGFA	25	33	+	GCCAGAGCC
MA1534.1	MA1534.1.NR1I3	38579178	0.8339747195418763	VEGFA	192	200	-	GTGACCCCT
MA1472.1	MA1472.1.BHLHA15	5613985	0.8337816249886559	VEGFA	79	88	+	GGAAGCTGGG
MA1548.2	MA1548.2.PLAGL2	5928285	0.8332594042982029	VEGFA	57	64	-	CGCCCCCT
MA1515.2	MA1515.2.KLF2	5673952	0.8331794009141381	VEGFA	152	159	-	ACACGCAC
MA1498.1	MA1498.1.HOXA7	3967245	0.8327413798880046	VEGFA	18	25	+	CTCTTTAG
MA1512.1	MA1512.1.KLF11	60256333	0.8321421392211372	VEGFA	136	146	-	CACTCACCCAC
MA1496.2	MA1496.2.HOXA4	2640704	0.8315704790413044	VEGFA	52	58	-	CTAGTGA
MA1528.1	MA1528.1.NFIX	8288938	0.8315608278898838	VEGFA	58	74	-	GGTGGCCGAGCGCCCCC
MA1499.2	MA1499.2.HOXB4	2266558	0.8309205152327864	VEGFA	19	24	+	TCTTTA
MA1499.2	MA1499.2.HOXB4	2266558	0.8309205152327864	VEGFA	52	57	+	TCACTA
MA1515.2	MA1515.2.KLF2	5567526	0.8308417253034316	VEGFA	138	145	-	ACTCACCC
MA1504.2	MA1504.2.HOXC4	19975935	0.8307996774447922	VEGFA	19	24	+	TCTTTA
MA1504.2	MA1504.2.HOXC4	19975935	0.8307996774447922	VEGFA	52	57	+	TCACTA
MA1536.2	MA1536.2.NR2C2	0.661936	0.8306202024793025	VEGFA	187	192	+	AGGCCA
MA1512.2	MA1512.2.KLF11	5396316	0.830267987515983	VEGFA	144	153	-	ACACACTCAC
MA1578.2	MA1578.2.VEZF1	44299364	0.8302055779180778	VEGFA	178	183	-	CCCCGC
MA1507.2	MA1507.2.HOXD4	26264253	0.8302012053589252	VEGFA	19	24	+	TCTTTA
MA1507.2	MA1507.2.HOXD4	26264253	0.8302012053589252	VEGFA	52	57	+	TCACTA
MA1512.1	MA1512.1.KLF11	58906646	0.8301767866434764	VEGFA	33	43	-	TGCACACCCCG
MA1536.2	MA1536.2.NR2C2	0.6305917	0.8300282854488326	VEGFA	134	139	+	GTGTGG
MA1536.2	MA1536.2.NR2C2	0.6305917	0.8300282854488326	VEGFA	156	161	+	GTGTGG
MA1578.2	MA1578.2.VEZF1	4418405	0.8299250476929999	VEGFA	59	64	-	CGCCCC
MA1578.2	MA1578.2.VEZF1	4418405	0.8299250476929999	VEGFA	180	185	-	CTCCCC
MA1517.1	MA1517.1.KLF6	60123134	0.8297285063963233	VEGFA	137	147	-	TCACTCACCCA
MA1511.1	MA1511.1.KLF10	4879919	0.8296758861896579	VEGFA	136	146	-	CACTCACCCAC
MA1536.2	MA1536.2.NR2C2	0.60462046	0.8295378352461179	VEGFA	147	152	+	AGTGTG
MA1548.2	MA1548.2.PLAGL2	5720405	0.8290870148193034	VEGFA	59	66	-	AGCGCCCC
MA1523.2	MA1523.2.MSANTD3	5669484	0.8283085911610498	VEGFA	136	142	-	CACCCAC
MA1578.1	MA1578.1.VEZF1	58811574	0.8282672720106659	VEGFA	54	63	-	GCCCCCTAGT
MA1536.1	MA1536.1.NR2C2	0.81047535	0.8280082017077801	VEGFA	35	42	+	GGGTGTGC
MA1515.1	MA1515.1.KLF2	61081014	0.8276911704960607	VEGFA	151	161	-	CCACACGCACA
MA1569.2	MA1569.2.TFAP2E	14305743	0.8273057129045228	VEGFA	31	39	-	CACCCCGGC
MA1572.1	MA1572.1.TGIF2LY	894985	0.8271328875776058	VEGFA	43	54	+	AGACGGCAGTCA
MA1512.2	MA1512.2.KLF11	5163527	0.8267973368555062	VEGFA	118	127	-	ACACGTCCTC
MA1511.2	MA1511.2.KLF10	58099494	0.8267083203083133	VEGFA	34	42	+	GGGGTGTGC
MA1536.1	MA1536.1.NR2C2	0.716456	0.8262912061409298	VEGFA	186	193	+	AAGGCCAG
MA1523.1	MA1523.1.MSANTD3	6912753	0.825882005638273	VEGFA	46	55	+	CGGCAGTCAC
MA1496.1	MA1496.1.HOXA4	25923524	0.8255873860881432	VEGFA	51	58	-	CTAGTGAC
MA1511.1	MA1511.1.KLF10	45671973	0.8255239424485804	VEGFA	144	154	-	CACACACTCAC
MA1560.2	MA1560.2.SOHLH2	61957774	0.8253036796995934	VEGFA	120	127	+	GGACGTGT
MA1504.1	MA1504.1.HOXC4	20617468	0.8249364209656619	VEGFA	18	25	+	CTCTTTAG
MA1507.1	MA1507.1.HOXD4	27714717	0.8247962994536657	VEGFA	18	25	+	CTCTTTAG
MA1535.2	MA1535.2.NR2C1	19623798	0.8242829881177405	VEGFA	187	192	+	AGGCCA
MA1536.2	MA1536.2.NR2C2	0.32027882	0.8241682246786913	VEGFA	36	41	+	GGTGTG
MA1508.2	MA1508.2.IKZF1	6742384	0.8238370521426918	VEGFA	15	22	-	AAGAGGGA
MA1148.2	MA1148.2.PPARA::RXRA	11178741	0.8238269829758994	VEGFA	183	199	+	GAGAAGGCCAGGGGTCA
MA1508.2	MA1508.2.IKZF1	6705007	0.8229870717557859	VEGFA	74	81	+	CACAGGGA
MA1536.1	MA1536.1.NR2C2	0.48679498	0.8220971021083308	VEGFA	56	63	+	TAGGGGGC
MA1566.3	MA1566.3.TBX3	5848448	0.8220822699797726	VEGFA	35	43	+	GGGTGTGCA
MA1583.2	MA1583.2.ZFP57	44824266	0.8220748898989567	VEGFA	44	50	-	TGCCGTC
MA1502.2	MA1502.2.HOXB8	25395222	0.8220166735970756	VEGFA	51	57	+	GTCACTA
MA1569.2	MA1569.2.TFAP2E	10405788	0.8218183402247604	VEGFA	31	39	+	GCCGGGGTG
MA1572.1	MA1572.1.TGIF2LY	8561379	0.8207014778014261	VEGFA	43	54	-	TGACTGCCGTCT
MA1512.1	MA1512.1.KLF11	5237252	0.8206620985532747	VEGFA	144	154	-	CACACACTCAC
MA1563.2	MA1563.2.SOX18	3445768	0.8204777714357175	VEGFA	112	119	+	GAGAGTGA
MA1568.2	MA1568.2.TCF21	4974275	0.8200210435092603	VEGFA	40	49	+	TGCAGACGGC
MA1148.1	MA1148.1.PPARA::RXRA	11104124	0.8199799670120766	VEGFA	183	200	+	GAGAAGGCCAGGGGTCAC
MA1513.1	MA1513.1.KLF15	53853765	0.8197737139222646	VEGFA	174	184	-	TCCCCGCTCCA
MA1557.1	MA1557.1.SMAD5	53882775	0.8194924207554993	VEGFA	38	47	-	CGTCTGCACA
MA1566.1	MA1566.1.TBX3	51790624	0.8190675292436267	VEGFA	145	154	+	TGAGTGTGTG
MA1515.1	MA1515.1.KLF2	5662724	0.8189404654595426	VEGFA	57	67	-	GAGCGCCCCCT
MA1491.1	MA1491.1.GLI3	60124426	0.8187243548245146	VEGFA	152	166	-	CAACCCCACACGCAC
MA1536.2	MA1536.2.NR2C2	0.015575379	0.8184140942862024	VEGFA	45	50	+	ACGGCA
MA1542.2	MA1542.2.OSR1	40189	0.8182985175444046	VEGFA	45	52	-	ACTGCCGT
MA1142.1	MA1142.1.FOSL1::JUND	63566103	0.8182136914386203	VEGFA	140	149	-	ACTCACTCAC
MA1563.1	MA1563.1.SOX18	3303853	0.8178541202166612	VEGFA	158	165	-	AACCCCAC
MA1501.2	MA1501.2.HOXB7	36165931	0.817684593640567	VEGFA	51	57	+	GTCACTA
MA1512.1	MA1512.1.KLF11	50055146	0.8172876426837645	VEGFA	118	128	-	CACACGTCCTC
MA1468.1	MA1468.1.ATOH7	46768994	0.817166753997007	VEGFA	121	130	-	CACACACGTC
MA1564.2	MA1564.2.SP9	6214387	0.8165326415412064	VEGFA	33	42	-	GCACACCCCG
MA1515.1	MA1515.1.KLF2	55302773	0.8163381719621076	VEGFA	155	165	-	AACCCCACACG
MA1515.2	MA1515.2.KLF2	49017534	0.8162178881263182	VEGFA	124	131	-	ACACACAC
MA1474.2	MA1474.2.CREB3L4	66416354	0.8157624903263726	VEGFA	119	128	-	CACACGTCCT
MA1536.1	MA1536.1.NR2C2	0.13673821	0.8157043127919698	VEGFA	44	51	+	GACGGCAG
MA1515.2	MA1515.2.KLF2	48549967	0.8151908660122487	VEGFA	176	183	-	CCCCGCTC
MA1564.2	MA1564.2.SP9	6138035	0.8150713097725815	VEGFA	150	159	-	ACACGCACAC
MA1464.2	MA1464.2.ARNT2	31349058	0.8149672935198922	VEGFA	119	126	+	AGGACGTG
MA1523.2	MA1523.2.MSANTD3	5183059	0.8144187355206365	VEGFA	12	18	+	CATTCCC
MA1569.1	MA1569.1.TFAP2E	0.9172127	0.813822062269026	VEGFA	52	62	+	TCACTAGGGGG
MA1496.2	MA1496.2.HOXA4	17850184	0.8137968664200296	VEGFA	90	96	-	TCCATTC
MA1142.2	MA1142.2.FOSL1::JUND	55137343	0.8136900045845109	VEGFA	22	29	-	CTGGCTAA
MA1581.1	MA1581.1.ZBTB6	74523416	0.8135807425993224	VEGFA	23	35	+	TAGCCAGAGCCGG
MA1569.1	MA1569.1.TFAP2E	0.8947803	0.8135225207867413	VEGFA	52	62	-	CCCCCTAGTGA
MA1517.2	MA1517.2.KLF6	4845786	0.8131183181171217	VEGFA	5	13	+	CAAAGCCCA
MA1467.1	MA1467.1.ATOH1	45085073	0.8129243846802838	VEGFA	44	53	-	GACTGCCGTC
MA1515.1	MA1515.1.KLF2	53552427	0.8128991208236198	VEGFA	137	147	-	TCACTCACCCA
MA1536.2	MA1536.2.NR2C2	-0.30105293	0.8124347704568983	VEGFA	170	175	+	GCGTTG
MA1571.1	MA1571.1.TGIF2LX	8287258	0.8122805263901185	VEGFA	43	54	-	TGACTGCCGTCT
MA1534.1	MA1534.1.NR1I3	2458061	0.8121553743562695	VEGFA	145	153	-	ACACACTCA
MA1569.2	MA1569.2.TFAP2E	0.3436549	0.8120123762334823	VEGFA	62	70	+	GCGCTCGGC
MA1500.2	MA1500.2.HOXB6	1938183	0.8119572538559965	VEGFA	51	57	-	TAGTGAC
MA1496.1	MA1496.1.HOXA4	19153295	0.8118623267739509	VEGFA	18	25	+	CTCTTTAG
MA1548.1	MA1548.1.PLAGL2	5534633	0.8117401282040129	VEGFA	56	65	-	GCGCCCCCTA
MA1571.1	MA1571.1.TGIF2LX	8224284	0.8112872074020158	VEGFA	43	54	+	AGACGGCAGTCA
MA1569.2	MA1569.2.TFAP2E	0.26566607	0.8109150460306115	VEGFA	188	196	+	GGCCAGGGG
MA1515.2	MA1515.2.KLF2	4660265	0.8109135413713496	VEGFA	58	65	-	GCGCCCCC
MA1499.1	MA1499.1.HOXB4	19113908	0.8108528529281395	VEGFA	18	25	+	CTCTTTAG
MA1511.1	MA1511.1.KLF10	34563396	0.8107753070090888	VEGFA	150	160	-	CACACGCACAC
MA1516.1	MA1516.1.KLF3	33806503	0.8105498786881389	VEGFA	167	177	-	TCCAACGCCCT
MA1566.1	MA1566.1.TBX3	4832003	0.8103913770266985	VEGFA	147	156	+	AGTGTGTGCG
MA1568.1	MA1568.1.TCF21	51223316	0.8103433208420012	VEGFA	39	50	+	GTGCAGACGGCA
MA1560.1	MA1560.1.SOHLH2	6084131	0.8102798478657253	VEGFA	119	128	+	AGGACGTGTG
MA1496.1	MA1496.1.HOXA4	18342376	0.8102183782191409	VEGFA	89	96	-	TCCATTCA
MA1536.1	MA1536.1.NR2C2	-0.17959301	0.8099274244453679	VEGFA	169	176	+	GGCGTTGG
MA1554.1	MA1554.1.RFX7	42709556	0.8095544518336746	VEGFA	98	106	-	CGCTGCTCG
MA1566.2	MA1566.2.TBX3	59036794	0.8094450445100175	VEGFA	34	44	+	GGGGTGTGCAG
MA1569.2	MA1569.2.TFAP2E	0.1608316	0.8094399883534236	VEGFA	188	196	-	CCCCTGGCC
MA1563.1	MA1563.1.SOX18	2969003	0.8093746481204193	VEGFA	51	58	+	GTCACTAG
MA1135.1	MA1135.1.FOSB::JUNB	53374486	0.8092301701434035	VEGFA	139	148	+	GGTGAGTGAG
MA1569.2	MA1569.2.TFAP2E	0.14256363	0.8091829515562527	VEGFA	62	70	-	GCCGAGCGC
MA1536.1	MA1536.1.NR2C2	-0.25372657	0.8085735862259887	VEGFA	118	125	+	GAGGACGT
MA1569.1	MA1569.1.TFAP2E	0.5225368	0.808551936812508	VEGFA	30	40	-	ACACCCCGGCT
MA1523.1	MA1523.1.MSANTD3	62037616	0.8083502816008089	VEGFA	124	133	-	AGACACACAC
MA1498.2	MA1498.2.HOXA7	35313027	0.8081687875181857	VEGFA	18	25	+	CTCTTTAG
MA1483.3	MA1483.3.ELF2	2453459	0.8081449832017344	VEGFA	75	84	+	ACAGGGAAGC
MA1536.1	MA1536.1.NR2C2	-0.2817015	0.8080627037866326	VEGFA	155	162	+	CGTGTGGG
MA1515.2	MA1515.2.KLF2	4527957	0.8080073670832805	VEGFA	60	67	-	GAGCGCCC
MA1518.1	MA1518.1.LHX1	37163453	0.8077069077685355	VEGFA	88	95	-	CCATTCAC
MA1508.1	MA1508.1.IKZF1	72568893	0.8076924067485851	VEGFA	13	24	-	TAAAGAGGGAAT
MA1548.1	MA1548.1.PLAGL2	53267527	0.807675450755451	VEGFA	58	67	-	GAGCGCCCCC
MA1496.2	MA1496.2.HOXA4	14833319	0.8075304757812538	VEGFA	18	24	+	CTCTTTA
MA1535.1	MA1535.1.NR2C1	1874645	0.8075147275320722	VEGFA	185	193	+	GAAGGCCAG
MA1563.1	MA1563.1.SOX18	2881203	0.8071512713606455	VEGFA	44	51	+	GACGGCAG
MA1155.1	MA1155.1.ZSCAN4	76787543	0.8064902153336406	VEGFA	142	156	-	CGCACACACTCACTC
MA1564.2	MA1564.2.SP9	568811	0.8064600279691093	VEGFA	136	145	-	ACTCACCCAC
MA1142.2	MA1142.2.FOSL1::JUND	52509046	0.8062160189295662	VEGFA	140	147	+	GTGAGTGA
MA1569.2	MA1569.2.TFAP2E	-0.07517085	0.8061193511714257	VEGFA	53	61	+	CACTAGGGG
MA1563.1	MA1563.1.SOX18	28333158	0.8059386175499388	VEGFA	178	185	-	CTCCCCGC
MA1536.1	MA1536.1.NR2C2	-0.40109983	0.8058822336122102	VEGFA	133	140	+	TGTGTGGG
MA1502.1	MA1502.1.HOXB8	21067255	0.8058344941898137	VEGFA	51	58	+	GTCACTAG
MA1564.2	MA1564.2.SP9	5651332	0.8057561205860996	VEGFA	174	183	-	CCCCGCTCCA
MA1478.2	MA1478.2.DMRTA2	24876435	0.8057225755652371	VEGFA	93	98	-	GCTCCA
MA1478.2	MA1478.2.DMRTA2	24876435	0.8057225755652371	VEGFA	174	179	-	GCTCCA
MA1523.1	MA1523.1.MSANTD3	6091346	0.8055704985696862	VEGFA	9	18	+	GCCCATTCCC
MA1500.1	MA1500.1.HOXB6	19527975	0.8053192864875868	VEGFA	51	58	-	CTAGTGAC
MA1569.2	MA1569.2.TFAP2E	-0.13364236	0.8052966365664259	VEGFA	53	61	-	CCCCTAGTG
MA1523.2	MA1523.2.MSANTD3	4856775	0.805101689623143	VEGFA	35	41	-	CACACCC
MA1534.2	MA1534.2.NR1I3	14993308	0.8048270706560273	VEGFA	145	152	-	CACACTCA
MA1536.1	MA1536.1.NR2C2	-0.4611011	0.8047864811450859	VEGFA	170	177	+	GCGTTGGA
MA1516.2	MA1516.2.KLF3	29483647	0.8045784654783275	VEGFA	168	177	-	TCCAACGCCC
MA1501.1	MA1501.1.HOXB7	4078865	0.8041774440201572	VEGFA	50	59	+	AGTCACTAGG
MA1517.2	MA1517.2.KLF6	4372014	0.8040315301763976	VEGFA	119	127	-	ACACGTCCT
MA1495.1	MA1495.1.HOXA1	11340297	0.8038549927348096	VEGFA	51	58	-	CTAGTGAC
MA1515.2	MA1515.2.KLF2	43372073	0.8038175094171162	VEGFA	148	155	-	GCACACAC
MA1569.1	MA1569.1.TFAP2E	0.14569053	0.8035198911768717	VEGFA	40	50	+	TGCAGACGGCA
MA1569.1	MA1569.1.TFAP2E	0.13250355	0.8033438048799364	VEGFA	30	40	+	AGCCGGGGTGT
MA1135.2	MA1135.2.FOSB::JUNB	45769773	0.8028151104445281	VEGFA	140	148	+	GTGAGTGAG
MA1565.2	MA1565.2.TBX18	643541	0.8027784751684351	VEGFA	35	43	+	GGGTGTGCA
MA1536.2	MA1536.2.NR2C2	-0.82131046	0.802610038453367	VEGFA	119	124	+	AGGACG
MA1516.2	MA1516.2.KLF3	27872918	0.802365689222675	VEGFA	62	71	-	GGCCGAGCGC
MA1514.1	MA1514.1.KLF17	66789784	0.8023312045065549	VEGFA	149	163	-	CCCCACACGCACACA
MA1570.1	MA1570.1.TFAP4	33850548	0.8022679303954937	VEGFA	121	130	-	CACACACGTC
MA1523.2	MA1523.2.MSANTD3	4753955	0.802165668517625	VEGFA	152	158	-	CACGCAC
MA1569.1	MA1569.1.TFAP2E	0.01867542	0.8018238526111375	VEGFA	40	50	-	TGCCGTCTGCA
MA1474.1	MA1474.1.CREB3L4	67718763	0.801805909043508	VEGFA	118	129	-	ACACACGTCCTC
MA1564.2	MA1564.2.SP9	54389453	0.8016911738638006	VEGFA	118	127	-	ACACGTCCTC
MA1578.1	MA1578.1.VEZF1	45902376	0.8016871030222341	VEGFA	55	64	-	CGCCCCCTAG
MA1516.1	MA1516.1.KLF3	26873224	0.8014569444088016	VEGFA	61	71	-	GGCCGAGCGCC
MA1579.2	MA1579.2.ZBTB26	5073941	0.8013884933116864	VEGFA	2	9	+	TTCCAAAG
MA1504.2	MA1504.2.HOXC4	0.5114703	0.8011836351075983	VEGFA	11	16	+	CCATTC
MA1504.2	MA1504.2.HOXC4	0.5114703	0.8011836351075983	VEGFA	90	95	-	CCATTC
MA1578.1	MA1578.1.VEZF1	4565298	0.8011735954293281	VEGFA	56	65	-	GCGCCCCCTA
MA1500.2	MA1500.2.HOXB6	14245976	0.8008932123022361	VEGFA	52	58	+	TCACTAG
MA1581.2	MA1581.2.ZBTB6	6017483	0.8002688400998569	VEGFA	19	27	+	TCTTTAGCC
MA1138.1	MA1138.1.FOSL2::JUNB	4865792	0.800219263602398	VEGFA	139	148	+	GGTGAGTGAG
MA1517.2	MA1517.2.KLF6	41675324	0.8001096420939711	VEGFA	59	67	-	GAGCGCCCC
MA1495.1	MA1495.1.HOXA1	0.93477494	0.8000475243959086	VEGFA	51	58	+	GTCACTAG
MA1959.2	MA1959.2.KLF7	108955965	0.9334673614816462	VEGFA	168	175	+	GGGCGTTG
MA1638.2	MA1638.2.HAND2	8160544	0.9326474634422117	VEGFA	42	47	+	CAGACG
MA1959.1	MA1959.1.KLF7	10983229	0.9255814520684141	VEGFA	167	175	+	AGGGCGTTG
MA1638.1	MA1638.1.HAND2	86191845	0.9167761358110221	VEGFA	40	49	+	TGCAGACGGC
MA1642.2	MA1642.2.NEUROG2	7966906	0.8855053913503447	VEGFA	42	48	+	CAGACGG
MA1964.2	MA1964.2.SMAD2	6417766	0.8840632233055538	VEGFA	41	46	+	GCAGAC
MA1713.2	MA1713.2.ZNF610	11029956	0.8837507091009436	VEGFA	175	184	-	TCCCCGCTCC
MA1644.2	MA1644.2.NFYC	8003278	0.8792406200654621	VEGFA	89	95	-	CCATTCA
MA1959.1	MA1959.1.KLF7	8103867	0.8715243207733738	VEGFA	175	183	+	GGAGCGGGG
MA2099.1	MA2099.1.ZNF770	77555285	0.8702672195782631	VEGFA	117	124	-	CGTCCTCA
MA2003.2	MA2003.2.NKX2-4	68199263	0.8697491148846374	VEGFA	110	117	-	ACTCTCGA
MA2003.1	MA2003.1.NKX2-4	7319168	0.8670834790526959	VEGFA	17	26	+	CCTCTTTAGC
MA2003.2	MA2003.2.NKX2-4	66674848	0.8661866834282685	VEGFA	17	24	+	CCTCTTTA
MA1964.2	MA1964.2.SMAD2	55960193	0.8656036329590576	VEGFA	130	135	-	ACAGAC
MA1959.2	MA1959.2.KLF7	7445987	0.8653296298807654	VEGFA	176	183	+	GAGCGGGG
MA1928.2	MA1928.2.BNC2	76440287	0.8649118720952556	VEGFA	141	147	+	TGAGTGA
MA1964.1	MA1964.1.SMAD2	66559014	0.8641691362869777	VEGFA	39	48	+	GTGCAGACGG
MA1948.2	MA1948.2.ETV5::HOXA2	10522659	0.8622426661986925	VEGFA	46	57	+	CGGCAGTCACTA
MA1634.2	MA1634.2.BATF	6982214	0.8622098599833683	VEGFA	141	147	-	TCACTCA
MA2099.1	MA2099.1.ZNF770	72380233	0.859916133201618	VEGFA	165	172	-	CGCCCTCA
MA2003.1	MA2003.1.NKX2-4	69086866	0.8581362166467947	VEGFA	108	117	-	ACTCTCGAAG
MA1964.1	MA1964.1.SMAD2	6357492	0.857997440489575	VEGFA	128	137	-	ACACAGACAC
MA1964.2	MA1964.2.SMAD2	52206235	0.8571708018233926	VEGFA	134	139	-	CCACAC
MA1964.2	MA1964.2.SMAD2	52206235	0.8571708018233926	VEGFA	156	161	-	CCACAC
MA1645.2	MA1645.2.NKX2-2	8175045	0.8570173705021301	VEGFA	144	151	-	ACACTCAC
MA1964.1	MA1964.1.SMAD2	62514925	0.8558051625447112	VEGFA	132	141	-	ACCCACACAG
MA1731.2	MA1731.2.ZNF768	7868242	0.8518208579857532	VEGFA	27	35	-	CCGGCTCTG
MA1986.1	MA1986.1.ZNF692	6433785	0.8511172383950335	VEGFA	64	73	-	GTGGCCGAGC
MA1948.1	MA1948.1.ETV5::HOXA2	105866375	0.8505223997400067	VEGFA	44	57	+	GACGGCAGTCACTA
MA1928.1	MA1928.1.BNC2	8335579	0.848210310681967	VEGFA	138	149	+	GGGTGAGTGAGT
MA1711.1	MA1711.1.ZNF343	10677814	0.8476396373917549	VEGFA	70	86	-	CAGCTTCCCTGTGGTGG
MA1964.1	MA1964.1.SMAD2	5811425	0.8467037036497217	VEGFA	154	163	-	CCCCACACGC
MA1708.2	MA1708.2.ETV7	61800237	0.8465314701555126	VEGFA	118	126	+	GAGGACGTG
MA1711.2	MA1711.2.ZNF343	10412697	0.8460636927473266	VEGFA	71	86	-	CAGCTTCCCTGTGGTG
MA1986.2	MA1986.2.ZNF692	5409723	0.844885701536539	VEGFA	65	72	-	TGGCCGAG
MA1642.1	MA1642.1.NEUROG2	74737973	0.8439754124020399	VEGFA	38	50	+	TGTGCAGACGGCA
MA2003.1	MA2003.1.NKX2-4	6227904	0.8432971970901083	VEGFA	172	181	-	CCGCTCCAAC
MA1601.1	MA1601.1.ZNF75D	7176912	0.8426642980831494	VEGFA	134	143	+	GTGTGGGTGA
MA1965.2	MA1965.2.SP5	31134427	0.8400942615938155	VEGFA	116	121	-	CCTCAC
MA1731.1	MA1731.1.ZNF768	10940769	0.8390974050873207	VEGFA	74	91	-	TCACCCAGCTTCCCTGTG
MA2099.1	MA2099.1.ZNF770	60926633	0.8370067577367102	VEGFA	67	74	+	CGGCCACC
MA2003.1	MA2003.1.NKX2-4	59248886	0.8366923754226994	VEGFA	162	171	-	GCCCTCAACC
MA1710.2	MA1710.2.ZNF257	60860734	0.8366517829144747	VEGFA	186	195	+	AAGGCCAGGG
MA1637.2	MA1637.2.EBF3	8177046	0.8360559077841918	VEGFA	73	81	+	CCACAGGGA
MA1965.1	MA1965.1.SP5	4585675	0.8356059803799702	VEGFA	179	188	-	CTTCTCCCCG
MA1965.2	MA1965.2.SP5	28643494	0.8355519058696057	VEGFA	181	186	-	TCTCCC
MA1645.1	MA1645.1.NKX2-2	8234672	0.8355000461921503	VEGFA	141	154	-	CACACACTCACTCA
MA1635.1	MA1635.1.BHLHE22	39013171	0.8343526601112304	VEGFA	79	88	+	GGAAGCTGGG
MA1635.1	MA1635.1.BHLHE22	39004457	0.8343381139102353	VEGFA	79	88	-	CCCAGCTTCC
MA1981.2	MA1981.2.ZNF530	9605621	0.8333275708479058	VEGFA	184	197	+	AGAAGGCCAGGGGT
MA1965.2	MA1965.2.SP5	2740119	0.8332864952266652	VEGFA	78	83	-	CTTCCC
MA1635.2	MA1635.2.BHLHE22	28410106	0.8330293241491421	VEGFA	81	86	-	CAGCTT
MA1635.2	MA1635.2.BHLHE22	28406963	0.833023547223624	VEGFA	81	86	+	AAGCTG
MA1655.2	MA1655.2.ZNF341	70431633	0.8316993268592728	VEGFA	99	106	+	GAGCAGCG
MA1650.1	MA1650.1.ZBTB14	8127957	0.8311785575351217	VEGFA	150	161	-	CCACACGCACAC
MA2003.2	MA2003.2.NKX2-4	5167713	0.831138265177908	VEGFA	174	181	-	CCGCTCCA
MA1708.1	MA1708.1.ETV7	61475034	0.8310810819213179	VEGFA	116	126	+	GTGAGGACGTG
MA1645.2	MA1645.2.NKX2-2	7003612	0.8302464916346886	VEGFA	140	147	-	TCACTCAC
MA2003.2	MA2003.2.NKX2-4	51185164	0.829988578632854	VEGFA	164	171	-	GCCCTCAA
MA1717.2	MA1717.2.ZNF784	54629564	0.8297981382657014	VEGFA	138	145	-	ACTCACCC
MA1972.1	MA1972.1.ZFP14	8842993	0.8294274465082495	VEGFA	175	189	+	GGAGCGGGGAGAAGG
MA1650.2	MA1650.2.ZBTB14	6405708	0.829106198244685	VEGFA	150	157	-	ACGCACAC
MA1728.2	MA1728.2.ZNF549	6947418	0.8251697831921717	VEGFA	78	85	-	AGCTTCCC
MA1713.1	MA1713.1.ZNF610	9354634	0.824540980589974	VEGFA	58	71	+	GGGGGCGCTCGGCC
MA2094.1	MA2094.1.PAX8	5075235	0.824009598582007	VEGFA	170	185	-	CTCCCCGCTCCAACGC
MA1602.1	MA1602.1.ZSCAN29	67483773	0.8231160407038227	VEGFA	36	47	-	CGTCTGCACACC
MA1602.2	MA1602.2.ZSCAN29	6518274	0.8230724802653261	VEGFA	37	47	-	CGTCTGCACAC
MA1959.2	MA1959.2.KLF7	5259973	0.8221508130682086	VEGFA	156	163	+	GTGTGGGG
MA1728.2	MA1728.2.ZNF549	6809114	0.8219721947903302	VEGFA	99	106	-	CGCTGCTC
MA1713.1	MA1713.1.ZNF610	91871195	0.821824478836337	VEGFA	172	185	-	CTCCCCGCTCCAAC
MA1964.2	MA1964.2.SMAD2	3635442	0.8215615366390427	VEGFA	26	31	+	CCAGAG
MA1650.2	MA1650.2.ZBTB14	6010634	0.8207718177907258	VEGFA	156	163	-	CCCCACAC
MA1710.1	MA1710.1.ZNF257	56622343	0.8200132226152155	VEGFA	184	195	+	AGAAGGCCAGGG
MA1645.1	MA1645.1.NKX2-2	74963245	0.8198223371761272	VEGFA	137	150	-	CACTCACTCACCCA
MA1637.2	MA1637.2.EBF3	73837857	0.8195122027304468	VEGFA	52	60	-	CCCTAGTGA
MA1650.2	MA1650.2.ZBTB14	5947997	0.8194504463472638	VEGFA	152	159	-	ACACGCAC
MA1728.1	MA1728.1.ZNF549	76974707	0.818648406868116	VEGFA	76	87	-	CCAGCTTCCCTG
MA1730.2	MA1730.2.ZNF708	64236774	0.8174640924441927	VEGFA	24	32	-	GCTCTGGCT
MA1935.2	MA1935.2.ERF::FOXI1	5650214	0.8173056319373664	VEGFA	14	23	-	AAAGAGGGAA
MA1644.1	MA1644.1.NFYC	69526043	0.8171482039487908	VEGFA	87	97	-	CTCCATTCACC
MA2096.1	MA2096.1.ZNF524	5969168	0.8169659714808719	VEGFA	160	168	-	CTCAACCCC
MA1987.2	MA1987.2.ZNF701	9697569	0.8169532537549224	VEGFA	183	199	+	GAGAAGGCCAGGGGTCA
MA1965.1	MA1965.1.SP5	3404276	0.8163063055531758	VEGFA	114	123	-	GTCCTCACTC
MA1731.2	MA1731.2.ZNF768	60518003	0.8156381178324679	VEGFA	76	84	-	GCTTCCCTG
MA2093.1	MA2093.1.HOXB1	21934834	0.8137614967401073	VEGFA	51	57	+	GTCACTA
MA1710.1	MA1710.1.ZNF257	5240082	0.8133717932655176	VEGFA	27	38	+	CAGAGCCGGGGT
MA1710.2	MA1710.2.ZNF257	45996456	0.812283876276848	VEGFA	29	38	+	GAGCCGGGGT
MA1650.1	MA1650.1.ZBTB14	6972078	0.81016629137669	VEGFA	148	159	-	ACACGCACACAC
MA1707.2	MA1707.2.DMRTA1	45960665	0.8097678616041729	VEGFA	91	100	-	TCGCTCCATT
MA1653.1	MA1653.1.ZNF148	7668594	0.8094169941393485	VEGFA	174	185	-	CTCCCCGCTCCA
MA1653.2	MA1653.2.ZNF148	70307536	0.8087297938215561	VEGFA	174	183	-	CCCCGCTCCA
MA1634.1	MA1634.1.BATF	61974106	0.8086392153326559	VEGFA	139	149	-	ACTCACTCACC
MA1637.1	MA1637.1.EBF3	7751746	0.808479669641979	VEGFA	50	62	-	CCCCCTAGTGACT
MA1981.1	MA1981.1.ZNF530	9448619	0.8083849392411235	VEGFA	178	195	+	GCGGGGAGAAGGCCAGGG
MA1708.2	MA1708.2.ETV7	4112155	0.8079994929218451	VEGFA	77	85	+	AGGGAAGCT
MA1713.2	MA1713.2.ZNF610	6917596	0.807064850487775	VEGFA	59	68	+	GGGGCGCTCG
MA1634.2	MA1634.2.BATF	4556026	0.8067313957391863	VEGFA	141	147	+	TGAGTGA
MA2099.1	MA2099.1.ZNF770	45763006	0.8066766240721166	VEGFA	79	86	-	CAGCTTCC
MA1731.2	MA1731.2.ZNF768	55846915	0.8063335113588563	VEGFA	126	134	+	GTGTGTCTG
MA1638.2	MA1638.2.HAND2	14093215	0.8061214213013213	VEGFA	129	134	-	CAGACA
MA1935.1	MA1935.1.ERF::FOXI1	7207974	0.8060624624392576	VEGFA	12	25	-	CTAAAGAGGGAATG
MA1950.2	MA1950.2.FLI1::FOXI1	64505725	0.8036028624102182	VEGFA	14	24	-	TAAAGAGGGAA
MA1959.1	MA1959.1.KLF7	4440987	0.8027574380560999	VEGFA	34	42	+	GGGGTGTGC
MA1645.2	MA1645.2.NKX2-2	57633495	0.8019026442521048	VEGFA	132	139	-	CCACACAG
MA1645.2	MA1645.2.NKX2-2	57499824	0.8015971627951544	VEGFA	164	171	-	GCCCTCAA
MA1935.2	MA1935.2.ERF::FOXI1	48431597	0.800768188675753	VEGFA	73	82	+	CCACAGGGAA
MA2341.1	MA2341.1.FEZF2	9651009	0.8917797269448079	VEGFA	81	88	-	CCCAGCTT
MA2325.1	MA2325.1.EPAS1	9477861	0.8865037818258826	VEGFA	120	128	-	CACACGTCC
MA2326.1	MA2326.1.IKZF2	6122072	0.8849007233220066	VEGFA	119	124	+	AGGACG
MA2326.1	MA2326.1.IKZF2	50871058	0.8639402500620312	VEGFA	78	83	+	GGGAAG
MA2324.1	MA2324.1.BCL11A	67593446	0.8371194351491587	VEGFA	194	200	-	GTGACCC
MA2341.1	MA2341.1.FEZF2	7460872	0.8361913428562507	VEGFA	30	37	-	CCCCGGCT
MA2325.1	MA2325.1.EPAS1	6885479	0.8300598106685906	VEGFA	152	160	-	CACACGCAC
MA2119.1	MA2119.1.HOXA3	2698573	0.8190632797283388	VEGFA	51	57	+	GTCACTA
MA2119.1	MA2119.1.HOXA3	26446135	0.8179619678939812	VEGFA	18	24	+	CTCTTTA
MA2328.1	MA2328.1.ZBED4	78579774	0.8073724889177191	VEGFA	178	187	-	TTCTCCCCGC
MA2324.1	MA2324.1.BCL11A	55441594	0.8031000994119153	VEGFA	138	144	-	CTCACCC
MA2329.1	MA2329.1.ZBTB11	63381906	0.8011619537476722	VEGFA	118	126	-	CACGTCCTC

## Sheet: Sp1
Matrix ID	Name	Score	Relative score	Sequence ID	Start	End	Strand	Predicted sequence
MA0006.2	MA0006.2.Ahr::Arnt	8844031	1e+16	SP1	37	41	-	gcgtg
MA0467.3	MA0467.3.Crx	11672541	0.9999999898532795	SP1	147	152	+	ggatta
MA0039.2	MA0039.2.Klf4	15355659	0.9973991261448069	SP1	121	130	+	tgggcggggc
MA0467.2	MA0467.2.Crx	127312	0.9956954149033352	SP1	145	154	+	ggggattagg
MA0682.1	MA0682.1.Pitx1	11600084	0.9836548385722497	SP1	146	153	-	ctaatccc
MA0615.2	MA0615.2.Gmeb1	7631126	0.9528591117186329	SP1	20	25	+	tacgca
MA0615.2	MA0615.2.Gmeb1	7631126	0.9528591117186329	SP1	20	25	-	tgcgta
MA0035.2	MA0035.2.Gata1	11962608	0.952321357751535	SP1	132	142	+	gtagataaggg
MA0037.5	MA0037.5.Gata3	12118377	0.9494708633293517	SP1	134	141	-	ccttatct
MA0035.3	MA0035.3.Gata1	13225722	0.9490419090049801	SP1	132	142	-	cccttatctac
MA0039.1	MA0039.1.Klf4	9873647	0.9466872234312763	SP1	83	92	-	agaggaaagg
MA0259.2	MA0259.2.ARNT::HIF1A	742617	0.9363617947289715	SP1	37	41	-	gcgtg
MA0079.2	MA0079.2.SP1	12023177	0.9340906919872676	SP1	139	148	-	ccccgcccct
MA0079.2	MA0079.2.SP1	11866969	0.9301566957895081	SP1	189	198	+	ccccccctcc
MA0039.2	MA0039.2.Klf4	11167288	0.926239486139695	SP1	140	149	+	ggggcgggga
MA0146.3	MA0146.3.Zfx	11186046	0.9235004178781236	SP1	152	161	-	agcccggcct
MA0039.1	MA0039.1.Klf4	9005051	0.921190311813204	SP1	110	119	-	tgagggaggg
MA0493.1	MA0493.1.Klf1	12348372	0.920362440450657	SP1	121	131	-	tgccccgccca
MA0006.1	MA0006.1.Ahr::Arnt	76802692	0.9184286428928855	SP1	37	42	-	ggcgtg
MA0079.2	MA0079.2.SP1	1102061	0.9088416974158117	SP1	188	197	+	cccccccctc
MA0037.4	MA0037.4.Gata3	11352232	0.9085668452520871	SP1	132	143	-	ccccttatctac
MA0039.1	MA0039.1.Klf4	8514266	0.9067837388951621	SP1	84	93	-	cagaggaaag
MA0474.1	MA0474.1.Erg	10129565	0.905652408528151	SP1	82	92	-	agaggaaaggc
MA0720.1	MA0720.1.Shox2	73585668	0.9013553736005433	SP1	116	123	-	ccaatgag
MA0467.1	MA0467.1.Crx	10935861	0.9011806390168751	SP1	143	153	+	gcggggattag
MA0145.1	MA0145.1.Tfcp2l1	11612259	0.9005787244706779	SP1	198	211	+	cctgtccggtccgg
MA0145.2	MA0145.2.Tfcp2l1	11608588	0.9001378988533529	SP1	198	211	+	cctgtccggtccgg
MA0039.1	MA0039.1.Klf4	8197609	0.8974885354652204	SP1	176	185	-	aggaggaggg
MA0482.1	MA0482.1.Gata4	8642561	0.896046523760919	SP1	131	141	-	ccttatctact
MA0720.2	MA0720.2.Shox2	61267586	0.8948204077572746	SP1	117	122	-	caatga
MA0079.2	MA0079.2.SP1	10435216	0.8940989388254267	SP1	190	199	+	cccccctccc
MA0624.3	MA0624.3.Nfatc1	7109451	0.8921407926678366	SP1	9	14	+	cggaaa
MA0039.2	MA0039.2.Klf4	9091556	0.8909731812371895	SP1	191	200	-	agggaggggg
MA0039.1	MA0039.1.Klf4	79596124	0.8905023448973424	SP1	99	108	-	gaaaggaggg
MA0079.2	MA0079.2.SP1	10199248	0.8881562498756866	SP1	120	129	-	ccccgcccaa
MA0705.1	MA0705.1.Lhx8	5570363	0.8824506600719414	SP1	116	123	+	ctcattgg
MA0060.1	MA0060.1.NFYA	11540647	0.8824327455979334	SP1	113	128	-	cccgcccaatgaggga
MA0259.1	MA0259.1.ARNT::HIF1A	7130189	0.8786163377372946	SP1	36	43	-	aggcgtgt
MA0469.1	MA0469.1.E2F3	10742488	0.8781751124731586	SP1	174	188	+	ctccctcctccttac
MA0079.2	MA0079.2.SP1	9760581	0.8771087039340238	SP1	175	184	+	tccctcctcc
MA0078.1	MA0078.1.Sox17	78054276	0.8754782793743349	SP1	116	124	+	ctcattggg
MA0624.3	MA0624.3.Nfatc1	6369248	0.8746058845046952	SP1	85	90	-	aggaaa
MA0132.1	MA0132.1.Pdx1	64781175	0.8727682602799481	SP1	148	153	-	ctaatc
MA0079.2	MA0079.2.SP1	956365	0.8721491297512065	SP1	192	201	+	cccctccctg
MA0705.2	MA0705.2.Lhx8	380927	0.8703813538235294	SP1	117	122	+	tcattg
MA0705.1	MA0705.1.Lhx8	48794804	0.8694004195952898	SP1	116	123	-	ccaatgag
MA0075.1	MA0075.1.Prrx2	59372787	0.8678050316752639	SP1	148	152	+	gatta
MA0075.2	MA0075.2.Prrx2	64798098	0.8665970821823414	SP1	116	123	-	ccaatgag
MA0742.1	MA0742.1.Klf12	10845522	0.86498591094991	SP1	117	131	-	tgccccgcccaatga
MA0709.1	MA0709.1.Msx3	60027623	0.8639292171304177	SP1	116	123	-	ccaatgag
MA0039.2	MA0039.2.Klf4	7351931	0.8614172842278449	SP1	187	196	-	aggggggggt
MA0146.1	MA0146.1.Zfx	9663871	0.8611781818162658	SP1	151	164	-	acaagcccggccta
MA0146.2	MA0146.2.Zfx	9648723	0.8608242507933473	SP1	151	164	-	acaagcccggccta
MA0039.1	MA0039.1.Klf4	69101515	0.8596962979726037	SP1	100	109	-	tgaaaggagg
MA0124.3	MA0124.3.Nkx3-1	59824076	0.8590288204410171	SP1	137	143	-	cccctta
MA0709.2	MA0709.2.Msx3	50714636	0.8576315373944001	SP1	117	122	-	caatga
MA0039.1	MA0039.1.Klf4	6830374	0.857354489773793	SP1	177	186	-	aaggaggagg
MA0035.1	MA0035.1.Gata1	44595475	0.8560757741228012	SP1	134	139	+	agataa
MA0705.2	MA0705.2.Lhx8	31211739	0.8560393612608206	SP1	117	122	-	caatga
MA0615.1	MA0615.1.Gmeb1	8231048	0.855715689389567	SP1	14	30	-	caagttgcgtacttggt
MA0145.1	MA0145.1.Tfcp2l1	8405947	0.8538858679956489	SP1	198	211	-	ccggaccggacagg
MA0145.2	MA0145.2.Tfcp2l1	8373006	0.8530489494055761	SP1	198	211	-	ccggaccggacagg
MA0704.2	MA0704.2.Lhx4	4608723	0.8526116682925374	SP1	117	122	+	tcattg
MA0078.1	MA0078.1.Sox17	7097132	0.8525968049011635	SP1	63	71	+	accattggg
MA0140.1	MA0140.1.Gata1::Tal1	9925163	0.8513163308415818	SP1	123	140	+	ggcggggcagtagataag
MA0124.3	MA0124.3.Nkx3-1	55860314	0.8508352739931493	SP1	30	36	+	gctctta
MA0002.3	MA0002.3.Runx1	71157293	0.8507139351723759	SP1	161	169	+	ttgtggtgc
MA0079.2	MA0079.2.SP1	8697626	0.8503388872836507	SP1	191	200	+	ccccctccct
MA0474.1	MA0474.1.Erg	5984979	0.8491506532140635	SP1	192	202	-	acagggagggg
MA0027.1	MA0027.1.En1	55912433	0.8480551702013619	SP1	161	171	+	ttgtggtgcgc
MA0604.1	MA0604.1.Atf1	60000157	0.848052664019456	SP1	222	229	-	ctgacgag
MA0039.1	MA0039.1.Klf4	64647474	0.8466218344007945	SP1	138	147	+	aaggggcggg
MA0615.1	MA0615.1.Gmeb1	7861183	0.8464328005791322	SP1	15	31	+	ccaagtacgcaacttgc
MA0100.1	MA0100.1.Myb	64881296	0.8459728559937963	SP1	128	135	+	ggcagtag
MA0125.1	MA0125.1.Nobox	6681669	0.8456123546824721	SP1	14	21	-	tacttggt
MA0039.1	MA0039.1.Klf4	64245086	0.8454406563888102	SP1	27	36	-	taagagcaag
MA0520.2	MA0520.2.Stat6	6091867	0.8451308235560078	SP1	86	95	+	ttcctctgca
MA0002.2	MA0002.2.Runx1	7541007	0.8451287930541775	SP1	159	169	+	gcttgtggtgc
MA0474.4	MA0474.4.Erg	8794902	0.8435047256490651	SP1	83	92	-	agaggaaagg
MA0469.1	MA0469.1.E2F3	8125095	0.8428732858636466	SP1	44	58	-	ctcgctctctcgctg
MA0039.1	MA0039.1.Klf4	63351197	0.8428167215116065	SP1	178	187	-	taaggaggag
MA0143.3	MA0143.3.Sox2	5098187	0.8426912067096626	SP1	64	71	+	ccattggg
MA0705.2	MA0705.2.Lhx8	24668865	0.8424020439304898	SP1	64	69	+	ccattg
MA0035.1	MA0035.1.Gata1	41883354	0.8413199284779969	SP1	147	152	+	ggatta
MA0039.1	MA0039.1.Klf4	62831564	0.8412913814253848	SP1	60	69	-	caatggtagg
MA0006.2	MA0006.2.Ahr::Arnt	53992615	0.8408614715098677	SP1	159	163	+	gcttg
MA0006.2	MA0006.2.Ahr::Arnt	53992615	0.8408614715098677	SP1	216	220	+	gcttg
MA0704.1	MA0704.1.Lhx4	50199122	0.8398105203517773	SP1	116	123	+	ctcattgg
MA0739.1	MA0739.1.Hic1	6038416	0.8395030950797161	SP1	142	150	-	atccccgcc
MA0442.1	MA0442.1.SOX10	52739496	0.838586638312353	SP1	65	70	+	cattgg
MA0442.1	MA0442.1.SOX10	52739496	0.838586638312353	SP1	118	123	+	cattgg
MA0739.1	MA0739.1.Hic1	5980416	0.8383015989375175	SP1	70	78	-	ctgcctacc
MA0632.1	MA0632.1.Tcfl5	4844725	0.8381930676632359	SP1	158	167	+	ggcttgtggt
MA0632.1	MA0632.1.Tcfl5	4844725	0.8381930676632359	SP1	158	167	-	accacaagcc
MA0146.3	MA0146.3.Zfx	69096665	0.8381641006763495	SP1	38	47	-	gctgaggcgt
MA0063.1	MA0063.1.Nkx2-5	52970614	0.8381461348470947	SP1	31	37	-	gtaagag
MA0060.1	MA0060.1.NFYA	9179753	0.8373332539198568	SP1	60	75	-	cctacccaatggtagg
MA0152.3	MA0152.3.Nfatc2	75357084	0.8366236772521558	SP1	85	92	-	agaggaaa
MA0006.1	MA0006.1.Ahr::Arnt	5751824	0.8366070519077318	SP1	215	220	+	cgcttg
MA0474.1	MA0474.1.Erg	49229574	0.8346724662952032	SP1	24	34	-	agagcaagttg
MA0493.1	MA0493.1.Klf1	72768908	0.8346296850946522	SP1	190	200	+	cccccctccct
MA0739.2	MA0739.2.Hic1	5235457	0.8340556593310637	SP1	143	150	-	atccccgc
MA0062.2	MA0062.2.Gabpa	72597117	0.8339341303067287	SP1	8	18	+	gcggaaaccaa
MA0098.2	MA0098.2.Ets1	83003025	0.8338564790719654	SP1	191	205	+	ccccctccctgtccg
MA0739.2	MA0739.2.Hic1	51778097	0.8328208716730602	SP1	71	78	-	ctgcctac
MA0146.3	MA0146.3.Zfx	66100574	0.8321853172858359	SP1	153	162	+	ggccgggctt
MA0146.2	MA0146.2.Zfx	7990457	0.831960331133267	SP1	37	50	-	ctcgctgaggcgtg
MA0474.3	MA0474.3.Erg	8969417	0.8318935454002396	SP1	81	94	-	gcagaggaaaggcg
MA0146.1	MA0146.1.Zfx	79648094	0.8315877720891727	SP1	37	50	-	ctcgctgaggcgtg
MA0136.1	MA0136.1.ELF5	64034295	0.8304928244452766	SP1	83	91	+	cctttcctc
MA0117.2	MA0117.2.Mafb	7351938	0.8303869813248215	SP1	230	241	-	aaaacgcggacg
MA0039.1	MA0039.1.Klf4	5903574	0.8301490572875914	SP1	133	142	+	tagataaggg
MA0158.1	MA0158.1.HOXA5	50138383	0.829459968913287	SP1	22	29	+	cgcaactt
MA0098.2	MA0098.2.Ets1	79921746	0.8293860983301864	SP1	81	95	+	cgcctttcctctgca
MA0039.2	MA0039.2.Klf4	5452578	0.829147629223736	SP1	108	117	-	agggagggtg
MA0493.1	MA0493.1.Klf1	693919	0.8289208951370608	SP1	186	196	+	tacccccccct
MA0117.3	MA0117.3.Mafb	71171155	0.8287790003455596	SP1	231	241	-	aaaacgcggac
MA0514.1	MA0514.1.Sox3	42272696	0.8282109263287031	SP1	83	92	+	cctttcctct
MA0514.3	MA0514.3.Sox3	5455426	0.8281691065285441	SP1	64	70	-	ccaatgg
MA0474.3	MA0474.3.Erg	8706272	0.8272229580500207	SP1	191	204	-	ggacagggaggggg
MA0705.2	MA0705.2.Lhx8	17300295	0.8270437251603884	SP1	64	69	-	caatgg
MA0039.1	MA0039.1.Klf4	57905993	0.8268327810781115	SP1	193	202	-	acagggaggg
MA0474.1	MA0474.1.Erg	4341718	0.8267486264471665	SP1	171	181	-	ggagggagcag
MA0474.1	MA0474.1.Erg	43295918	0.8265833106695524	SP1	7	17	+	ggcggaaacca
MA0039.1	MA0039.1.Klf4	57820787	0.8265826658957238	SP1	137	146	+	taaggggcgg
MA0611.1	MA0611.1.Dux	48697777	0.8263640338436576	SP1	116	123	-	ccaatgag
MA0063.1	MA0063.1.Nkx2-5	499352	0.8259252879738588	SP1	136	142	+	ataaggg
MA0079.2	MA0079.2.SP1	7680182	0.8247152292668911	SP1	109	118	+	accctccctc
MA0608.1	MA0608.1.Creb3l2	4867702	0.8240681076841733	SP1	220	228	+	gcctcgtca
MA0704.2	MA0704.2.Lhx4	3468521	0.8239091365655404	SP1	117	122	-	caatga
MA0125.2	MA0125.2.Nobox	5185081	0.8236103871363144	SP1	117	122	+	tcattg
MA0520.1	MA0520.1.Stat6	61655054	0.8235739823843424	SP1	83	97	+	cctttcctctgcaag
MA0498.1	MA0498.1.Meis1	72416754	0.8226433671512781	SP1	102	116	+	tcctttcaccctccc
MA0474.4	MA0474.4.Erg	76859884	0.8226216641876172	SP1	193	202	-	acagggaggg
MA0039.1	MA0039.1.Klf4	56321435	0.8221814421224615	SP1	192	201	-	cagggagggg
MA0125.2	MA0125.2.Nobox	5110199	0.8207430046300648	SP1	16	21	-	tacttg
MA0014.1	MA0014.1.Pax5	9706875	0.819296774635081	SP1	83	102	-	agggccttgcagaggaaagg
MA0075.1	MA0075.1.Prrx2	47655053	0.8192018923304767	SP1	17	21	+	aagta
MA0124.2	MA0124.2.Nkx3-1	5253031	0.8191347975970553	SP1	136	144	-	gccccttat
MA0122.1	MA0122.1.Nkx3-2	5893354	0.8187386800230309	SP1	15	23	+	ccaagtacg
MA0626.2	MA0626.2.Npas2	47339034	0.8186100102321746	SP1	15	22	+	ccaagtac
MA0136.4	MA0136.4.Elf5	5750629	0.8173801222355369	SP1	26	33	-	gagcaagt
MA0472.1	MA0472.1.Egr2	66069736	0.8169170351157219	SP1	174	188	+	ctccctcctccttac
MA0136.4	MA0136.4.Elf5	57080073	0.8164820597113017	SP1	179	186	-	aaggagga
MA0146.3	MA0146.3.Zfx	58198614	0.8164167406835515	SP1	53	62	+	agcgagtcct
MA0493.1	MA0493.1.Klf1	6147245	0.8155331656267791	SP1	140	150	-	atccccgcccc
MA0608.1	MA0608.1.Creb3l2	43468924	0.8151749036218874	SP1	36	44	-	gaggcgtgt
MA0136.4	MA0136.4.Elf5	5642564	0.8151031262205353	SP1	99	106	-	aaggaggg
MA0006.1	MA0006.1.Ahr::Arnt	523853	0.8148286224899338	SP1	20	25	-	tgcgta
MA0117.2	MA0117.2.Mafb	6486623	0.8147732796833358	SP1	224	235	-	cggacgctgacg
MA0474.1	MA0474.1.Erg	34525058	0.81462629174315	SP1	174	184	-	ggaggagggag
MA0113.2	MA0113.2.NR3C1	5267408	0.8141189148076673	SP1	48	62	+	gagagagcgagtcct
MA0080.3	MA0080.3.Spi1	44400716	0.8141086485061941	SP1	82	96	-	ttgcagaggaaaggc
MA0136.4	MA0136.4.Elf5	5577127	0.8137243333911326	SP1	84	91	-	gaggaaag
MA0704.1	MA0704.1.Lhx4	38755672	0.8134906222483037	SP1	116	123	-	ccaatgag
MA0469.1	MA0469.1.E2F3	592594	0.8132123928243004	SP1	108	122	+	caccctccctcattg
MA0132.1	MA0132.1.Pdx1	5029398	0.8131504423601822	SP1	116	121	+	ctcatt
MA0514.2	MA0514.2.Sox3	54406137	0.8128598822987041	SP1	62	72	-	acccaatggta
MA0117.3	MA0117.3.Mafb	62478666	0.8123579012244657	SP1	225	235	-	cggacgctgac
MA0152.1	MA0152.1.NFATC2	62647915	0.8120883600502052	SP1	84	90	+	ctttcct
MA0147.2	MA0147.2.Myc	2530444	0.8119594974914012	SP1	159	168	+	gcttgtggtg
MA0039.1	MA0039.1.Klf4	5273549	0.8116552028105	SP1	111	120	-	atgagggagg
MA0705.1	MA0705.1.Lhx8	18203452	0.8116157175234191	SP1	63	70	+	accattgg
MA0102.2	MA0102.2.CEBPA	5982472	0.8112572065147975	SP1	19	27	+	gtacgcaac
MA0704.2	MA0704.2.Lhx4	29574938	0.8110449443050401	SP1	64	69	+	ccattg
MA0734.4	MA0734.4.Gli2	6441956	0.8109741179911802	SP1	68	76	-	gcctaccca
MA0039.1	MA0039.1.Klf4	52447696	0.8108104044539604	SP1	79	88	-	gaaaggcggg
MA0615.2	MA0615.2.Gmeb1	3803509	0.8106503628414555	SP1	228	233	+	agcgtc
MA0615.2	MA0615.2.Gmeb1	3803509	0.8106503628414555	SP1	228	233	-	gacgct
MA0117.2	MA0117.2.Mafb	6240229	0.8103273639295231	SP1	41	52	-	ctctcgctgagg
MA0626.1	MA0626.1.Npas2	4560045	0.8099552304035668	SP1	14	23	+	accaagtacg
MA0472.1	MA0472.1.Egr2	60890474	0.8098390752263276	SP1	116	130	-	gccccgcccaatgag
MA0514.1	MA0514.1.Sox3	2971888	0.8096308321377631	SP1	103	112	+	cctttcaccc
MA0469.1	MA0469.1.E2F3	5641755	0.809379476260855	SP1	191	205	+	ccccctccctgtccg
MA0442.1	MA0442.1.SOX10	46051607	0.8088957370141036	SP1	14	19	-	cttggt
MA0111.1	MA0111.1.Spz1	7333043	0.8079294573560393	SP1	103	113	-	agggtgaaagg
MA0117.3	MA0117.3.Mafb	60012436	0.8076989116915696	SP1	42	52	-	ctctcgctgag
MA0039.1	MA0039.1.Klf4	5133318	0.8075388351610705	SP1	103	112	-	gggtgaaagg
MA0505.3	MA0505.3.Nr5A2	6168162	0.8073367653833834	SP1	93	101	-	gggccttgc
MA0705.1	MA0705.1.Lhx8	15894749	0.807254756804922	SP1	146	153	-	ctaatccc
MA0158.1	MA0158.1.HOXA5	43787026	0.8070910646637749	SP1	25	32	-	agcaagtt
MA0705.2	MA0705.2.Lhx8	0.7503597	0.806624459075123	SP1	147	152	-	taatcc
MA0705.1	MA0705.1.Lhx8	15285068	0.8061031153215862	SP1	15	22	+	ccaagtac
MA0098.2	MA0098.2.Ets1	63587995	0.8056887656118472	SP1	23	37	+	gcaacttgctcttac
MA0039.2	MA0039.2.Klf4	4056197	0.8054233771801448	SP1	170	179	-	agggagcagc
MA0705.2	MA0705.2.Lhx8	0.6894071	0.805354023363228	SP1	16	21	+	caagta
MA0125.1	MA0125.1.Nobox	54586716	0.8052784680542755	SP1	117	124	+	tcattggg
MA0480.1	MA0480.1.Foxo1	41569204	0.8052065041995036	SP1	10	20	-	acttggtttcc
MA0104.3	MA0104.3.Mycn	38449087	0.8051097355306425	SP1	160	167	-	accacaag
MA0605.1	MA0605.1.Atf3	4581068	0.8046337628500018	SP1	223	230	-	gctgacga
MA0136.3	MA0136.3.Elf5	6313292	0.8045275890979932	SP1	24	35	-	aagagcaagttg
MA0079.2	MA0079.2.SP1	6871984	0.8043612974507013	SP1	110	119	+	ccctccctca
MA0705.2	MA0705.2.Lhx8	0.64064604	0.8043376959134954	SP1	16	21	-	tacttg
MA0624.2	MA0624.2.Nfatc1	5635951	0.8030254234520822	SP1	6	17	+	gggcggaaacca
MA0615.2	MA0615.2.Gmeb1	35971813	0.8029846007473965	SP1	37	42	+	cacgcc
MA0615.2	MA0615.2.Gmeb1	35971813	0.8029846007473965	SP1	37	42	-	ggcgtg
MA0157.1	MA0157.1.FOXO3	6258472	0.8023597503769331	SP1	10	17	+	ggaaacca
MA0739.1	MA0739.1.Hic1	41863694	0.8011371753139406	SP1	124	132	-	ctgccccgc
MA0006.2	MA0006.2.Ahr::Arnt	45381026	0.801078388919635	SP1	108	112	-	gggtg
MA0080.3	MA0080.3.Spi1	32428586	0.8009966057008496	SP1	24	38	-	tgtaagagcaagttg
MA0067.1	MA0067.1.Pax2	39884925	0.8006199808787199	SP1	115	122	+	cctcattg
MA0705.2	MA0705.2.Lhx8	0.4349375	0.8000501109562229	SP1	147	152	+	ggatta
MA1684.1	MA1684.1.Foxn1	10058452	1e+16	SP1	229	234	-	ggacgc
MA2125.1	MA2125.1.Zfp809	9884033	0.8812257544173813	SP1	142	150	-	atccccgcc
MA0883.2	MA0883.2.Dmbx1	9282568	0.8757366274683007	SP1	143	152	+	gcggggatta
MA0885.1	MA0885.1.Dlx2	5934036	0.8750476253992694	SP1	116	123	-	ccaatgag
MA0881.2	MA0881.2.Dlx4	5740116	0.8736025493904378	SP1	117	122	-	caatga
MA0877.1	MA0877.1.Barhl1	63417954	0.8726168747939079	SP1	135	144	+	gataaggggc
MA0880.2	MA0880.2.Dlx3	5980738	0.8724588698803205	SP1	117	122	-	caatga
MA0881.1	MA0881.1.Dlx4	57247396	0.8610474903594353	SP1	116	123	-	ccaatgag
MA0880.1	MA0880.1.Dlx3	5902985	0.8589587558152747	SP1	116	123	-	ccaatgag
MA2337.1	MA2337.1.Nr1h3	43381734	0.8544442215540816	SP1	126	131	+	ggggca
MA1524.3	MA1524.3.Msgn1	8884509	0.8535026388380605	SP1	63	72	-	acccaatggt
MA1627.2	MA1627.2.Wt1	9176883	0.8510890165453809	SP1	111	120	+	cctccctcat
MA1099.1	MA1099.1.Hes1	66425686	0.8506640935589034	SP1	35	44	+	tacacgcctc
MA0879.1	MA0879.1.Dlx1	5741098	0.8492370166131623	SP1	115	124	-	cccaatgagg
MA1989.2	MA1989.2.Bcl11B	8999498	0.8484995847833964	SP1	161	169	-	gcaccacaa
MA1992.1	MA1992.1.Ikzf3	10803655	0.843847083391584	SP1	190	204	-	ggacagggagggggg
MA1616.2	MA1616.2.Prdm15	10237405	0.8433134154731742	SP1	232	242	-	aaaaacgcgga
MA1627.2	MA1627.2.Wt1	8692852	0.8423852830129461	SP1	188	197	+	cccccccctc
MA2337.1	MA2337.1.Nr1h3	3686718	0.8403395981017169	SP1	167	172	-	agcgca
MA1991.1	MA1991.1.Hnf1A	9128163	0.8361119471734446	SP1	81	94	+	cgcctttcctctgc
MA1991.2	MA1991.2.Hnf1A	8689727	0.8358267272749763	SP1	83	92	+	cctttcctct
MA0877.1	MA0877.1.Barhl1	493215	0.8354693924067192	SP1	29	38	-	tgtaagagca
MA1630.1	MA1630.1.Znf281	8477643	0.8346490852681615	SP1	111	121	-	aatgagggagg
MA1603.2	MA1603.2.Dmrt1	68559613	0.8330808250612366	SP1	13	21	+	aaccaagta
MA1628.2	MA1628.2.Zic1::Zic2	45082273	0.8307964239866279	SP1	76	82	+	cagcccg
MA1989.1	MA1989.1.Bcl11B	9485873	0.829507980116298	SP1	158	171	-	gcgcaccacaagcc
MA0883.1	MA0883.1.Dmbx1	9085761	0.8295035366492429	SP1	141	157	+	gggcggggattaggccg
MA1627.1	MA1627.1.Wt1	9384265	0.8283758355978951	SP1	122	135	-	ctactgccccgccc
MA1153.2	MA1153.2.Smad4	4704636	0.8283154902400356	SP1	200	206	+	tgtccgg
MA1616.1	MA1616.1.Prdm15	10325932	0.8280337373651272	SP1	230	244	-	ggaaaaacgcggacg
MA0877.1	MA0877.1.Barhl1	46408234	0.8277922519945041	SP1	145	154	-	cctaatcccc
MA2337.1	MA2337.1.Nr1h3	30925603	0.8274755239999111	SP1	97	102	-	agggcc
MA1684.1	MA1684.1.Foxn1	18764882	0.8267971353968144	SP1	19	24	+	gtacgc
MA1684.1	MA1684.1.Foxn1	18764882	0.8267971353968144	SP1	56	61	-	ggactc
MA1608.2	MA1608.2.Isl1	55075517	0.8253554693127817	SP1	64	70	+	ccattgg
MA1627.2	MA1627.2.Wt1	7661052	0.8238316870904752	SP1	124	133	-	actgccccgc
MA1992.2	MA1992.2.Ikzf3	77108154	0.8226435197861044	SP1	193	201	-	cagggaggg
MA1684.1	MA1684.1.Foxn1	16358447	0.821702985920087	SP1	40	45	-	tgaggc
MA2337.1	MA2337.1.Nr1h3	279501	0.821033281700818	SP1	29	34	-	agagca
MA1627.1	MA1627.1.Wt1	8832291	0.8193559750309322	SP1	186	199	+	tacccccccctccc
MA1684.1	MA1684.1.Foxn1	15127487	0.8190971837032412	SP1	10	15	+	ggaaac
MA1684.1	MA1684.1.Foxn1	15127487	0.8190971837032412	SP1	74	79	+	ggcagc
MA1684.1	MA1684.1.Foxn1	15127487	0.8190971837032412	SP1	173	178	-	gggagc
MA1684.1	MA1684.1.Foxn1	15127487	0.8190971837032412	SP1	216	221	-	gcaagc
MA1627.1	MA1627.1.Wt1	8784507	0.8185751349054496	SP1	175	188	+	tccctcctccttac
MA0869.2	MA0869.2.Sox11	64701037	0.8141068560341616	SP1	82	93	-	cagaggaaaggc
MA1627.2	MA1627.2.Wt1	7069756	0.8131991295317131	SP1	177	186	+	cctcctcctt
MA1627.1	MA1627.1.Wt1	8402726	0.8123364241166274	SP1	109	122	+	accctccctcattg
MA1099.1	MA1099.1.Hes1	54783397	0.8112827005290271	SP1	158	167	-	accacaagcc
MA0877.1	MA0877.1.Barhl1	3967672	0.8100531300962098	SP1	180	189	-	ggtaaggagg
MA1684.1	MA1684.1.Foxn1	10789376	0.8099138963258353	SP1	36	41	+	acacgc
MA1684.1	MA1684.1.Foxn1	10789376	0.8099138963258353	SP1	235	240	-	aaacgc
MA0869.3	MA0869.3.Sox11	546282	0.8098447742019963	SP1	12	19	+	aaaccaag
MA1628.1	MA1628.1.Zic1::Zic2	43362713	0.8087632122236491	SP1	74	84	+	ggcagcccgcc
MA1684.1	MA1684.1.Foxn1	0.81124043	0.8042470504693751	SP1	223	228	-	tgacga
MA1099.1	MA1099.1.Hes1	52544117	0.8037080771370005	SP1	213	222	-	ggcaagcgaa
MA0869.3	MA0869.3.Sox11	50993	0.8023277508337571	SP1	84	91	-	gaggaaag
MA1684.1	MA1684.1.Foxn1	0.7151981	0.8022139433704996	SP1	159	164	-	acaagc
MA1684.1	MA1684.1.Foxn1	0.7151981	0.8022139433704996	SP1	170	175	-	agcagc
MA0881.1	MA0881.1.Dlx4	35667467	0.8021720549962817	SP1	136	143	-	ccccttat
MA2002.2	MA2002.2.Zfp335	5480696	0.8021565416293288	SP1	196	202	-	acaggga
MA0880.1	MA0880.1.Dlx3	40234075	0.8012759235833157	SP1	15	22	+	ccaagtac
MA0881.2	MA0881.2.Dlx4	31947906	0.8005356050495894	SP1	137	142	-	ccctta
MA1992.1	MA1992.1.Ikzf3	853219	0.8000476530738696	SP1	80	94	-	gcagaggaaaggcgg
